# Supplementary material for: Chromatin Trapping of Factors Involved in DNA Replication and Repair Underlies Heat-Induced Radio- and Chemosensitization
Source: Cells. 2020 Jun 8;9(6):1423. doi: 10.3390/cells9061423 (PMC7349668; doi:10.3390/cells9061423)
Supplement: Supplementary file 1 [file cells-09-01423-s001.zip]

Archive with 5 entries (5 files):
- SupplementaryDataset1.xlsx
- SupplementaryFigures.pdf
- SupplementaryTable1.xlsx
- SupplementaryTable2.xlsx
- SupplementaryTable3.xlsx
