# Supplementary material for: Chromatin Trapping of Factors Involved in DNA Replication and Repair Underlies Heat-Induced Radio- and Chemosensitization
Source: Cells. 2020 Jun 8;9(6):1423. doi: 10.3390/cells9061423 (PMC7349668; doi:10.3390/cells9061423)
Supplement: Supplementary file 1 [file cells-09-01423-s001.zip › SupplementaryDataset1.xlsx]

## Sheet: Identified proteins
#	Identified Proteins (4215/4319)	Accession Number	Gene Name	Control	Hyperthermia	FC - HS-vs-Ctrl	log2(FC)	LowSpecCov
2422	Zinc finger protein 644 OS=Homo sapiens OX=9606 GN=ZNF644 PE=1 SV=2	Q9H582	ZNF644	2	0	0	-Inf	LowSpectorCoverage
3780	Zinc finger protein 593 OS=Homo sapiens OX=9606 GN=ZNF593 PE=1 SV=2	O00488	ZNF593	1	0	0	-Inf	LowSpectorCoverage
1639	Zinc finger MYM-type protein 3 OS=Homo sapiens OX=9606 GN=ZMYM3 PE=1 SV=2	Q14202	ZMYM3	4	0	0	-Inf
3549	Zinc finger matrin-type protein 2 OS=Homo sapiens OX=9606 GN=ZMAT2 PE=1 SV=1	Q96NC0	ZMAT2	2	0	0	-Inf	LowSpectorCoverage
3487	Zinc finger protein 28 homolog OS=Homo sapiens OX=9606 GN=ZFP28 PE=1 SV=1	Q8NHY6	ZFP28	1	0	0	-Inf	LowSpectorCoverage
2187	WW domain-binding protein 11 OS=Homo sapiens OX=9606 GN=WBP11 PE=1 SV=1	Q9Y2W2	WBP11	1	0	0	-Inf	LowSpectorCoverage
3991	Voltage-dependent anion-selective channel protein 3 OS=Homo sapiens OX=9606 GN=VDAC3 PE=1 SV=1	Q9Y277	VDAC3	1	0	0	-Inf	LowSpectorCoverage
2645	Isoform 5 of Harmonin OS=Homo sapiens OX=9606 GN=USH1C	Q9Y6N9	USH1C	1	0	0	-Inf	LowSpectorCoverage
1745	Ubinuclein-2 OS=Homo sapiens OX=9606 GN=UBN2 PE=1 SV=2	Q6ZU65	UBN2	2	0	0	-Inf	LowSpectorCoverage
3506	Alpha-taxilin OS=Homo sapiens OX=9606 GN=TXLNA PE=1 SV=3	P40222	TXLNA	1	0	0	-Inf	LowSpectorCoverage
3983	Tropomyosin alpha-4 chain OS=Homo sapiens OX=9606 GN=TPM4 PE=1 SV=3	P67936	TPM4	3	0	0	-Inf	LowSpectorCoverage
3788	TJP3 protein (Fragment) OS=Homo sapiens OX=9606 GN=TJP3 PE=2 SV=2	Q2VPE5	TJP3	1	0	0	-Inf	LowSpectorCoverage
3316	Mitochondrial import inner membrane translocase subunit Tim8 A OS=Homo sapiens OX=9606 GN=TIMM8A PE=1 SV=1	O60220	TIMM8A	3	0	0	-Inf	LowSpectorCoverage
3608	Very-long-chain enoyl-CoA reductase OS=Homo sapiens OX=9606 GN=TECR PE=1 SV=1	Q9NZ01	TECR	1	0	0	-Inf	LowSpectorCoverage
3777	Phosphatidate cytidylyltransferase, mitochondrial OS=Homo sapiens OX=9606 GN=TAMM41 PE=1 SV=2	Q96BW9	TAMM41	1	0	0	-Inf	LowSpectorCoverage
2182	TATA box-binding protein-associated factor RNA polymerase I subunit C OS=Homo sapiens OX=9606 GN=TAF1C PE=1 SV=2	Q15572	TAF1C	1	0	0	-Inf	LowSpectorCoverage
2211	Synemin OS=Homo sapiens OX=9606 GN=SYNM PE=1 SV=2	O15061	SYNM	1	0	0	-Inf	LowSpectorCoverage
3563	StAR-related lipid transfer protein 8 OS=Homo sapiens OX=9606 GN=STARD8 PE=1 SV=2	Q92502	STARD8	1	0	0	-Inf	LowSpectorCoverage
2278	Suppression of tumorigenicity 5 protein OS=Homo sapiens OX=9606 GN=ST5 PE=1 SV=3	P78524	ST5	1	0	0	-Inf	LowSpectorCoverage
3990	Translocon-associated protein subunit gamma OS=Homo sapiens OX=9606 GN=SSR3 PE=1 SV=1	Q9UNL2	SSR3	1	0	0	-Inf	LowSpectorCoverage
3553	VPS10 domain-containing receptor SorCS3 OS=Homo sapiens OX=9606 GN=SORCS3 PE=2 SV=2	Q9UPU3	SORCS3	1	0	0	-Inf	LowSpectorCoverage
3299	Antithrombin-III OS=Homo sapiens OX=9606 GN=SERPINC1 PE=1 SV=1	P01008	SERPINC1	2	0	0	-Inf	LowSpectorCoverage
2012	Sentrin-specific protease 7 OS=Homo sapiens OX=9606 GN=SENP7 PE=1 SV=4	Q9BQF6	SENP7	1	0	0	-Inf	LowSpectorCoverage
3982	Protein transport protein Sec61 subunit gamma OS=Homo sapiens OX=9606 GN=SEC61G PE=1 SV=1	P60059	SEC61G	1	0	0	-Inf	LowSpectorCoverage
2727	Protein transport protein Sec61 subunit beta OS=Homo sapiens OX=9606 GN=SEC61B PE=1 SV=2	P60468	SEC61B	3	0	0	-Inf	LowSpectorCoverage
2770	Protein transport protein Sec61 subunit alpha isoform 1 OS=Homo sapiens OX=9606 GN=SEC61A1 PE=1 SV=2	P61619	SEC61A1	3	0	0	-Inf	LowSpectorCoverage
2934	RING finger and SPRY domain-containing protein 1 OS=Homo sapiens OX=9606 GN=RSPRY1 PE=1 SV=1	Q96DX4	RSPRY1	1	0	0	-Inf	LowSpectorCoverage
3980	60S acidic ribosomal protein P1 OS=Homo sapiens OX=9606 GN=RPLP1 PE=1 SV=1	P05386	RPLP1	2	0	0	-Inf	LowSpectorCoverage
3605	RHOV protein (Fragment) OS=Homo sapiens OX=9606 GN=RHOV PE=2 SV=1	Q05D03	RHOV	1	0	0	-Inf	LowSpectorCoverage
3984	Retinol dehydrogenase 14 (All-trans and 9-cis), isoform CRA_a OS=Homo sapiens OX=9606 GN=RDH14 PE=2 SV=1	Q53RX3	RDH14	1	0	0	-Inf	LowSpectorCoverage
2869	PLEKHG3 (Fragment) OS=Homo sapiens OX=9606 GN=PLEKHG3 PE=4 SV=1	A0A2X0SFH4	PLEKHG3	1	0	0	-Inf	LowSpectorCoverage
3989	Isoform 2 of Oligosaccharyltransferase complex subunit OSTC OS=Homo sapiens OX=9606 GN=OSTC	Q9NRP0	OSTC	1	0	0	-Inf	LowSpectorCoverage
1874	Oral-facial-digital syndrome 1 protein OS=Homo sapiens OX=9606 GN=OFD1 PE=1 SV=1	O75665	OFD1	1	0	0	-Inf	LowSpectorCoverage
3733	5'-nucleotidase OS=Homo sapiens OX=9606 GN=NT5E PE=1 SV=1	P21589	NT5E	1	0	0	-Inf	LowSpectorCoverage
3981	Glycylpeptide N-tetradecanoyltransferase 1 OS=Homo sapiens OX=9606 GN=NMT1 PE=1 SV=2	P30419	NMT1	1	0	0	-Inf	LowSpectorCoverage
3986	Metaxin-3 OS=Homo sapiens OX=9606 GN=MTX3 PE=1 SV=2	Q5HYI7	MTX3	1	0	0	-Inf	LowSpectorCoverage
3457	Protein Mis18-alpha OS=Homo sapiens OX=9606 GN=MIS18A PE=1 SV=1	Q9NYP9	MIS18A	1	0	0	-Inf	LowSpectorCoverage
3977	Mediator of RNA polymerase II transcription subunit 20 OS=Homo sapiens OX=9606 GN=MED20 PE=1 SV=1	B7ZBQ3	MED20	1	0	0	-Inf	LowSpectorCoverage
3823	Isoform 2 of Myc-associated zinc finger protein OS=Homo sapiens OX=9606 GN=MAZ	P56270	MAZ	1	0	0	-Inf	LowSpectorCoverage
2717	Magnesium transporter protein 1 OS=Homo sapiens OX=9606 GN=MAGT1 PE=1 SV=1	A0A087WU53	MAGT1	1	0	0	-Inf	LowSpectorCoverage
3005	Ribosomal protein L15 OS=Homo sapiens OX=9606 GN=LOC136321 PE=3 SV=1	A4D1Q5	LOC136321	3	0	0	-Inf	LowSpectorCoverage
2010	Laminin subunit gamma-1 OS=Homo sapiens OX=9606 GN=LAMC1 PE=1 SV=3	P11047	LAMC1	1	0	0	-Inf	LowSpectorCoverage
3855	KRAS protein (Fragment) OS=Homo sapiens OX=9606 GN=KRAS PE=4 SV=1	E5FF39	KRAS	2	0	0	-Inf	LowSpectorCoverage
3978	MHC class I antigen (Fragment) OS=Homo sapiens OX=9606 GN=HLA-B PE=3 SV=1	I6ZW80	HLA	1	0	0	-Inf	LowSpectorCoverage
3993	Histone H2B type 3-B OS=Homo sapiens OX=9606 GN=HIST3H2BB PE=1 SV=3	Q8N257	HIST3H2BB	198	0	0	-Inf
3988	Histone H2B type 1-L OS=Homo sapiens OX=9606 GN=HIST1H2BL PE=1 SV=3	Q99880	HIST1H2BL	208	0	0	-Inf
3786	Guanine nucleotide-binding protein subunit alpha-13 OS=Homo sapiens OX=9606 GN=GNA13 PE=1 SV=2	Q14344	GNA13	6	0	0	-Inf
3204	Gamma-aminobutyric acid receptor subunit beta-1 OS=Homo sapiens OX=9606 GN=GABRB1 PE=1 SV=2	P18505	GABRB1	1	0	0	-Inf	LowSpectorCoverage
2198	FARSB protein (Fragment) OS=Homo sapiens OX=9606 GN=FARSB PE=2 SV=2	Q9BR63	FARSB	4	0	0	-Inf
3740	Eukaryotic peptide chain release factor subunit 1 OS=Homo sapiens OX=9606 GN=ETF1 PE=1 SV=3	P62495	ETF1	1	0	0	-Inf	LowSpectorCoverage
3561	Ephrin-A1 OS=Homo sapiens OX=9606 GN=EFNA1 PE=1 SV=2	P20827	EFNA1	3	0	0	-Inf	LowSpectorCoverage
3000	EF-hand domain-containing protein D1 OS=Homo sapiens OX=9606 GN=EFHD1 PE=1 SV=1	Q9BUP0	EFHD1	2	0	0	-Inf	LowSpectorCoverage
3772	Epithelial cell-transforming sequence 2 oncogene-like OS=Homo sapiens OX=9606 GN=ECT2L PE=2 SV=2	Q008S8	ECT2L	1	0	0	-Inf	LowSpectorCoverage
3775	Double homeobox protein A OS=Homo sapiens OX=9606 GN=DUXA PE=3 SV=1	A6NLW8	DUXA	1	0	0	-Inf	LowSpectorCoverage
3825	Dr1-associated corepressor OS=Homo sapiens OX=9606 GN=DRAP1 PE=1 SV=1	E9PQX9	DRAP1	1	0	0	-Inf	LowSpectorCoverage
3520	Deoxyribonuclease-1-like 1 OS=Homo sapiens OX=9606 GN=DNASE1L1 PE=1 SV=1	P49184	DNASE1L1	1	0	0	-Inf	LowSpectorCoverage
1755	Dynein heavy chain 11, axonemal OS=Homo sapiens OX=9606 GN=DNAH11 PE=1 SV=4	Q96DT5	DNAH11	1	0	0	-Inf	LowSpectorCoverage
3976	Cytochrome b reductase 1 OS=Homo sapiens OX=9606 GN=CYBRD1 PE=1 SV=1	Q53TN4	CYBRD1	1	0	0	-Inf	LowSpectorCoverage
3265	UPF0428 protein CXorf56 OS=Homo sapiens OX=9606 GN=CXorf56 PE=1 SV=1	Q9H5V9	CXorf56	2	0	0	-Inf	LowSpectorCoverage
2239	Rootletin OS=Homo sapiens OX=9606 GN=CROCC PE=1 SV=1	Q5TZA2	CROCC	1	0	0	-Inf	LowSpectorCoverage
3540	Centrosomal protein of 72 kDa OS=Homo sapiens OX=9606 GN=CEP72 PE=1 SV=2	Q9P209	CEP72	1	0	0	-Inf	LowSpectorCoverage
3985	Centromere protein W OS=Homo sapiens OX=9606 GN=CENPW PE=1 SV=1	Q5EE01	CENPW	1	0	0	-Inf	LowSpectorCoverage
3782	Centromere protein P OS=Homo sapiens OX=9606 GN=CENPP PE=1 SV=1	Q6IPU0	CENPP	1	0	0	-Inf	LowSpectorCoverage
3504	Centromere protein N (Fragment) OS=Homo sapiens OX=9606 GN=CENPN PE=1 SV=1	H3BRU7	CENPN	1	0	0	-Inf	LowSpectorCoverage
2931	Cell division cycle-associated protein 7 OS=Homo sapiens OX=9606 GN=CDCA7 PE=1 SV=1	Q9BWT1	CDCA7	1	0	0	-Inf	LowSpectorCoverage
3979	Cyclin-K OS=Homo sapiens OX=9606 GN=CCNK PE=1 SV=2	O75909	CCNK	1	0	0	-Inf	LowSpectorCoverage
3778	Caspase recruitment domain-containing protein 19 OS=Homo sapiens OX=9606 GN=CARD19 PE=1 SV=1	Q96LW7	CARD19	1	0	0	-Inf	LowSpectorCoverage
3779	Isoform 2 of Cactin OS=Homo sapiens OX=9606 GN=CACTIN	Q8WUQ7	CACTIN	1	0	0	-Inf	LowSpectorCoverage
3524	Uncharacterized protein C10orf67, mitochondrial OS=Homo sapiens OX=9606 GN=C10orf67 PE=1 SV=3	Q8IYJ2	C10orf67	1	0	0	-Inf	LowSpectorCoverage
3992	Bromodomain and WD repeat domain containing 1 OS=Homo sapiens OX=9606 GN=BRWD1 PE=2 SV=1	A5PLN2	BRWD1	1	0	0	-Inf	LowSpectorCoverage
3987	ATPase family AAA domain-containing protein 3B OS=Homo sapiens OX=9606 GN=ATAD3B PE=1 SV=1	Q5T9A4	ATAD3B	3	0	0	-Inf	LowSpectorCoverage
2418	Rho GTPase-activating protein 11A OS=Homo sapiens OX=9606 GN=ARHGAP11A PE=1 SV=2	Q6P4F7	ARHGAP11A	1	0	0	-Inf	LowSpectorCoverage
3744	Anthrax toxin receptor/neuroblastoma fusion protein transcript variant 4 OS=Homo sapiens OX=9606 GN=ANTXR1/NNG1 fusion PE=2 SV=1	Q508I5	ANTXR1/NNG1	1	0	0	-Inf	LowSpectorCoverage
3261	Allograft inflammatory factor 1-like OS=Homo sapiens OX=9606 GN=AIF1L PE=1 SV=1	Q9BQI0	AIF1L	1	0	0	-Inf	LowSpectorCoverage
4214	Actin, cytoplasmic 2 (Fragment) OS=Homo sapiens OX=9606 GN=ACTG1 PE=1 SV=1	K7EM38	ACTG1	122	0	0	-Inf
3203	Actin-like protein (Fragment) OS=Homo sapiens OX=9606 GN=ACT PE=4 SV=1	Q562T7	ACT	4	0	0	-Inf
1873	SPANX-C OS=Homo sapiens OX=9606 PE=4 SV=1	Q32WI7	Q32WI7	1	0	0	-Inf	LowSpectorCoverage
2922	cDNA FLJ38576 fis, clone HCHON2007482 OS=Homo sapiens OX=9606 PE=2 SV=1	Q8N913	Q8N913	1	0	0	-Inf	LowSpectorCoverage
2995	cDNA, FLJ92537, highly similar to Homo sapiens procollagen-lysine, 2-oxoglutarate 5-dioxygenase (lysine hydroxylase, Ehlers-Danlos syndrome type VI) (PLOD), mRNA OS=Homo sapiens OX=9606 PE=2 SV=1	B2R5M9	B2R5M9	1	0	0	-Inf	LowSpectorCoverage
3492	Putative uncharacterized protein FLJ32790 OS=Homo sapiens OX=9606 PE=2 SV=2	Q96M66	Q96M66	1	0	0	-Inf	LowSpectorCoverage
3614	Tropomyosin 1 alpha variant 6 OS=Homo sapiens OX=9606 PE=2 SV=1	Q1ZYL5	Q1ZYL5	4	0	0	-Inf
3776	Neuronal protein OS=Homo sapiens OX=9606 PE=2 SV=1	Q7Z4X2	Q7Z4X2	1	0	0	-Inf	LowSpectorCoverage
3972	cDNA FLJ25506 fis, clone CBR05185 OS=Homo sapiens OX=9606 PE=2 SV=1	Q8N7I6	Q8N7I6	1	0	0	-Inf	LowSpectorCoverage
3190	ZZ-type zinc finger-containing protein 3 OS=Homo sapiens OX=9606 GN=ZZZ3 PE=1 SV=1	Q8IYH5	ZZZ3	0	1	+Inf	+Inf	LowSpectorCoverage
3308	Zinc finger X-linked protein ZXDB OS=Homo sapiens OX=9606 GN=ZXDB PE=2 SV=2	P98169	ZXDB	0	1	+Inf	+Inf	LowSpectorCoverage
2856	ZW10 interactor OS=Homo sapiens OX=9606 GN=ZWINT PE=1 SV=2	O95229	ZWINT	0	3	+Inf	+Inf	LowSpectorCoverage
3107	Protein zwilch homolog OS=Homo sapiens OX=9606 GN=ZWILCH PE=1 SV=2	Q9H900	ZWILCH	0	2	+Inf	+Inf	LowSpectorCoverage
2504	Centromere/kinetochore protein zw10 homolog OS=Homo sapiens OX=9606 GN=ZW10 PE=1 SV=3	O43264	ZW10	0	6	+Inf	+Inf
1767	Zinc finger SWIM domain-containing protein 8 OS=Homo sapiens OX=9606 GN=ZSWIM8 PE=1 SV=1	A7E2V4	ZSWIM8	0	4	+Inf	+Inf
3508	Putative U2 small nuclear ribonucleoprotein auxiliary factor 35 kDa subunit-related protein 1 OS=Homo sapiens OX=9606 GN=ZRSR2P1 PE=5 SV=2	Q15695	ZRSR2P1	0	1	+Inf	+Inf	LowSpectorCoverage
2962	Box C/D snoRNA protein 1 OS=Homo sapiens OX=9606 GN=ZNHIT6 PE=1 SV=1	Q9NWK9	ZNHIT6	0	1	+Inf	+Inf	LowSpectorCoverage
3466	Zinc finger protein 84 OS=Homo sapiens OX=9606 GN=ZNF84 PE=1 SV=2	P51523	ZNF84	0	1	+Inf	+Inf	LowSpectorCoverage
4126	Zinc finger protein 813 OS=Homo sapiens OX=9606 GN=ZNF813 PE=2 SV=2	Q6ZN06	ZNF813	0	1	+Inf	+Inf	LowSpectorCoverage
2022	Zinc finger protein 800 OS=Homo sapiens OX=9606 GN=ZNF800 PE=1 SV=1	Q2TB10	ZNF800	0	2	+Inf	+Inf	LowSpectorCoverage
3922	Zinc finger protein 768 OS=Homo sapiens OX=9606 GN=ZNF768 PE=1 SV=2	Q9H5H4	ZNF768	0	1	+Inf	+Inf	LowSpectorCoverage
2067	Zinc finger protein 687 OS=Homo sapiens OX=9606 GN=ZNF687 PE=1 SV=1	Q8N1G0	ZNF687	0	4	+Inf	+Inf
4155	Zinc finger protein 622 OS=Homo sapiens OX=9606 GN=ZNF622 PE=1 SV=1	Q969S3	ZNF622	0	1	+Inf	+Inf	LowSpectorCoverage
1092	E3 ubiquitin-protein ligase ZNF598 OS=Homo sapiens OX=9606 GN=ZNF598 PE=1 SV=1	Q86UK7	ZNF598	0	13	+Inf	+Inf
2723	Zinc finger protein 592 OS=Homo sapiens OX=9606 GN=ZNF592 PE=1 SV=2	Q92610	ZNF592	0	1	+Inf	+Inf	LowSpectorCoverage
4127	Zinc finger protein 574 OS=Homo sapiens OX=9606 GN=ZNF574 PE=1 SV=2	Q6ZN55	ZNF574	0	1	+Inf	+Inf	LowSpectorCoverage
3167	Zinc finger protein 460 OS=Homo sapiens OX=9606 GN=ZNF460 PE=1 SV=2	Q14592	ZNF460	0	1	+Inf	+Inf	LowSpectorCoverage
2871	Zinc finger protein 431 OS=Homo sapiens OX=9606 GN=ZNF431 PE=2 SV=2	Q8TF32	ZNF431	0	2	+Inf	+Inf	LowSpectorCoverage
3179	Isoform 2 of Zinc finger protein 324B OS=Homo sapiens OX=9606 GN=ZNF324B	Q6AW86	ZNF324B	0	1	+Inf	+Inf	LowSpectorCoverage
1402	Zinc finger protein 318 OS=Homo sapiens OX=9606 GN=ZNF318 PE=1 SV=2	Q5VUA4	ZNF318	0	4	+Inf	+Inf
3354	Zinc finger protein 281 OS=Homo sapiens OX=9606 GN=ZNF281 PE=1 SV=1	Q9Y2X9	ZNF281	0	2	+Inf	+Inf	LowSpectorCoverage
2638	Zinc finger protein 280C OS=Homo sapiens OX=9606 GN=ZNF280C PE=1 SV=1	Q8ND82	ZNF280C	0	1	+Inf	+Inf	LowSpectorCoverage
3318	Zinc finger protein 24 OS=Homo sapiens OX=9606 GN=ZNF24 PE=1 SV=4	P17028	ZNF24	0	3	+Inf	+Inf	LowSpectorCoverage
3803	Zinc finger protein 195 OS=Homo sapiens OX=9606 GN=ZNF195 PE=1 SV=2	O14628	ZNF195	0	1	+Inf	+Inf	LowSpectorCoverage
3812	Zinc finger protein 143 OS=Homo sapiens OX=9606 GN=ZNF143 PE=1 SV=2	P52747	ZNF143	0	1	+Inf	+Inf	LowSpectorCoverage
3396	Zinc finger protein 131 OS=Homo sapiens OX=9606 GN=ZNF131 PE=1 SV=2	P52739	ZNF131	0	3	+Inf	+Inf	LowSpectorCoverage
2513	Zinc finger protein 121 OS=Homo sapiens OX=9606 GN=ZNF121 PE=3 SV=2	P58317	ZNF121	0	5	+Inf	+Inf
3856	Zinc finger MYM-type protein 2 OS=Homo sapiens OX=9606 GN=ZMYM2 PE=1 SV=1	Q9UBW7	ZMYM2	0	1	+Inf	+Inf	LowSpectorCoverage
4195	Zinc finger matrin-type protein 5 OS=Homo sapiens OX=9606 GN=ZMAT5 PE=1 SV=1	Q9UDW3	ZMAT5	0	1	+Inf	+Inf	LowSpectorCoverage
2709	Zinc finger protein with KRAB and SCAN domains 8 OS=Homo sapiens OX=9606 GN=ZKSCAN8 PE=1 SV=2	Q15776	ZKSCAN8	0	2	+Inf	+Inf	LowSpectorCoverage
3130	Zinc fingers and homeoboxes protein 3 (Fragment) OS=Homo sapiens OX=9606 GN=ZHX3 PE=1 SV=1	H0Y6F5	ZHX3	0	2	+Inf	+Inf	LowSpectorCoverage
3497	Zinc fingers and homeoboxes protein 1 OS=Homo sapiens OX=9606 GN=ZHX1 PE=1 SV=1	Q9UKY1	ZHX1	0	1	+Inf	+Inf	LowSpectorCoverage
1923	Zinc finger, CCCH-type with G patch domain, isoform CRA_a OS=Homo sapiens OX=9606 GN=ZGPAT PE=4 SV=1	H0UI97	ZGPAT	0	5	+Inf	+Inf
4152	X-linked zinc finger protein (Fragment) OS=Homo sapiens OX=9606 GN=ZFX PE=2 SV=1	Q8WXB7	ZFX	0	1	+Inf	+Inf	LowSpectorCoverage
3912	E3 ubiquitin-protein ligase ZFP91 OS=Homo sapiens OX=9606 GN=ZFP91 PE=1 SV=1	Q96JP5	ZFP91	0	1	+Inf	+Inf	LowSpectorCoverage
1778	Zinc finger C3H1 domain-containing protein OS=Homo sapiens OX=9606 GN=ZFC3H1 PE=1 SV=3	O60293	ZFC3H1	0	4	+Inf	+Inf
4183	Palmitoyltransferase ZDHHC6 OS=Homo sapiens OX=9606 GN=ZDHHC6 PE=1 SV=1	Q9H6R6	ZDHHC6	0	1	+Inf	+Inf	LowSpectorCoverage
3785	rRNA N6-adenosine-methyltransferase ZCCHC4 OS=Homo sapiens OX=9606 GN=ZCCHC4 PE=1 SV=3	Q9H5U6	ZCCHC4	0	1	+Inf	+Inf	LowSpectorCoverage
3822	Isoform 2 of Zinc finger CCHC domain-containing protein 3 OS=Homo sapiens OX=9606 GN=ZCCHC3	Q9NUD5	ZCCHC3	0	1	+Inf	+Inf	LowSpectorCoverage
3676	Isoform 2 of Nucleolar protein of 40 kDa OS=Homo sapiens OX=9606 GN=ZCCHC17	Q9NP64	ZCCHC17	0	2	+Inf	+Inf	LowSpectorCoverage
2126	Zinc finger CCCH domain-containing protein 7B OS=Homo sapiens OX=9606 GN=ZC3H7B PE=1 SV=2	Q9UGR2	ZC3H7B	0	4	+Inf	+Inf
3650	ZC3H7A protein (Fragment) OS=Homo sapiens OX=9606 GN=ZC3H7A PE=2 SV=1	Q8IWJ6	ZC3H7A	0	2	+Inf	+Inf	LowSpectorCoverage
3926	Zinc finger CCCH domain-containing protein 3 OS=Homo sapiens OX=9606 GN=ZC3H3 PE=1 SV=3	Q8IXZ2	ZC3H3	0	1	+Inf	+Inf	LowSpectorCoverage
4013	Protein archease (Fragment) OS=Homo sapiens OX=9606 GN=ZBTB8OS PE=1 SV=1	H7C3R6	ZBTB8OS	0	1	+Inf	+Inf	LowSpectorCoverage
3300	Zinc finger and BTB domain-containing protein 40 OS=Homo sapiens OX=9606 GN=ZBTB40 PE=1 SV=4	Q9NUA8	ZBTB40	0	1	+Inf	+Inf	LowSpectorCoverage
4040	Zinc finger BED domain-containing protein 1 OS=Homo sapiens OX=9606 GN=ZBED1 PE=1 SV=1	O96006	ZBED1	0	1	+Inf	+Inf	LowSpectorCoverage
1907	Transcriptional repressor protein YY1 OS=Homo sapiens OX=9606 GN=YY1 PE=1 SV=2	P25490	YY1	0	4	+Inf	+Inf
1534	14-3-3 protein eta OS=Homo sapiens OX=9606 GN=YWHAH PE=1 SV=4	Q04917	YWHAH	0	10	+Inf	+Inf
1966	YTH domain-containing family protein 2 OS=Homo sapiens OX=9606 GN=YTHDF2 PE=1 SV=2	Q9Y5A9	YTHDF2	0	7	+Inf	+Inf
3116	YTH domain-containing family protein 1 OS=Homo sapiens OX=9606 GN=YTHDF1 PE=1 SV=1	Q9BYJ9	YTHDF1	0	5	+Inf	+Inf
960	3'-5' RNA helicase YTHDC2 OS=Homo sapiens OX=9606 GN=YTHDC2 PE=1 SV=2	Q9H6S0	YTHDC2	0	14	+Inf	+Inf
3358	Protein yippee-like 5 OS=Homo sapiens OX=9606 GN=YPEL5 PE=1 SV=1	P62699	YPEL5	0	2	+Inf	+Inf	LowSpectorCoverage
3862	Isoform 2 of Ubiquitin thioesterase OTU1 OS=Homo sapiens OX=9606 GN=YOD1	Q5VVQ6	YOD1	0	1	+Inf	+Inf	LowSpectorCoverage
3954	Protein YIF1B OS=Homo sapiens OX=9606 GN=YIF1B PE=1 SV=1	Q5BJH7	YIF1B	0	1	+Inf	+Inf	LowSpectorCoverage
4052	Isoform 2 of Y-box-binding protein 3 OS=Homo sapiens OX=9606 GN=YBX3	P16989	YBX3	0	50	+Inf	+Inf
3397	Endoribonuclease YbeY OS=Homo sapiens OX=9606 GN=YBEY PE=1 SV=2	P58557	YBEY	0	3	+Inf	+Inf	LowSpectorCoverage
826	Tyrosine--tRNA ligase, mitochondrial OS=Homo sapiens OX=9606 GN=YARS2 PE=1 SV=2	Q9Y2Z4	YARS2	0	19	+Inf	+Inf
276	Tyrosine--tRNA ligase, cytoplasmic OS=Homo sapiens OX=9606 GN=YARS PE=1 SV=4	P54577	YARS	0	50	+Inf	+Inf
1436	5'-3' exoribonuclease 1 OS=Homo sapiens OX=9606 GN=XRN1 PE=1 SV=1	Q8IZH2	XRN1	0	8	+Inf	+Inf
3919	Isoform 2 of DNA repair protein XRCC4 OS=Homo sapiens OX=9606 GN=XRCC4	Q13426	XRCC4	0	1	+Inf	+Inf	LowSpectorCoverage
1154	DNA repair protein XRCC1 OS=Homo sapiens OX=9606 GN=XRCC1 PE=1 SV=2	P18887	XRCC1	0	13	+Inf	+Inf
926	Exportin-T OS=Homo sapiens OX=9606 GN=XPOT PE=1 SV=2	O43592	XPOT	0	18	+Inf	+Inf
2552	Exportin-6 OS=Homo sapiens OX=9606 GN=XPO6 PE=1 SV=1	Q96QU8	XPO6	0	3	+Inf	+Inf	LowSpectorCoverage
1421	Exportin-5 OS=Homo sapiens OX=9606 GN=XPO5 PE=1 SV=1	Q9HAV4	XPO5	0	7	+Inf	+Inf
440	Exportin-1 OS=Homo sapiens OX=9606 GN=XPO1 PE=1 SV=1	O14980	XPO1	0	35	+Inf	+Inf
2035	Xeroderma pigmentosum complementation group C OS=Homo sapiens OX=9606 GN=XPC PE=2 SV=1	D9I4E1	XPC	0	3	+Inf	+Inf	LowSpectorCoverage
1655	E3 ubiquitin-protein ligase XIAP OS=Homo sapiens OX=9606 GN=XIAP PE=1 SV=2	P98170	XIAP	0	6	+Inf	+Inf
2071	NEDD4-like E3 ubiquitin-protein ligase WWP2 OS=Homo sapiens OX=9606 GN=WWP2 PE=1 SV=2	O00308	WWP2	0	7	+Inf	+Inf
2061	WWC family member 3 OS=Homo sapiens OX=9606 GN=WWC3 PE=2 SV=1	T2C6S4	WWC3	0	3	+Inf	+Inf	LowSpectorCoverage
1414	Protein WWC2 OS=Homo sapiens OX=9606 GN=WWC2 PE=1 SV=2	Q6AWC2	WWC2	0	10	+Inf	+Inf
1887	Protein KIBRA OS=Homo sapiens OX=9606 GN=WWC1 PE=1 SV=1	Q8IX03	WWC1	0	1	+Inf	+Inf	LowSpectorCoverage
1322	Pre-mRNA-splicing regulator WTAP OS=Homo sapiens OX=9606 GN=WTAP PE=1 SV=2	Q15007	WTAP	0	7	+Inf	+Inf
1282	ATPase WRNIP1 OS=Homo sapiens OX=9606 GN=WRNIP1 PE=1 SV=2	Q96S55	WRNIP1	0	10	+Inf	+Inf
4175	Telomerase Cajal body protein 1 OS=Homo sapiens OX=9606 GN=WRAP53 PE=1 SV=1	Q9BUR4	WRAP53	0	1	+Inf	+Inf	LowSpectorCoverage
2553	Serine/threonine-protein kinase WNK1 OS=Homo sapiens OX=9606 GN=WNK1 PE=1 SV=2	Q9H4A3	WNK1	0	4	+Inf	+Inf
4033	WASP interactor protein (Fragment) OS=Homo sapiens OX=9606 GN=WISP PE=2 SV=2	O95061	WISP	0	1	+Inf	+Inf	LowSpectorCoverage
3377	Isoform 5 of WD repeat domain phosphoinositide-interacting protein 2 OS=Homo sapiens OX=9606 GN=WIPI2	Q9Y4P8	WIPI2	0	2	+Inf	+Inf	LowSpectorCoverage
1627	Wee1-like protein kinase OS=Homo sapiens OX=9606 GN=WEE1 PE=1 SV=2	P30291	WEE1	0	6	+Inf	+Inf
4163	Protein N-terminal glutamine amidohydrolase OS=Homo sapiens OX=9606 GN=WDYHV1 PE=1 SV=2	Q96HA8	WDYHV1	0	1	+Inf	+Inf	LowSpectorCoverage
3875	WD repeat-containing protein 91 OS=Homo sapiens OX=9606 GN=WDR91 PE=1 SV=2	A4D1P6	WDR91	0	1	+Inf	+Inf	LowSpectorCoverage
1913	WD repeat-containing protein 82 OS=Homo sapiens OX=9606 GN=WDR82 PE=1 SV=1	Q6UXN9	WDR82	0	6	+Inf	+Inf
2209	WD repeat-containing protein 81 OS=Homo sapiens OX=9606 GN=WDR81 PE=1 SV=2	Q562E7	WDR81	0	1	+Inf	+Inf	LowSpectorCoverage
2314	Methylosome protein 50 OS=Homo sapiens OX=9606 GN=WDR77 PE=1 SV=1	Q9BQA1	WDR77	0	5	+Inf	+Inf
2660	WD repeat-containing protein 73 (Fragment) OS=Homo sapiens OX=9606 GN=WDR73 PE=1 SV=1	H0YMT3	WDR73	0	1	+Inf	+Inf	LowSpectorCoverage
3695	WD repeat-containing protein 70 OS=Homo sapiens OX=9606 GN=WDR70 PE=1 SV=1	Q9NW82	WDR70	0	2	+Inf	+Inf	LowSpectorCoverage
3027	WD repeat-containing protein 7 OS=Homo sapiens OX=9606 GN=WDR7 PE=1 SV=2	Q9Y4E6	WDR7	0	3	+Inf	+Inf	LowSpectorCoverage
2945	WD repeat-containing protein 62 OS=Homo sapiens OX=9606 GN=WDR62 PE=1 SV=4	O43379	WDR62	0	1	+Inf	+Inf	LowSpectorCoverage
3955	WDR6 protein (Fragment) OS=Homo sapiens OX=9606 GN=WDR6 PE=2 SV=1	Q6AZD6	WDR6	0	2	+Inf	+Inf	LowSpectorCoverage
1210	WD repeat-containing protein 55 OS=Homo sapiens OX=9606 GN=WDR55 PE=1 SV=2	Q9H6Y2	WDR55	0	12	+Inf	+Inf
2321	WD repeat-containing protein 41 OS=Homo sapiens OX=9606 GN=WDR41 PE=1 SV=3	Q9HAD4	WDR41	0	4	+Inf	+Inf
2690	tRNA (guanine-N(7)-)-methyltransferase non-catalytic subunit WDR4 OS=Homo sapiens OX=9606 GN=WDR4 PE=1 SV=2	P57081	WDR4	0	2	+Inf	+Inf	LowSpectorCoverage
3975	WD repeat-containing protein 25 OS=Homo sapiens OX=9606 GN=WDR25 PE=1 SV=3	Q64LD2	WDR25	0	1	+Inf	+Inf	LowSpectorCoverage
3890	GATOR complex protein WDR24 OS=Homo sapiens OX=9606 GN=WDR24 PE=1 SV=1	A0A3B3ISA1	WDR24	0	1	+Inf	+Inf	LowSpectorCoverage
3060	WDR13 protein (Fragment) OS=Homo sapiens OX=9606 GN=WDR13 PE=2 SV=1	Q6NXG4	WDR13	0	3	+Inf	+Inf	LowSpectorCoverage
1048	WD repeat and HMG-box DNA-binding protein 1 OS=Homo sapiens OX=9606 GN=WDHD1 PE=1 SV=1	O75717	WDHD1	0	10	+Inf	+Inf
2564	WASH complex subunit 5 OS=Homo sapiens OX=9606 GN=WASHC5 PE=1 SV=1	Q12768	WASHC5	0	3	+Inf	+Inf	LowSpectorCoverage
1919	WASH complex subunit 4 OS=Homo sapiens OX=9606 GN=WASHC4 PE=1 SV=2	Q2M389	WASHC4	0	6	+Inf	+Inf
2328	WASH complex subunit 2C OS=Homo sapiens OX=9606 GN=WASHC2C PE=1 SV=4	Q9Y4E1	WASHC2C	0	5	+Inf	+Inf
3790	Actin nucleation promoting factor (Fragment) OS=Homo sapiens OX=9606 GN=WASH PE=4 SV=1	A9QQ22	WASH	0	1	+Inf	+Inf	LowSpectorCoverage
2451	Tryptophan--tRNA ligase, cytoplasmic OS=Homo sapiens OX=9606 GN=WARS PE=1 SV=2	P23381	WARS	0	4	+Inf	+Inf
1163	Wings apart-like protein homolog OS=Homo sapiens OX=9606 GN=WAPL PE=1 SV=1	Q7Z5K2	WAPL	0	10	+Inf	+Inf
2118	WW domain-containing adapter protein with coiled-coil OS=Homo sapiens OX=9606 GN=WAC PE=1 SV=3	Q9BTA9	WAC	0	5	+Inf	+Inf
2874	von Willebrand factor A domain-containing protein 8 OS=Homo sapiens OX=9606 GN=VWA8 PE=1 SV=2	A3KMH1	VWA8	0	1	+Inf	+Inf	LowSpectorCoverage
2676	Vitronectin OS=Homo sapiens OX=9606 GN=VTN PE=1 SV=1	P04004	VTN	0	2	+Inf	+Inf	LowSpectorCoverage
2021	VRK2 protein (Fragment) OS=Homo sapiens OX=9606 GN=VRK2 PE=2 SV=1	Q05CR6	VRK2	0	5	+Inf	+Inf
3246	Vacuolar protein sorting-associated protein 72 homolog OS=Homo sapiens OX=9606 GN=VPS72 PE=1 SV=1	Q15906	VPS72	0	2	+Inf	+Inf	LowSpectorCoverage
2055	Isoform 4 of Vacuolar protein sorting-associated protein 53 homolog OS=Homo sapiens OX=9606 GN=VPS53	Q5VIR6	VPS53	0	3	+Inf	+Inf	LowSpectorCoverage
3015	Vacuolar protein sorting 52 (Yeast) OS=Homo sapiens OX=9606 GN=VPS52 PE=4 SV=1	Q4VXZ2	VPS52	0	3	+Inf	+Inf	LowSpectorCoverage
2441	Vacuolar protein sorting-associated protein 51 homolog OS=Homo sapiens OX=9606 GN=VPS51 PE=1 SV=2	Q9UID3	VPS51	0	3	+Inf	+Inf	LowSpectorCoverage
832	Vacuolar protein sorting-associated protein 4A OS=Homo sapiens OX=9606 GN=VPS4A PE=1 SV=1	Q9UN37	VPS4A	0	15	+Inf	+Inf
1695	Isoform 2 of Vacuolar protein sorting-associated protein 45 OS=Homo sapiens OX=9606 GN=VPS45	Q9NRW7	VPS45	0	3	+Inf	+Inf	LowSpectorCoverage
1225	Vacuolar protein sorting-associated protein 33B OS=Homo sapiens OX=9606 GN=VPS33B PE=1 SV=2	Q9H267	VPS33B	0	11	+Inf	+Inf
1896	Vacuolar protein sorting-associated protein 33A OS=Homo sapiens OX=9606 GN=VPS33A PE=1 SV=1	Q96AX1	VPS33A	0	1	+Inf	+Inf	LowSpectorCoverage
2454	Isoform 2 of Vacuolar protein sorting-associated protein 28 homolog OS=Homo sapiens OX=9606 GN=VPS28	Q9UK41	VPS28	0	4	+Inf	+Inf
1418	Vacuolar protein-sorting-associated protein 25 OS=Homo sapiens OX=9606 GN=VPS25 PE=1 SV=1	Q9BRG1	VPS25	0	7	+Inf	+Inf
2545	Vacuolar protein sorting-associated protein 18 homolog OS=Homo sapiens OX=9606 GN=VPS18 PE=1 SV=2	Q9P253	VPS18	0	4	+Inf	+Inf
3422	Vacuolar protein sorting-associated protein 16 homolog OS=Homo sapiens OX=9606 GN=VPS16 PE=1 SV=2	Q9H269	VPS16	0	2	+Inf	+Inf	LowSpectorCoverage
3632	von Hippel-Lindau disease tumor suppressor OS=Homo sapiens OX=9606 GN=VHL PE=1 SV=2	P40337	VHL	0	2	+Inf	+Inf	LowSpectorCoverage
1880	Ventricular zone-expressed PH domain-containing protein homolog 1 OS=Homo sapiens OX=9606 GN=VEPH1 PE=1 SV=1	Q14D04	VEPH1	0	1	+Inf	+Inf	LowSpectorCoverage
1145	Deubiquitinating protein VCIP135 OS=Homo sapiens OX=9606 GN=VCPIP1 PE=1 SV=2	Q96JH7	VCPIP1	0	9	+Inf	+Inf
236	Transitional endoplasmic reticulum ATPase OS=Homo sapiens OX=9606 GN=VCP PE=1 SV=4	P55072	VCP	0	54	+Inf	+Inf
1752	Prefoldin subunit 3 OS=Homo sapiens OX=9606 GN=VBP1 PE=1 SV=3	P61758	VBP1	0	4	+Inf	+Inf
2036	Guanine nucleotide exchange factor VAV2 OS=Homo sapiens OX=9606 GN=VAV2 PE=1 SV=2	P52735	VAV2	0	3	+Inf	+Inf	LowSpectorCoverage
1802	Vasodilator-stimulated phosphoprotein OS=Homo sapiens OX=9606 GN=VASP PE=1 SV=3	P50552	VASP	0	8	+Inf	+Inf
4078	Protein VAC14 homolog OS=Homo sapiens OX=9606 GN=VAC14 PE=1 SV=1	Q08AM6	VAC14	0	1	+Inf	+Inf	LowSpectorCoverage
1324	Utrophin OS=Homo sapiens OX=9606 GN=UTRN PE=1 SV=2	P46939	UTRN	0	1	+Inf	+Inf	LowSpectorCoverage
1088	Probable ubiquitin carboxyl-terminal hydrolase FAF-X OS=Homo sapiens OX=9606 GN=USP9X PE=1 SV=3	Q93008	USP9X	0	11	+Inf	+Inf
2091	Ubiquitin carboxyl-terminal hydrolase 8 OS=Homo sapiens OX=9606 GN=USP8 PE=1 SV=1	P40818	USP8	0	6	+Inf	+Inf
3049	Ubiquitin carboxyl-terminal hydrolase 5 OS=Homo sapiens OX=9606 GN=USP5 PE=1 SV=2	P45974	USP5	0	3	+Inf	+Inf	LowSpectorCoverage
1044	Ubiquitin carboxyl-terminal hydrolase 47 OS=Homo sapiens OX=9606 GN=USP47 PE=1 SV=3	Q96K76	USP47	0	10	+Inf	+Inf
2436	Ubiquitin carboxyl-terminal hydrolase 43 OS=Homo sapiens OX=9606 GN=USP43 PE=1 SV=2	Q70EL4	USP43	0	3	+Inf	+Inf	LowSpectorCoverage
3419	Ubiquitin carboxyl-terminal hydrolase 37 OS=Homo sapiens OX=9606 GN=USP37 PE=1 SV=2	Q86T82	USP37	0	2	+Inf	+Inf	LowSpectorCoverage
1888	Ubiquitin carboxyl-terminal hydrolase 34 OS=Homo sapiens OX=9606 GN=USP34 PE=1 SV=2	Q70CQ2	USP34	0	3	+Inf	+Inf	LowSpectorCoverage
2833	Ubiquitinyl hydrolase 1 (Fragment) OS=Homo sapiens OX=9606 GN=USP3 PE=2 SV=1	Q498Y2	USP3	0	4	+Inf	+Inf
1903	Isoform 2 of Ubiquitin carboxyl-terminal hydrolase 28 OS=Homo sapiens OX=9606 GN=USP28	Q96RU2	USP28	0	6	+Inf	+Inf
2877	Ubiquitin carboxyl-terminal hydrolase 27 OS=Homo sapiens OX=9606 GN=USP27X PE=1 SV=3	A6NNY8	USP27X	0	1	+Inf	+Inf	LowSpectorCoverage
1403	Ubiquitin carboxyl-terminal hydrolase 24 OS=Homo sapiens OX=9606 GN=USP24 PE=1 SV=3	Q9UPU5	USP24	0	4	+Inf	+Inf
3304	Ubiquitin carboxyl-terminal hydrolase 19 OS=Homo sapiens OX=9606 GN=USP19 PE=1 SV=2	O94966	USP19	0	1	+Inf	+Inf	LowSpectorCoverage
3584	Ubiquitin carboxyl-terminal hydrolase 15 OS=Homo sapiens OX=9606 GN=USP15 PE=1 SV=3	Q9Y4E8	USP15	0	3	+Inf	+Inf	LowSpectorCoverage
3456	Ubiquitin carboxyl-terminal hydrolase 14 OS=Homo sapiens OX=9606 GN=USP14 PE=1 SV=3	P54578	USP14	0	1	+Inf	+Inf	LowSpectorCoverage
2220	Ubiquitin carboxyl-terminal hydrolase 13 OS=Homo sapiens OX=9606 GN=USP13 PE=1 SV=2	Q92995	USP13	0	1	+Inf	+Inf	LowSpectorCoverage
1454	Ubiquitin carboxyl-terminal hydrolase 10 OS=Homo sapiens OX=9606 GN=USP10 PE=1 SV=2	Q14694	USP10	0	10	+Inf	+Inf
2444	Ubiquitin carboxyl-terminal hydrolase 1 OS=Homo sapiens OX=9606 GN=USP1 PE=1 SV=1	O94782	USP1	0	2	+Inf	+Inf	LowSpectorCoverage
1929	General vesicular transport factor p115 OS=Homo sapiens OX=9606 GN=USO1 PE=1 SV=2	O60763	USO1	0	6	+Inf	+Inf
3164	Vesicle transport protein USE1 OS=Homo sapiens OX=9606 GN=USE1 PE=1 SV=2	Q9NZ43	USE1	0	1	+Inf	+Inf	LowSpectorCoverage
3665	Ubiquitin-related modifier 1 OS=Homo sapiens OX=9606 GN=URM1 PE=1 SV=1	Q9BTM9	URM1	0	2	+Inf	+Inf	LowSpectorCoverage
4032	Unconventional prefoldin RPB5 interactor 1 OS=Homo sapiens OX=9606 GN=URI1 PE=1 SV=3	O94763	URI1	0	1	+Inf	+Inf	LowSpectorCoverage
3200	Putative cytochrome b-c1 complex subunit Rieske-like protein 1 OS=Homo sapiens OX=9606 GN=UQCRFS1P1 PE=5 SV=1	P0C7P4	UQCRFS1P1	0	4	+Inf	+Inf
2766	Cytochrome b-c1 complex subunit Rieske, mitochondrial OS=Homo sapiens OX=9606 GN=UQCRFS1 PE=1 SV=2	P47985	UQCRFS1	0	5	+Inf	+Inf
2710	Cytochrome b-c1 complex subunit 2, mitochondrial OS=Homo sapiens OX=9606 GN=UQCRC2 PE=1 SV=3	P22695	UQCRC2	0	2	+Inf	+Inf	LowSpectorCoverage
1936	Cytochrome b-c1 complex subunit 1, mitochondrial OS=Homo sapiens OX=9606 GN=UQCRC1 PE=1 SV=3	P31930	UQCRC1	0	7	+Inf	+Inf
2481	Ubiquinol-cytochrome-c reductase complex assembly factor 2 OS=Homo sapiens OX=9606 GN=UQCC2 PE=1 SV=1	Q5TAQ0	UQCC2	0	3	+Inf	+Inf	LowSpectorCoverage
3876	Chromosome 20 open reading frame 44, isoform CRA_g OS=Homo sapiens OX=9606 GN=UQCC PE=2 SV=1	Q3KRB6	UQCC	0	1	+Inf	+Inf	LowSpectorCoverage
3461	Uracil-DNA glycosylase OS=Homo sapiens OX=9606 GN=UNG PE=1 SV=2	P13051	UNG	0	1	+Inf	+Inf	LowSpectorCoverage
831	Protein unc-45 homolog A OS=Homo sapiens OX=9606 GN=UNC45A PE=1 SV=1	Q9H3U1	UNC45A	0	21	+Inf	+Inf
1372	Protein unc-13 homolog D OS=Homo sapiens OX=9606 GN=UNC13D PE=1 SV=1	Q70J99	UNC13D	0	9	+Inf	+Inf
1637	Protein unc-13 homolog B OS=Homo sapiens OX=9606 GN=UNC13B PE=1 SV=1	A0A1B0GUS7	UNC13B	0	1	+Inf	+Inf	LowSpectorCoverage
2963	Protein unc-119 homolog B OS=Homo sapiens OX=9606 GN=UNC119B PE=1 SV=1	A6NIH7	UNC119B	0	2	+Inf	+Inf	LowSpectorCoverage
4087	Protein unc-119 homolog A OS=Homo sapiens OX=9606 GN=UNC119 PE=1 SV=1	Q13432	UNC119	0	1	+Inf	+Inf	LowSpectorCoverage
888	Uridine 5'-monophosphate synthase OS=Homo sapiens OX=9606 GN=UMPS PE=1 SV=1	P11172	UMPS	0	16	+Inf	+Inf
3062	Serine/threonine-protein kinase ULK3 OS=Homo sapiens OX=9606 GN=ULK3 PE=1 SV=2	Q6PHR2	ULK3	0	4	+Inf	+Inf
3850	Serine/threonine-protein kinase ULK1 OS=Homo sapiens OX=9606 GN=ULK1 PE=1 SV=2	O75385	ULK1	0	1	+Inf	+Inf	LowSpectorCoverage
3531	UHRF1-binding protein 1 OS=Homo sapiens OX=9606 GN=UHRF1BP1 PE=1 SV=1	Q6BDS2	UHRF1BP1	0	1	+Inf	+Inf	LowSpectorCoverage
2757	UDP-glucose 6-dehydrogenase OS=Homo sapiens OX=9606 GN=UGDH PE=1 SV=1	O60701	UGDH	0	5	+Inf	+Inf
3131	Ufm1-specific protease 2 OS=Homo sapiens OX=9606 GN=UFSP2 PE=1 SV=3	Q9NUQ7	UFSP2	0	3	+Inf	+Inf	LowSpectorCoverage
2069	E3 UFM1-protein ligase 1 OS=Homo sapiens OX=9606 GN=UFL1 PE=1 SV=2	O94874	UFL1	0	4	+Inf	+Inf
2101	Ubiquitin fusion degradation 1 like (Yeast), isoform CRA_b OS=Homo sapiens OX=9606 GN=UFD1L PE=2 SV=1	Q541A5	UFD1L	0	6	+Inf	+Inf
3153	Ubiquitin-fold modifier-conjugating enzyme 1 OS=Homo sapiens OX=9606 GN=UFC1 PE=1 SV=3	Q9Y3C8	UFC1	0	1	+Inf	+Inf	LowSpectorCoverage
3331	Ubiquitin-conjugating enzyme E2 variant 3 OS=Homo sapiens OX=9606 GN=UEVLD PE=1 SV=2	Q8IX04	UEVLD	0	3	+Inf	+Inf	LowSpectorCoverage
1686	Uridine-cytidine kinase 2 OS=Homo sapiens OX=9606 GN=UCK2 PE=1 SV=1	Q9BZX2	UCK2	0	8	+Inf	+Inf
799	Ubiquitin carboxyl-terminal hydrolase OS=Homo sapiens OX=9606 GN=UCHL5 PE=1 SV=1	Q5LJA5	UCHL5	0	16	+Inf	+Inf
3885	Ubiquitin carboxyl-terminal hydrolase isozyme L3 OS=Homo sapiens OX=9606 GN=UCHL3 PE=1 SV=1	P15374	UCHL3	0	1	+Inf	+Inf	LowSpectorCoverage
2506	UBX domain-containing protein 7 OS=Homo sapiens OX=9606 GN=UBXN7 PE=1 SV=2	O94888	UBXN7	0	6	+Inf	+Inf
1146	UBX domain-containing protein 6 OS=Homo sapiens OX=9606 GN=UBXN6 PE=1 SV=1	Q9BZV1	UBXN6	0	13	+Inf	+Inf
3829	UBX domain-containing protein 2B OS=Homo sapiens OX=9606 GN=UBXN2B PE=1 SV=1	Q14CS0	UBXN2B	0	1	+Inf	+Inf	LowSpectorCoverage
2031	UBX domain-containing protein 1 OS=Homo sapiens OX=9606 GN=UBXN1 PE=1 SV=2	Q04323	UBXN1	0	7	+Inf	+Inf
649	E3 ubiquitin-protein ligase UBR5 OS=Homo sapiens OX=9606 GN=UBR5 PE=1 SV=2	O95071	UBR5	0	22	+Inf	+Inf
1326	E3 ubiquitin-protein ligase UBR4 OS=Homo sapiens OX=9606 GN=UBR4 PE=1 SV=1	Q5T4S7	UBR4	0	1	+Inf	+Inf	LowSpectorCoverage
2482	Ubiquilin-2 OS=Homo sapiens OX=9606 GN=UBQLN2 PE=1 SV=2	Q9UHD9	UBQLN2	0	4	+Inf	+Inf
2311	Ubiquitin-like domain-containing CTD phosphatase 1 OS=Homo sapiens OX=9606 GN=UBLCP1 PE=1 SV=2	Q8WVY7	UBLCP1	0	4	+Inf	+Inf
3071	Ubiquitin-like protein 7 OS=Homo sapiens OX=9606 GN=UBL7 PE=1 SV=2	Q96S82	UBL7	0	4	+Inf	+Inf
1443	Ubiquitin-like protein 4A OS=Homo sapiens OX=9606 GN=UBL4A PE=1 SV=1	P11441	UBL4A	0	12	+Inf	+Inf
2228	Ubiquitin conjugation factor E4 B OS=Homo sapiens OX=9606 GN=UBE4B PE=1 SV=1	O95155	UBE4B	0	3	+Inf	+Inf	LowSpectorCoverage
2737	Ubiquitin conjugation factor E4 A OS=Homo sapiens OX=9606 GN=UBE4A PE=1 SV=2	Q14139	UBE4A	0	3	+Inf	+Inf	LowSpectorCoverage
3126	Ubiquitin-protein ligase E3C OS=Homo sapiens OX=9606 GN=UBE3C PE=1 SV=3	Q15386	UBE3C	0	3	+Inf	+Inf	LowSpectorCoverage
3708	Ubiquitin-conjugating enzyme E2 variant 2 OS=Homo sapiens OX=9606 GN=UBE2V2 PE=1 SV=4	Q15819	UBE2V2	0	2	+Inf	+Inf	LowSpectorCoverage
1104	Ubiquitin-conjugating enzyme E2 T OS=Homo sapiens OX=9606 GN=UBE2T PE=1 SV=1	Q9NPD8	UBE2T	0	13	+Inf	+Inf
3028	Ubiquitin-conjugating enzyme E2 S OS=Homo sapiens OX=9606 GN=UBE2S PE=1 SV=2	Q16763	UBE2S	0	3	+Inf	+Inf	LowSpectorCoverage
2110	Ubiquitin-conjugating enzyme E2 Q1 OS=Homo sapiens OX=9606 GN=UBE2Q1 PE=1 SV=1	Q7Z7E8	UBE2Q1	0	5	+Inf	+Inf
2260	(E3-independent) E2 ubiquitin-conjugating enzyme OS=Homo sapiens OX=9606 GN=UBE2O PE=1 SV=3	Q9C0C9	UBE2O	0	4	+Inf	+Inf
2463	Ubiquitin-conjugating enzyme E2 N OS=Homo sapiens OX=9606 GN=UBE2N PE=1 SV=1	P61088	UBE2N	0	3	+Inf	+Inf	LowSpectorCoverage
3815	Isoform 3 of Ubiquitin-conjugating enzyme E2 L3 OS=Homo sapiens OX=9606 GN=UBE2L3	P68036	UBE2L3	0	1	+Inf	+Inf	LowSpectorCoverage
2515	Ubiquitin-conjugating enzyme E2 H OS=Homo sapiens OX=9606 GN=UBE2H PE=1 SV=1	P62256	UBE2H	0	5	+Inf	+Inf
3617	Ubiquitin-conjugating enzyme E2 E1 OS=Homo sapiens OX=9606 GN=UBE2E1 PE=1 SV=1	B7Z306	UBE2E1	0	2	+Inf	+Inf	LowSpectorCoverage
3945	Ubiquitin-conjugating enzyme E2 D1 OS=Homo sapiens OX=9606 GN=UBE2D1 PE=1 SV=1	P51668	UBE2D1	0	5	+Inf	+Inf
1209	Ubiquitin-conjugating enzyme E2 C OS=Homo sapiens OX=9606 GN=UBE2C PE=1 SV=1	O00762	UBE2C	0	12	+Inf	+Inf
4070	Ubiquitin-conjugating enzyme E2 B OS=Homo sapiens OX=9606 GN=UBE2B PE=1 SV=1	P63146	UBE2B	0	1	+Inf	+Inf	LowSpectorCoverage
3375	Ubiquitin-associated protein 1 OS=Homo sapiens OX=9606 GN=UBAP1 PE=1 SV=1	Q9NZ09	UBAP1	0	2	+Inf	+Inf	LowSpectorCoverage
4168	Ubiquitin-associated domain-containing protein 1 OS=Homo sapiens OX=9606 GN=UBAC1 PE=1 SV=1	Q9BSL1	UBAC1	0	1	+Inf	+Inf	LowSpectorCoverage
3846	Ubiquitin-60S ribosomal protein L40 (Fragment) OS=Homo sapiens OX=9606 GN=UBA52 PE=1 SV=1	M0R2S1	UBA52	0	167	+Inf	+Inf
4179	Ubiquitin-like modifier-activating enzyme 5 OS=Homo sapiens OX=9606 GN=UBA5 PE=1 SV=1	Q9GZZ9	UBA5	0	1	+Inf	+Inf	LowSpectorCoverage
3521	NEDD8-activating enzyme E1 catalytic subunit OS=Homo sapiens OX=9606 GN=UBA3 PE=1 SV=2	Q8TBC4	UBA3	0	1	+Inf	+Inf	LowSpectorCoverage
1894	SUMO-activating enzyme subunit 2 OS=Homo sapiens OX=9606 GN=UBA2 PE=1 SV=2	Q9UBT2	UBA2	0	4	+Inf	+Inf
102	Ubiquitin-like modifier-activating enzyme 1 OS=Homo sapiens OX=9606 GN=UBA1 PE=1 SV=3	P22314	UBA1	0	96	+Inf	+Inf
4149	Splicing factor U2AF 26 kDa subunit OS=Homo sapiens OX=9606 GN=U2AF1L4 PE=1 SV=2	Q8WU68	U2AF1L4	0	7	+Inf	+Inf
489	Thymidylate synthase OS=Homo sapiens OX=9606 GN=TYMS PE=1 SV=3	P04818	TYMS	0	35	+Inf	+Inf
3789	Thymidine phosphorylase OS=Homo sapiens OX=9606 GN=TYMP PE=1 SV=2	P19971	TYMP	0	1	+Inf	+Inf	LowSpectorCoverage
3943	Non-receptor tyrosine-protein kinase TYK2 OS=Homo sapiens OX=9606 GN=TYK2 PE=1 SV=3	P29597	TYK2	0	1	+Inf	+Inf	LowSpectorCoverage
2823	Isoform 3 of Thioredoxin reductase 1, cytoplasmic OS=Homo sapiens OX=9606 GN=TXNRD1	Q16881	TXNRD1	0	4	+Inf	+Inf
972	Thioredoxin-like protein 1 OS=Homo sapiens OX=9606 GN=TXNL1 PE=1 SV=3	O43396	TXNL1	0	15	+Inf	+Inf
2499	Thioredoxin domain-containing protein 9 OS=Homo sapiens OX=9606 GN=TXNDC9 PE=1 SV=2	O14530	TXNDC9	0	3	+Inf	+Inf	LowSpectorCoverage
2794	Thioredoxin domain-containing protein 17 OS=Homo sapiens OX=9606 GN=TXNDC17 PE=1 SV=1	Q9BRA2	TXNDC17	0	4	+Inf	+Inf
3857	Twinkle protein, mitochondrial OS=Homo sapiens OX=9606 GN=TWNK PE=1 SV=1	Q96RR1	TWNK	0	1	+Inf	+Inf	LowSpectorCoverage
3949	Twist-related protein 1 OS=Homo sapiens OX=9606 GN=TWIST1 PE=1 SV=1	Q15672	TWIST1	0	1	+Inf	+Inf	LowSpectorCoverage
1427	Twinfilin-1 OS=Homo sapiens OX=9606 GN=TWF1 PE=1 SV=3	Q12792	TWF1	0	8	+Inf	+Inf
1768	Terminal uridylyltransferase 7 OS=Homo sapiens OX=9606 GN=TUT7 PE=1 SV=1	Q5VYS8	TUT7	0	4	+Inf	+Inf
3801	Speckle targeted PIP5K1A-regulated poly(A) polymerase OS=Homo sapiens OX=9606 GN=TUT1 PE=1 SV=2	Q9H6E5	TUT1	0	1	+Inf	+Inf	LowSpectorCoverage
441	Elongation factor Tu, mitochondrial OS=Homo sapiens OX=9606 GN=TUFM PE=1 SV=2	P49411	TUFM	0	37	+Inf	+Inf
2062	Gamma-tubulin complex component 4 OS=Homo sapiens OX=9606 GN=TUBGCP4 PE=1 SV=1	Q9UGJ1	TUBGCP4	0	5	+Inf	+Inf
1875	Gamma-tubulin complex component 3 OS=Homo sapiens OX=9606 GN=TUBGCP3 PE=1 SV=2	Q96CW5	TUBGCP3	0	3	+Inf	+Inf	LowSpectorCoverage
1095	Tubulin gamma-1 chain OS=Homo sapiens OX=9606 GN=TUBG1 PE=1 SV=2	P23258	TUBG1	0	15	+Inf	+Inf
4199	Tubulin epsilon chain OS=Homo sapiens OX=9606 GN=TUBE1 PE=2 SV=1	Q9UJT0	TUBE1	0	1	+Inf	+Inf	LowSpectorCoverage
4200	Isoform 6 of Tubulin delta chain OS=Homo sapiens OX=9606 GN=TUBD1	Q9UJT1	TUBD1	0	1	+Inf	+Inf	LowSpectorCoverage
4089	Tubulin beta-2A chain OS=Homo sapiens OX=9606 GN=TUBB2A PE=1 SV=1	Q13885	TUBB2A	0	62	+Inf	+Inf
3811	Tubulin alpha chain-like 3 OS=Homo sapiens OX=9606 GN=TUBAL3 PE=1 SV=2	A6NHL2	TUBAL3	0	13	+Inf	+Inf
542	Tubulin--tyrosine ligase-like protein 12 OS=Homo sapiens OX=9606 GN=TTLL12 PE=1 SV=2	Q14166	TTLL12	0	33	+Inf	+Inf
2815	Dual specificity protein kinase TTK OS=Homo sapiens OX=9606 GN=TTK PE=1 SV=2	P33981	TTK	0	2	+Inf	+Inf	LowSpectorCoverage
2107	TELO2-interacting protein 2 OS=Homo sapiens OX=9606 GN=TTI2 PE=1 SV=1	Q6NXR4	TTI2	0	5	+Inf	+Inf
1546	TELO2-interacting protein 1 homolog OS=Homo sapiens OX=9606 GN=TTI1 PE=1 SV=3	O43156	TTI1	0	11	+Inf	+Inf
3087	Transcription termination factor 2 OS=Homo sapiens OX=9606 GN=TTF2 PE=1 SV=2	Q9UNY4	TTF2	0	3	+Inf	+Inf	LowSpectorCoverage
2650	Transcription termination factor 1 OS=Homo sapiens OX=9606 GN=TTF1 PE=1 SV=3	Q15361	TTF1	0	3	+Inf	+Inf	LowSpectorCoverage
4138	Tetratricopeptide repeat protein 9C OS=Homo sapiens OX=9606 GN=TTC9C PE=1 SV=1	Q8N5M4	TTC9C	0	1	+Inf	+Inf	LowSpectorCoverage
3813	Tetratricopeptide repeat protein 7A OS=Homo sapiens OX=9606 GN=TTC7A PE=1 SV=3	Q9ULT0	TTC7A	0	1	+Inf	+Inf	LowSpectorCoverage
2330	Tetratricopeptide repeat protein 4 OS=Homo sapiens OX=9606 GN=TTC4 PE=1 SV=3	O95801	TTC4	0	4	+Inf	+Inf
1008	Tetratricopeptide repeat protein 38 OS=Homo sapiens OX=9606 GN=TTC38 PE=1 SV=1	Q5R3I4	TTC38	0	12	+Inf	+Inf
1412	Tetratricopeptide repeat protein 37 OS=Homo sapiens OX=9606 GN=TTC37 PE=1 SV=1	Q6PGP7	TTC37	0	9	+Inf	+Inf
4123	Tetratricopeptide repeat protein 33 OS=Homo sapiens OX=9606 GN=TTC33 PE=1 SV=2	Q6PID6	TTC33	0	1	+Inf	+Inf	LowSpectorCoverage
1537	Tetratricopeptide repeat protein 28 OS=Homo sapiens OX=9606 GN=TTC28 PE=1 SV=4	Q96AY4	TTC28	0	8	+Inf	+Inf
1570	Tetratricopeptide repeat protein 27 OS=Homo sapiens OX=9606 GN=TTC27 PE=1 SV=1	Q6P3X3	TTC27	0	9	+Inf	+Inf
2202	Tetratricopeptide repeat protein 21B OS=Homo sapiens OX=9606 GN=TTC21B PE=1 SV=2	Q7Z4L5	TTC21B	0	1	+Inf	+Inf	LowSpectorCoverage
2299	Thiosulfate sulfurtransferase OS=Homo sapiens OX=9606 GN=TST PE=1 SV=4	Q16762	TST	0	4	+Inf	+Inf
3412	Protein TSSC4 OS=Homo sapiens OX=9606 GN=TSSC4 PE=1 SV=3	Q9Y5U2	TSSC4	0	3	+Inf	+Inf	LowSpectorCoverage
3895	Pre-rRNA-processing protein TSR2 homolog OS=Homo sapiens OX=9606 GN=TSR2 PE=1 SV=1	Q969E8	TSR2	0	1	+Inf	+Inf	LowSpectorCoverage
480	Pre-rRNA-processing protein TSR1 homolog OS=Homo sapiens OX=9606 GN=TSR1 PE=1 SV=1	Q2NL82	TSR1	0	32	+Inf	+Inf
3737	TSPYL protein OS=Homo sapiens OX=9606 GN=TSPYL PE=2 SV=1	Q6FI91	TSPYL	0	1	+Inf	+Inf	LowSpectorCoverage
1435	Translin OS=Homo sapiens OX=9606 GN=TSN PE=1 SV=1	E9PGT1	TSN	0	12	+Inf	+Inf
2313	Tumor susceptibility gene 101 protein OS=Homo sapiens OX=9606 GN=TSG101 PE=1 SV=2	Q99816	TSG101	0	5	+Inf	+Inf
1014	Elongation factor Ts, mitochondrial OS=Homo sapiens OX=9606 GN=TSFM PE=1 SV=2	P43897	TSFM	0	18	+Inf	+Inf
3687	tRNA-splicing endonuclease subunit Sen54 OS=Homo sapiens OX=9606 GN=TSEN54 PE=1 SV=3	Q7Z6J9	TSEN54	0	2	+Inf	+Inf	LowSpectorCoverage
1958	tRNA-splicing endonuclease subunit Sen34 OS=Homo sapiens OX=9606 GN=TSEN34 PE=1 SV=1	Q9BSV6	TSEN34	0	6	+Inf	+Inf
3654	tRNA-splicing endonuclease subunit Sen15 OS=Homo sapiens OX=9606 GN=TSEN15 PE=1 SV=1	Q8WW01	TSEN15	0	2	+Inf	+Inf	LowSpectorCoverage
3881	TSC22 domain family protein 3 OS=Homo sapiens OX=9606 GN=TSC22D3 PE=1 SV=1	Q5JRJ0	TSC22D3	0	2	+Inf	+Inf	LowSpectorCoverage
2519	Isoform 2 of TSC22 domain family protein 1 OS=Homo sapiens OX=9606 GN=TSC22D1	Q15714	TSC22D1	0	5	+Inf	+Inf
1904	Tuberin OS=Homo sapiens OX=9606 GN=TSC2 PE=1 SV=1	H3BMQ0	TSC2	0	4	+Inf	+Inf
1375	Probable tRNA pseudouridine synthase 1 OS=Homo sapiens OX=9606 GN=TRUB1 PE=1 SV=1	Q8WWH5	TRUB1	0	11	+Inf	+Inf
2972	Zinc finger transcription factor Trps1 OS=Homo sapiens OX=9606 GN=TRPS1 PE=1 SV=2	Q9UHF7	TRPS1	0	1	+Inf	+Inf	LowSpectorCoverage
3150	tRNA (adenine(58)-N(1))-methyltransferase non-catalytic subunit TRM6 OS=Homo sapiens OX=9606 GN=TRMT6 PE=1 SV=1	Q9UJA5	TRMT6	0	2	+Inf	+Inf	LowSpectorCoverage
1456	tRNA (guanine(37)-N1)-methyltransferase OS=Homo sapiens OX=9606 GN=TRMT5 PE=1 SV=2	Q32P41	TRMT5	0	12	+Inf	+Inf
3352	tRNA (uracil-5-)-methyltransferase homolog A OS=Homo sapiens OX=9606 GN=TRMT2A PE=1 SV=2	Q8IZ69	TRMT2A	0	2	+Inf	+Inf	LowSpectorCoverage
1908	TRMT1-like protein OS=Homo sapiens OX=9606 GN=TRMT1L PE=1 SV=2	Q7Z2T5	TRMT1L	0	7	+Inf	+Inf
2982	tRNA methyltransferase 10 homolog C OS=Homo sapiens OX=9606 GN=TRMT10C PE=1 SV=2	Q7L0Y3	TRMT10C	0	2	+Inf	+Inf	LowSpectorCoverage
3353	Isoform 4 of tRNA dimethylallyltransferase OS=Homo sapiens OX=9606 GN=TRIT1	Q9H3H1	TRIT1	0	2	+Inf	+Inf	LowSpectorCoverage
2551	Thyroid receptor-interacting protein 6 OS=Homo sapiens OX=9606 GN=TRIP6 PE=1 SV=3	Q15654	TRIP6	0	4	+Inf	+Inf
2489	Activating signal cointegrator 1 OS=Homo sapiens OX=9606 GN=TRIP4 PE=1 SV=4	Q15650	TRIP4	0	3	+Inf	+Inf	LowSpectorCoverage
1329	Pachytene checkpoint protein 2 homolog OS=Homo sapiens OX=9606 GN=TRIP13 PE=1 SV=2	Q15645	TRIP13	0	11	+Inf	+Inf
751	E3 ubiquitin-protein ligase TRIP12 OS=Homo sapiens OX=9606 GN=TRIP12 PE=1 SV=1	Q14669	TRIP12	0	18	+Inf	+Inf
1265	Thyroid receptor-interacting protein 11 OS=Homo sapiens OX=9606 GN=TRIP11 PE=1 SV=3	Q15643	TRIP11	0	5	+Inf	+Inf
1264	TRIO and F-actin-binding protein OS=Homo sapiens OX=9606 GN=TRIOBP PE=1 SV=3	Q9H2D6	TRIOBP	0	5	+Inf	+Inf
2238	Triple functional domain protein OS=Homo sapiens OX=9606 GN=TRIO PE=1 SV=2	O75962	TRIO	0	1	+Inf	+Inf	LowSpectorCoverage
2073	Probable E3 ubiquitin-protein ligase TRIML2 OS=Homo sapiens OX=9606 GN=TRIML2 PE=1 SV=1	Q8N7C3	TRIML2	0	4	+Inf	+Inf
4139	Isoform 2 of Probable E3 ubiquitin-protein ligase TRIML2 OS=Homo sapiens OX=9606 GN=TRIML2	Q8N7C3	TRIML2	0	4	+Inf	+Inf
2860	Tripartite motif-containing protein 65 OS=Homo sapiens OX=9606 GN=TRIM65 PE=1 SV=3	Q6PJ69	TRIM65	0	3	+Inf	+Inf	LowSpectorCoverage
3443	E3 ubiquitin-protein ligase TRIM56 OS=Homo sapiens OX=9606 GN=TRIM56 PE=1 SV=3	Q9BRZ2	TRIM56	0	1	+Inf	+Inf	LowSpectorCoverage
1430	E3 ubiquitin-protein ligase TRIM47 OS=Homo sapiens OX=9606 GN=TRIM47 PE=1 SV=2	Q96LD4	TRIM47	0	11	+Inf	+Inf
854	E3 ubiquitin-protein ligase TRIM33 OS=Homo sapiens OX=9606 GN=TRIM33 PE=1 SV=3	Q9UPN9	TRIM33	0	13	+Inf	+Inf
1078	Isoform Gamma of Tripartite motif-containing protein 3 OS=Homo sapiens OX=9606 GN=TRIM3	O75382	TRIM3	0	3	+Inf	+Inf	LowSpectorCoverage
2484	Zinc finger protein RFP OS=Homo sapiens OX=9606 GN=TRIM27 PE=1 SV=1	P14373	TRIM27	0	5	+Inf	+Inf
2338	Tripartite motif-containing protein 26 OS=Homo sapiens OX=9606 GN=TRIM26 PE=1 SV=1	Q12899	TRIM26	0	2	+Inf	+Inf	LowSpectorCoverage
636	E3 ubiquitin/ISG15 ligase TRIM25 OS=Homo sapiens OX=9606 GN=TRIM25 PE=1 SV=2	Q14258	TRIM25	0	29	+Inf	+Inf
1765	Transcription intermediary factor 1-alpha OS=Homo sapiens OX=9606 GN=TRIM24 PE=1 SV=3	O15164	TRIM24	0	4	+Inf	+Inf
3424	E3 ubiquitin-protein ligase TRIM21 OS=Homo sapiens OX=9606 GN=TRIM21 PE=1 SV=1	P19474	TRIM21	0	3	+Inf	+Inf	LowSpectorCoverage
1442	Tripartite motif-containing protein 16 OS=Homo sapiens OX=9606 GN=TRIM16 PE=1 SV=3	O95361	TRIM16	0	11	+Inf	+Inf
2845	Isoform 2 of Trafficking protein particle complex subunit 9 OS=Homo sapiens OX=9606 GN=TRAPPC9	Q96Q05	TRAPPC9	0	2	+Inf	+Inf	LowSpectorCoverage
3754	Trafficking protein particle complex subunit 6B OS=Homo sapiens OX=9606 GN=TRAPPC6B PE=1 SV=1	Q86SZ2	TRAPPC6B	0	2	+Inf	+Inf	LowSpectorCoverage
4215	Trafficking protein particle complex subunit 6A OS=Homo sapiens OX=9606 GN=TRAPPC6A PE=1 SV=2	O75865	TRAPPC6A	0	1	+Inf	+Inf	LowSpectorCoverage
1918	Trafficking protein particle complex subunit 5 OS=Homo sapiens OX=9606 GN=TRAPPC5 PE=1 SV=1	Q8IUR0	TRAPPC5	0	5	+Inf	+Inf
2327	Trafficking protein particle complex subunit 4 OS=Homo sapiens OX=9606 GN=TRAPPC4 PE=1 SV=1	Q9Y296	TRAPPC4	0	5	+Inf	+Inf
2691	Trafficking protein particle complex subunit 3 OS=Homo sapiens OX=9606 GN=TRAPPC3 PE=1 SV=1	O43617	TRAPPC3	0	4	+Inf	+Inf
2554	Trafficking protein particle complex subunit 2-like protein OS=Homo sapiens OX=9606 GN=TRAPPC2L PE=1 SV=1	Q9UL33	TRAPPC2L	0	4	+Inf	+Inf
4049	Trafficking protein particle complex subunit 2 OS=Homo sapiens OX=9606 GN=TRAPPC2 PE=1 SV=1	P0DI81	TRAPPC2	0	1	+Inf	+Inf	LowSpectorCoverage
3764	Trafficking protein particle complex subunit 11 OS=Homo sapiens OX=9606 GN=TRAPPC11 PE=1 SV=2	Q7Z392	TRAPPC11	0	1	+Inf	+Inf	LowSpectorCoverage
2130	Trafficking protein particle complex subunit 1 OS=Homo sapiens OX=9606 GN=TRAPPC1 PE=1 SV=1	Q9Y5R8	TRAPPC1	0	8	+Inf	+Inf
2748	Heat shock protein 75 kDa, mitochondrial OS=Homo sapiens OX=9606 GN=TRAP1 PE=1 SV=3	Q12931	TRAP1	0	4	+Inf	+Inf
4020	TRAF-type zinc finger domain-containing protein 1 OS=Homo sapiens OX=9606 GN=TRAFD1 PE=1 SV=1	O14545	TRAFD1	0	1	+Inf	+Inf	LowSpectorCoverage
1366	Tumor necrosis factor receptor type 1-associated DEATH domain protein OS=Homo sapiens OX=9606 GN=TRADD PE=1 SV=2	Q15628	TRADD	0	12	+Inf	+Inf
2226	TraB domain-containing protein OS=Homo sapiens OX=9606 GN=TRABD PE=1 SV=1	Q9H4I3	TRABD	0	4	+Inf	+Inf
439	Translationally-controlled tumor protein OS=Homo sapiens OX=9606 GN=TPT1 PE=1 SV=1	P13693	TPT1	0	32	+Inf	+Inf
3934	Tyrosine-protein kinase receptor OS=Homo sapiens OX=9606 GN=TPM3-ROS1 PE=2 SV=1	M1VPF4	TPM3	0	8	+Inf	+Inf
2514	Triosephosphate isomerase OS=Homo sapiens OX=9606 GN=TPI1 PE=1 SV=3	P60174	TPI1	0	5	+Inf	+Inf
3847	Tubulin polyglutamylase complex subunit 2 (Fragment) OS=Homo sapiens OX=9606 GN=TPGS2 PE=1 SV=1	K7EP30	TPGS2	0	1	+Inf	+Inf	LowSpectorCoverage
4129	Tubulin polyglutamylase complex subunit 1 OS=Homo sapiens OX=9606 GN=TPGS1 PE=1 SV=2	Q6ZTW0	TPGS1	0	1	+Inf	+Inf	LowSpectorCoverage
3544	Tumor protein D53 OS=Homo sapiens OX=9606 GN=TPD52L1 PE=1 SV=1	Q16890	TPD52L1	0	1	+Inf	+Inf	LowSpectorCoverage
2232	TP53BP2 protein OS=Homo sapiens OX=9606 GN=TP53BP2 PE=1 SV=1	Q05BL1	TP53BP2	0	3	+Inf	+Inf	LowSpectorCoverage
2494	TOX high mobility group box family member 4 OS=Homo sapiens OX=9606 GN=TOX4 PE=1 SV=1	O94842	TOX4	0	3	+Inf	+Inf	LowSpectorCoverage
4182	Torsin-1A-interacting protein 2, isoform IFRG15 OS=Homo sapiens OX=9606 GN=TOR1AIP2 PE=1 SV=1	Q9H496	TOR1AIP2	0	1	+Inf	+Inf	LowSpectorCoverage
2492	DNA topoisomerase 3-alpha OS=Homo sapiens OX=9606 GN=TOP3A PE=1 SV=1	Q13472	TOP3A	0	4	+Inf	+Inf
2018	Tonsoku-like protein OS=Homo sapiens OX=9606 GN=TONSL PE=1 SV=2	Q96HA7	TONSL	0	6	+Inf	+Inf
3207	Mitochondrial import receptor subunit TOM40 homolog (Fragment) OS=Homo sapiens OX=9606 GN=TOMM40 PE=1 SV=1	K7EKG4	TOMM40	0	1	+Inf	+Inf	LowSpectorCoverage
575	Mitochondrial import receptor subunit TOM34 OS=Homo sapiens OX=9606 GN=TOMM34 PE=1 SV=2	Q15785	TOMM34	0	28	+Inf	+Inf
3423	Mitochondrial import receptor subunit TOM20 homolog OS=Homo sapiens OX=9606 GN=TOMM20 PE=1 SV=1	Q15388	TOMM20	0	3	+Inf	+Inf	LowSpectorCoverage
3622	Target of Myb protein 1 OS=Homo sapiens OX=9606 GN=TOM1 PE=1 SV=2	O60784	TOM1	0	2	+Inf	+Inf	LowSpectorCoverage
1530	Tensin-3 OS=Homo sapiens OX=9606 GN=TNS3 PE=1 SV=2	Q68CZ2	TNS3	0	10	+Inf	+Inf
3999	Tensin-1 OS=Homo sapiens OX=9606 GN=TNS1 PE=1 SV=1	A0A2R8Y4T1	TNS1	0	19	+Inf	+Inf
2715	Isoform 2 of Trinucleotide repeat-containing gene 6B protein OS=Homo sapiens OX=9606 GN=TNRC6B	Q9UPQ9	TNRC6B	0	1	+Inf	+Inf	LowSpectorCoverage
1967	Transportin-3 OS=Homo sapiens OX=9606 GN=TNPO3 PE=1 SV=3	Q9Y5L0	TNPO3	0	5	+Inf	+Inf
2501	Isoform 2 of Transportin-2 OS=Homo sapiens OX=9606 GN=TNPO2	O14787	TNPO2	0	5	+Inf	+Inf
1101	Transportin-1 OS=Homo sapiens OX=9606 GN=TNPO1 PE=1 SV=2	Q92973	TNPO1	0	13	+Inf	+Inf
2262	182 kDa tankyrase-1-binding protein OS=Homo sapiens OX=9606 GN=TNKS1BP1 PE=1 SV=4	Q9C0C2	TNKS1BP1	0	3	+Inf	+Inf	LowSpectorCoverage
4035	Poly [ADP-ribose] polymerase tankyrase-1 OS=Homo sapiens OX=9606 GN=TNKS PE=1 SV=2	O95271	TNKS	0	1	+Inf	+Inf	LowSpectorCoverage
2940	TNFAIP3-interacting protein 1 OS=Homo sapiens OX=9606 GN=TNIP1 PE=1 SV=2	Q15025	TNIP1	0	2	+Inf	+Inf	LowSpectorCoverage
4037	Transmembrane protein 50A OS=Homo sapiens OX=9606 GN=TMEM50A PE=1 SV=1	O95807	TMEM50A	0	1	+Inf	+Inf	LowSpectorCoverage
4140	Transmembrane protein 35B OS=Homo sapiens OX=9606 GN=TMEM35B PE=1 SV=1	Q8NCS4	TMEM35B	0	1	+Inf	+Inf	LowSpectorCoverage
1559	Transmembrane protein 33 OS=Homo sapiens OX=9606 GN=TMEM33 PE=1 SV=2	P57088	TMEM33	0	8	+Inf	+Inf
1680	Transmembrane protein 263 OS=Homo sapiens OX=9606 GN=TMEM263 PE=1 SV=1	Q8WUH6	TMEM263	0	7	+Inf	+Inf
3704	Transmembrane protein 160 OS=Homo sapiens OX=9606 GN=TMEM160 PE=1 SV=1	Q9NX00	TMEM160	0	2	+Inf	+Inf	LowSpectorCoverage
3142	Transmembrane protein 11, mitochondrial OS=Homo sapiens OX=9606 GN=TMEM11 PE=1 SV=1	P17152	TMEM11	0	4	+Inf	+Inf
3838	Transmembrane protein 109 OS=Homo sapiens OX=9606 GN=TMEM109 PE=1 SV=1	Q9BVC6	TMEM109	0	1	+Inf	+Inf	LowSpectorCoverage
3944	Transmembrane emp24 domain-containing protein 10 OS=Homo sapiens OX=9606 GN=TMED10 PE=1 SV=2	P49755	TMED10	0	2	+Inf	+Inf	LowSpectorCoverage
2957	T-cell leukemia homeobox protein 3 OS=Homo sapiens OX=9606 GN=TLX3 PE=1 SV=3	O43711	TLX3	0	2	+Inf	+Inf	LowSpectorCoverage
744	Talin-1 OS=Homo sapiens OX=9606 GN=TLN1 PE=1 SV=3	Q9Y490	TLN1	0	16	+Inf	+Inf
2467	Isoform 3 of Transducin-like enhancer protein 3 OS=Homo sapiens OX=9606 GN=TLE3	Q04726	TLE3	0	1	+Inf	+Inf	LowSpectorCoverage
4017	Thymidine kinase OS=Homo sapiens OX=9606 GN=TK1 PE=1 SV=1	K7ERV3	TK1	0	1	+Inf	+Inf	LowSpectorCoverage
3839	Tight junction-associated protein 1 OS=Homo sapiens OX=9606 GN=TJAP1 PE=1 SV=1	Q5JTD0	TJAP1	0	1	+Inf	+Inf	LowSpectorCoverage
2682	TIP41-like protein OS=Homo sapiens OX=9606 GN=TIPRL PE=1 SV=2	O75663	TIPRL	0	3	+Inf	+Inf	LowSpectorCoverage
3576	TIMELESS-interacting protein OS=Homo sapiens OX=9606 GN=TIPIN PE=1 SV=2	Q9BVW5	TIPIN	0	1	+Inf	+Inf	LowSpectorCoverage
4029	Mitochondrial import inner membrane translocase subunit Tim17-B OS=Homo sapiens OX=9606 GN=TIMM17B PE=1 SV=1	O60830	TIMM17B	0	1	+Inf	+Inf	LowSpectorCoverage
1540	Protein timeless homolog OS=Homo sapiens OX=9606 GN=TIMELESS PE=1 SV=2	Q9UNS1	TIMELESS	0	6	+Inf	+Inf
1901	Fructose-2,6-bisphosphatase TIGAR OS=Homo sapiens OX=9606 GN=TIGAR PE=1 SV=1	Q9NQ88	TIGAR	0	7	+Inf	+Inf
3378	TRAF-interacting protein with FHA domain-containing protein A OS=Homo sapiens OX=9606 GN=TIFA PE=1 SV=1	Q96CG3	TIFA	0	2	+Inf	+Inf	LowSpectorCoverage
4135	TIR domain-containing adapter molecule 1 OS=Homo sapiens OX=9606 GN=TICAM1 PE=1 SV=1	Q8IUC6	TICAM1	0	1	+Inf	+Inf	LowSpectorCoverage
2027	Isoform 2 of Nucleolysin TIAR OS=Homo sapiens OX=9606 GN=TIAL1	Q01085	TIAL1	0	4	+Inf	+Inf
2764	Nucleolysin TIA-1 isoform p40 OS=Homo sapiens OX=9606 GN=TIA1 PE=1 SV=3	P31483	TIA1	0	3	+Inf	+Inf	LowSpectorCoverage
3301	Thymocyte nuclear protein 1 OS=Homo sapiens OX=9606 GN=THYN1 PE=1 SV=1	Q9P016	THYN1	0	2	+Inf	+Inf	LowSpectorCoverage
2796	Thiamine-triphosphatase OS=Homo sapiens OX=9606 GN=THTPA PE=1 SV=3	Q9BU02	THTPA	0	4	+Inf	+Inf
3365	Thimet oligopeptidase OS=Homo sapiens OX=9606 GN=THOP1 PE=1 SV=2	P52888	THOP1	0	2	+Inf	+Inf	LowSpectorCoverage
3266	Protein-glutamine gamma-glutamyltransferase E OS=Homo sapiens OX=9606 GN=TGM3 PE=1 SV=4	Q08188	TGM3	0	1	+Inf	+Inf	LowSpectorCoverage
3467	Homeobox protein TGIF1 OS=Homo sapiens OX=9606 GN=TGIF1 PE=1 SV=3	Q15583	TGIF1	0	1	+Inf	+Inf	LowSpectorCoverage
4150	Transforming growth factor-beta receptor-associated protein 1 OS=Homo sapiens OX=9606 GN=TGFBRAP1 PE=1 SV=1	Q8WUH2	TGFBRAP1	0	1	+Inf	+Inf	LowSpectorCoverage
4058	TGF-beta receptor type-1 OS=Homo sapiens OX=9606 GN=TGFBR1 PE=1 SV=1	P36897	TGFBR1	0	1	+Inf	+Inf	LowSpectorCoverage
2284	Transferrin receptor protein 1 OS=Homo sapiens OX=9606 GN=TFRC PE=1 SV=2	P02786	TFRC	0	6	+Inf	+Inf
4047	TCF3 fusion partner OS=Homo sapiens OX=9606 GN=TFPT PE=1 SV=1	P0C1Z6	TFPT	0	1	+Inf	+Inf	LowSpectorCoverage
3469	Transcription factor E3 OS=Homo sapiens OX=9606 GN=TFE3 PE=1 SV=4	P19532	TFE3	0	2	+Inf	+Inf	LowSpectorCoverage
3636	Transcription factor Dp-1 OS=Homo sapiens OX=9606 GN=TFDP1 PE=1 SV=1	Q14186	TFDP1	0	2	+Inf	+Inf	LowSpectorCoverage
1561	Alpha-globin transcription factor CP2 OS=Homo sapiens OX=9606 GN=TFCP2 PE=1 SV=2	Q12800	TFCP2	0	10	+Inf	+Inf
3171	Dimethyladenosine transferase 2, mitochondrial OS=Homo sapiens OX=9606 GN=TFB2M PE=1 SV=1	Q9H5Q4	TFB2M	0	1	+Inf	+Inf	LowSpectorCoverage
1953	Dimethyladenosine transferase 1, mitochondrial OS=Homo sapiens OX=9606 GN=TFB1M PE=1 SV=1	Q8WVM0	TFB1M	0	7	+Inf	+Inf
2212	Transcription factor AP-4 OS=Homo sapiens OX=9606 GN=TFAP4 PE=1 SV=2	Q01664	TFAP4	0	5	+Inf	+Inf
3147	Testis-expressed protein 30 OS=Homo sapiens OX=9606 GN=TEX30 PE=2 SV=1	Q5JUR7	TEX30	0	2	+Inf	+Inf	LowSpectorCoverage
3106	Telomeric repeat-binding factor 2-interacting protein 1 OS=Homo sapiens OX=9606 GN=TERF2IP PE=1 SV=1	Q9NYB0	TERF2IP	0	2	+Inf	+Inf	LowSpectorCoverage
2399	Telomeric repeat-binding factor 2 OS=Homo sapiens OX=9606 GN=TERF2 PE=1 SV=3	Q15554	TERF2	0	1	+Inf	+Inf	LowSpectorCoverage
2529	Terminal nucleotidyltransferase 4A OS=Homo sapiens OX=9606 GN=TENT4B PE=1 SV=2	Q8NDF8	TENT4B	0	4	+Inf	+Inf
3833	Terminal nucleotidyltransferase 4A OS=Homo sapiens OX=9606 GN=TENT4A PE=1 SV=3	Q5XG87	TENT4A	0	1	+Inf	+Inf	LowSpectorCoverage
1022	Telomere length regulation protein TEL2 homolog OS=Homo sapiens OX=9606 GN=TELO2 PE=1 SV=2	Q9Y4R8	TELO2	0	16	+Inf	+Inf
3718	Tubulin epsilon and delta complex protein 1 OS=Homo sapiens OX=9606 GN=TEDC1 PE=1 SV=2	Q86SX3	TEDC1	0	1	+Inf	+Inf	LowSpectorCoverage
3808	Tudor and KH domain containing, isoform CRA_a OS=Homo sapiens OX=9606 GN=TDRKH PE=1 SV=1	Q5SZR4	TDRKH	0	1	+Inf	+Inf	LowSpectorCoverage
3831	Tudor domain-containing protein 7 OS=Homo sapiens OX=9606 GN=TDRD7 PE=1 SV=2	Q8NHU6	TDRD7	0	1	+Inf	+Inf	LowSpectorCoverage
2038	Isoform 3 of Tudor domain-containing protein 3 OS=Homo sapiens OX=9606 GN=TDRD3	Q9H7E2	TDRD3	0	3	+Inf	+Inf	LowSpectorCoverage
2565	Tyrosyl-DNA phosphodiesterase 2 OS=Homo sapiens OX=9606 GN=TDP2 PE=1 SV=1	O95551	TDP2	0	2	+Inf	+Inf	LowSpectorCoverage
2804	Tyrosyl-DNA phosphodiesterase 1 OS=Homo sapiens OX=9606 GN=TDP1 PE=1 SV=2	Q9NUW8	TDP1	0	3	+Inf	+Inf	LowSpectorCoverage
4076	TDG protein (Fragment) OS=Homo sapiens OX=9606 GN=TDG PE=2 SV=1	Q05CX8	TDG	0	1	+Inf	+Inf	LowSpectorCoverage
883	T-complex protein 1 subunit alpha OS=Homo sapiens OX=9606 GN=TCP1 PE=1 SV=1	P17987	TCP1	0	16	+Inf	+Inf
3364	V-type proton ATPase 116 kDa subunit a isoform 3 OS=Homo sapiens OX=9606 GN=TCIRG1 PE=1 SV=3	Q13488	TCIRG1	0	2	+Inf	+Inf	LowSpectorCoverage
3940	Isoform E47 of Transcription factor E2-alpha OS=Homo sapiens OX=9606 GN=TCF3	P15923	TCF3	0	2	+Inf	+Inf	LowSpectorCoverage
1333	Transcription factor 25 OS=Homo sapiens OX=9606 GN=TCF25 PE=1 SV=1	Q9BQ70	TCF25	0	10	+Inf	+Inf
3276	Transcription elongation factor A N-terminal and central domain-containing protein 2 OS=Homo sapiens OX=9606 GN=TCEANC2 PE=1 SV=1	X6R7X0	TCEANC2	0	1	+Inf	+Inf	LowSpectorCoverage
3920	Isoform 2 of Transcription elongation factor A N-terminal and central domain-containing protein OS=Homo sapiens OX=9606 GN=TCEANC	Q8N8B7	TCEANC	0	1	+Inf	+Inf	LowSpectorCoverage
3121	Transcription elongation factor A protein-like 9 OS=Homo sapiens OX=9606 GN=TCEAL9 PE=3 SV=1	Q9UHQ7	TCEAL9	0	3	+Inf	+Inf	LowSpectorCoverage
2087	Transcription elongation factor A protein 1 OS=Homo sapiens OX=9606 GN=TCEA1 PE=1 SV=2	P23193	TCEA1	0	7	+Inf	+Inf
1377	TRPM8 channel-associated factor 1 OS=Homo sapiens OX=9606 GN=TCAF1 PE=1 SV=3	Q9Y4C2	TCAF1	0	8	+Inf	+Inf
780	FAST kinase domain-containing protein 4 OS=Homo sapiens OX=9606 GN=TBRG4 PE=1 SV=1	Q969Z0	TBRG4	0	22	+Inf	+Inf
4074	TBRG1 protein OS=Homo sapiens OX=9606 GN=TBRG1 PE=1 SV=1	Q05BL0	TBRG1	0	1	+Inf	+Inf	LowSpectorCoverage
2773	TATA box-binding protein-like protein 1 OS=Homo sapiens OX=9606 GN=TBPL1 PE=1 SV=1	P62380	TBPL1	0	4	+Inf	+Inf
1284	F-box-like/WD repeat-containing protein TBL1XR1 OS=Homo sapiens OX=9606 GN=TBL1XR1 PE=1 SV=1	Q9BZK7	TBL1XR1	0	10	+Inf	+Inf
3513	Isoform 2 of F-box-like/WD repeat-containing protein TBL1X OS=Homo sapiens OX=9606 GN=TBL1X	O60907	TBL1X	0	3	+Inf	+Inf	LowSpectorCoverage
2075	Serine/threonine-protein kinase TBK1 OS=Homo sapiens OX=9606 GN=TBK1 PE=1 SV=1	Q9UHD2	TBK1	0	6	+Inf	+Inf
2223	Tubulin folding cofactor E-like OS=Homo sapiens OX=9606 GN=TBCEL PE=2 SV=1	Q0VAN5	TBCEL	0	3	+Inf	+Inf	LowSpectorCoverage
823	Tubulin-specific chaperone E OS=Homo sapiens OX=9606 GN=TBCE PE=1 SV=1	Q15813	TBCE	0	10	+Inf	+Inf
825	Isoform 4 of Tubulin-specific chaperone D OS=Homo sapiens OX=9606 GN=TBCD	Q9BTW9	TBCD	0	15	+Inf	+Inf
1463	Tubulin-folding cofactor B OS=Homo sapiens OX=9606 GN=TBCB PE=1 SV=2	Q99426	TBCB	0	11	+Inf	+Inf
1916	TBC1 domain family member 9B OS=Homo sapiens OX=9606 GN=TBC1D9B PE=1 SV=3	Q66K14	TBC1D9B	0	6	+Inf	+Inf
2883	TBC1 domain family member 5 OS=Homo sapiens OX=9606 GN=TBC1D5 PE=1 SV=1	Q92609	TBC1D5	0	1	+Inf	+Inf	LowSpectorCoverage
3063	Isoform 2 of TBC1 domain family member 15 OS=Homo sapiens OX=9606 GN=TBC1D15	Q8TC07	TBC1D15	0	3	+Inf	+Inf	LowSpectorCoverage
1659	Tax1-binding protein 3 OS=Homo sapiens OX=9606 GN=TAX1BP3 PE=1 SV=2	O14907	TAX1BP3	0	7	+Inf	+Inf
4122	Putative deoxyribonuclease TATDN1 OS=Homo sapiens OX=9606 GN=TATDN1 PE=1 SV=2	Q6P1N9	TATDN1	0	1	+Inf	+Inf	LowSpectorCoverage
3793	Threonine--tRNA ligase, mitochondrial OS=Homo sapiens OX=9606 GN=TARS2 PE=1 SV=1	Q9BW92	TARS2	0	1	+Inf	+Inf	LowSpectorCoverage
860	Threonine--tRNA ligase, cytoplasmic OS=Homo sapiens OX=9606 GN=TARS PE=1 SV=3	P26639	TARS	0	17	+Inf	+Inf
635	TAR DNA-binding protein 43 OS=Homo sapiens OX=9606 GN=TARDBP PE=1 SV=1	Q13148	TARDBP	0	26	+Inf	+Inf
1912	Isoform 2 of Serine/threonine-protein kinase TAO2 OS=Homo sapiens OX=9606 GN=TAOK2	Q9UL54	TAOK2	0	1	+Inf	+Inf	LowSpectorCoverage
3735	Transport and Golgi organization protein 6 homolog OS=Homo sapiens OX=9606 GN=TANGO6 PE=1 SV=2	Q9C0B7	TANGO6	0	1	+Inf	+Inf	LowSpectorCoverage
2475	Protein TANC2 OS=Homo sapiens OX=9606 GN=TANC2 PE=1 SV=3	Q9HCD6	TANC2	0	2	+Inf	+Inf	LowSpectorCoverage
4015	Protein TANC2 (Fragment) OS=Homo sapiens OX=9606 GN=TANC2 PE=1 SV=1	J3KTM5	TANC2	0	1	+Inf	+Inf	LowSpectorCoverage
1136	Protein TANC1 OS=Homo sapiens OX=9606 GN=TANC1 PE=1 SV=3	Q9C0D5	TANC1	0	6	+Inf	+Inf
650	Transaldolase OS=Homo sapiens OX=9606 GN=TALDO1 PE=1 SV=2	P37837	TALDO1	0	28	+Inf	+Inf
2322	Transcription initiation factor TFIID subunit 9B OS=Homo sapiens OX=9606 GN=TAF9B PE=1 SV=1	Q9HBM6	TAF9B	0	7	+Inf	+Inf
3110	Transcription initiation factor TFIID subunit 7 OS=Homo sapiens OX=9606 GN=TAF7 PE=1 SV=1	Q15545	TAF7	0	3	+Inf	+Inf	LowSpectorCoverage
3755	TAF6-like RNA polymerase II p300/CBP-associated factor-associated factor 65 kDa subunit 6L OS=Homo sapiens OX=9606 GN=TAF6L PE=1 SV=1	Q9Y6J9	TAF6L	0	1	+Inf	+Inf	LowSpectorCoverage
2032	Transcription initiation factor TFIID subunit 6 OS=Homo sapiens OX=9606 GN=TAF6 PE=1 SV=1	P49848	TAF6	0	2	+Inf	+Inf	LowSpectorCoverage
2704	TAF5-like RNA polymerase II p300/CBP-associated factor-associated factor 65 kDa subunit 5L OS=Homo sapiens OX=9606 GN=TAF5L PE=1 SV=1	O75529	TAF5L	0	2	+Inf	+Inf	LowSpectorCoverage
2277	Transcription initiation factor TFIID subunit 1-like OS=Homo sapiens OX=9606 GN=TAF1L PE=1 SV=1	Q8IZX4	TAF1L	0	1	+Inf	+Inf	LowSpectorCoverage
3872	TATA-binding protein-associated factor 2N OS=Homo sapiens OX=9606 GN=TAF15 PE=1 SV=1	Q92804	TAF15	0	6	+Inf	+Inf
3894	Transcriptional adapter 1 OS=Homo sapiens OX=9606 GN=TADA1 PE=1 SV=1	Q96BN2	TADA1	0	1	+Inf	+Inf	LowSpectorCoverage
2074	Translational activator of cytochrome c oxidase 1 OS=Homo sapiens OX=9606 GN=TACO1 PE=1 SV=1	Q9BSH4	TACO1	0	7	+Inf	+Inf
3404	TGF-beta-activated kinase 1 and MAP3K7-binding protein 3 OS=Homo sapiens OX=9606 GN=TAB3 PE=1 SV=3	Q8N5C8	TAB3	0	2	+Inf	+Inf	LowSpectorCoverage
2298	TGF-beta-activated kinase 1 and MAP3K7-binding protein 1 OS=Homo sapiens OX=9606 GN=TAB1 PE=1 SV=1	Q15750	TAB1	0	5	+Inf	+Inf
2077	SYNJ2BP-COX16 readthrough (Fragment) OS=Homo sapiens OX=9606 GN=SYNJ2BP-COX16 PE=4 SV=1	A0A087WUM0	SYNJ2BP	0	7	+Inf	+Inf
2875	Synaptojanin-1 OS=Homo sapiens OX=9606 GN=SYNJ1 PE=1 SV=2	O43426	SYNJ1	0	1	+Inf	+Inf	LowSpectorCoverage
3021	Syncoilin OS=Homo sapiens OX=9606 GN=SYNC PE=1 SV=3	Q9H7C4	SYNC	0	2	+Inf	+Inf	LowSpectorCoverage
1618	Pre-mRNA-splicing factor SYF2 OS=Homo sapiens OX=9606 GN=SYF2 PE=1 SV=1	O95926	SYF2	0	7	+Inf	+Inf
2305	Rho GTPase-activating protein SYDE1 OS=Homo sapiens OX=9606 GN=SYDE1 PE=1 SV=1	Q6ZW31	SYDE1	0	6	+Inf	+Inf
3293	Switch-associated protein 70 OS=Homo sapiens OX=9606 GN=SWAP70 PE=1 SV=1	Q9UH65	SWAP70	0	1	+Inf	+Inf	LowSpectorCoverage
4142	Small VCP/p97-interacting protein OS=Homo sapiens OX=9606 GN=SVIP PE=1 SV=1	Q8NHG7	SVIP	0	1	+Inf	+Inf	LowSpectorCoverage
1861	Histone-lysine N-methyltransferase SUV39H1 OS=Homo sapiens OX=9606 GN=SUV39H1 PE=1 SV=1	O43463	SUV39H1	0	2	+Inf	+Inf	LowSpectorCoverage
2981	ATP-dependent RNA helicase SUPV3L1, mitochondrial OS=Homo sapiens OX=9606 GN=SUPV3L1 PE=1 SV=1	Q8IYB8	SUPV3L1	0	1	+Inf	+Inf	LowSpectorCoverage
3545	STAGA complex 65 subunit gamma OS=Homo sapiens OX=9606 GN=SUPT7L PE=1 SV=1	O94864	SUPT7L	0	1	+Inf	+Inf	LowSpectorCoverage
3016	SUN domain-containing protein 2 OS=Homo sapiens OX=9606 GN=SUN2 PE=1 SV=3	Q9UH99	SUN2	0	2	+Inf	+Inf	LowSpectorCoverage
1469	Small ubiquitin-related modifier 2 OS=Homo sapiens OX=9606 GN=SUMO2 PE=1 SV=3	P61956	SUMO2	0	23	+Inf	+Inf
1406	Protein SGT1 homolog OS=Homo sapiens OX=9606 GN=SUGT1 PE=1 SV=3	Q9Y2Z0	SUGT1	0	5	+Inf	+Inf
3097	Sin3 histone deacetylase corepressor complex component SDS3 OS=Homo sapiens OX=9606 GN=SUDS3 PE=1 SV=2	Q9H7L9	SUDS3	0	3	+Inf	+Inf	LowSpectorCoverage
3127	Serine/threonine/tyrosine-interacting protein OS=Homo sapiens OX=9606 GN=STYX PE=1 SV=1	Q8WUJ0	STYX	0	2	+Inf	+Inf	LowSpectorCoverage
2721	Syntaxin-binding protein 3 OS=Homo sapiens OX=9606 GN=STXBP3 PE=1 SV=2	O00186	STXBP3	0	3	+Inf	+Inf	LowSpectorCoverage
1367	Syntaxin-binding protein 2 OS=Homo sapiens OX=9606 GN=STXBP2 PE=1 SV=2	Q15833	STXBP2	0	8	+Inf	+Inf
1451	Syntaxin-binding protein 1 OS=Homo sapiens OX=9606 GN=STXBP1 PE=1 SV=1	P61764	STXBP1	0	10	+Inf	+Inf
1433	Syntaxin-5 OS=Homo sapiens OX=9606 GN=STX5 PE=1 SV=2	Q13190	STX5	0	10	+Inf	+Inf
4082	Syntaxin-4 OS=Homo sapiens OX=9606 GN=STX4 PE=1 SV=2	Q12846	STX4	0	1	+Inf	+Inf	LowSpectorCoverage
3896	Syntaxin-18 OS=Homo sapiens OX=9606 GN=STX18 PE=1 SV=1	Q9P2W9	STX18	0	1	+Inf	+Inf	LowSpectorCoverage
3373	Syntaxin-17 OS=Homo sapiens OX=9606 GN=STX17 PE=1 SV=2	P56962	STX17	0	2	+Inf	+Inf	LowSpectorCoverage
781	E3 ubiquitin-protein ligase CHIP OS=Homo sapiens OX=9606 GN=STUB1 PE=1 SV=2	Q9UNE7	STUB1	0	16	+Inf	+Inf
3916	Striatin OS=Homo sapiens OX=9606 GN=STRN PE=1 SV=4	O43815	STRN	0	1	+Inf	+Inf	LowSpectorCoverage
2847	Striatin-interacting protein 1 OS=Homo sapiens OX=9606 GN=STRIP1 PE=1 SV=1	Q5VSL9	STRIP1	0	2	+Inf	+Inf	LowSpectorCoverage
2406	Stomatin-like protein 2, mitochondrial OS=Homo sapiens OX=9606 GN=STOML2 PE=1 SV=1	Q9UJZ1	STOML2	0	1	+Inf	+Inf	LowSpectorCoverage
3489	Serine/threonine-protein kinase 4 OS=Homo sapiens OX=9606 GN=STK4 PE=1 SV=2	Q13043	STK4	0	1	+Inf	+Inf	LowSpectorCoverage
1566	Serine/threonine-protein kinase 38 OS=Homo sapiens OX=9606 GN=STK38 PE=1 SV=1	Q15208	STK38	0	9	+Inf	+Inf
429	Serine/threonine-protein kinase 26 OS=Homo sapiens OX=9606 GN=STK26 PE=1 SV=1	Q8NBY1	STK26	0	40	+Inf	+Inf
1419	Serine/threonine-protein kinase 10 OS=Homo sapiens OX=9606 GN=STK10 PE=1 SV=1	O94804	STK10	0	10	+Inf	+Inf
3631	Stress-induced-phosphoprotein 1 OS=Homo sapiens OX=9606 GN=STIP1 PE=1 SV=1	P31948	STIP1	0	2	+Inf	+Inf	LowSpectorCoverage
2072	Isoform 2 of Stromal interaction molecule 2 OS=Homo sapiens OX=9606 GN=STIM2	Q9P246	STIM2	0	5	+Inf	+Inf
3105	Stromal interaction molecule 1 OS=Homo sapiens OX=9606 GN=STIM1 PE=1 SV=1	E9PNJ4	STIM1	0	2	+Inf	+Inf	LowSpectorCoverage
3251	SCL-interrupting locus protein OS=Homo sapiens OX=9606 GN=STIL PE=1 SV=2	Q15468	STIL	0	1	+Inf	+Inf	LowSpectorCoverage
2457	Signal transducer and activator of transcription 6 OS=Homo sapiens OX=9606 GN=STAT6 PE=1 SV=1	P42226	STAT6	0	4	+Inf	+Inf
487	Signal transducer and activator of transcription 3 OS=Homo sapiens OX=9606 GN=STAT3 PE=1 SV=2	P40763	STAT3	0	35	+Inf	+Inf
2329	Signal transducer and activator of transcription OS=Homo sapiens OX=9606 GN=STAT2 PE=3 SV=1	R9QF97	STAT2	0	6	+Inf	+Inf
244	Signal transducer and activator of transcription 1-alpha/beta OS=Homo sapiens OX=9606 GN=STAT1 PE=1 SV=2	P42224	STAT1	0	64	+Inf	+Inf
3409	StAR-related lipid transfer protein 7, mitochondrial OS=Homo sapiens OX=9606 GN=STARD7 PE=1 SV=2	Q9NQZ5	STARD7	0	3	+Inf	+Inf	LowSpectorCoverage
3546	AMSH-like protease OS=Homo sapiens OX=9606 GN=STAMBPL1 PE=1 SV=2	Q96FJ0	STAMBPL1	0	2	+Inf	+Inf	LowSpectorCoverage
2065	STAM-binding protein OS=Homo sapiens OX=9606 GN=STAMBP PE=1 SV=1	O95630	STAMBP	0	5	+Inf	+Inf
3264	Sulfotransferase OS=Homo sapiens OX=9606 GN=ST1A5 PE=2 SV=1	Q1ET64	ST1A5	0	1	+Inf	+Inf	LowSpectorCoverage
2700	Hsc70-interacting protein (Fragment) OS=Homo sapiens OX=9606 GN=ST13 PE=1 SV=1	H7C3I1	ST13	0	2	+Inf	+Inf	LowSpectorCoverage
2323	RNA polymerase II subunit A C-terminal domain phosphatase SSU72 OS=Homo sapiens OX=9606 GN=SSU72 PE=1 SV=1	Q9NP77	SSU72	0	5	+Inf	+Inf
1951	Protein phosphatase Slingshot homolog 3 OS=Homo sapiens OX=9606 GN=SSH3 PE=1 SV=2	Q8TE77	SSH3	0	5	+Inf	+Inf
3723	Single-stranded DNA-binding protein 3 OS=Homo sapiens OX=9606 GN=SSBP3 PE=1 SV=1	A0A087WVT6	SSBP3	0	1	+Inf	+Inf	LowSpectorCoverage
469	Lupus La protein OS=Homo sapiens OX=9606 GN=SSB PE=1 SV=2	P05455	SSB	0	31	+Inf	+Inf
3451	SS18-like protein 2 OS=Homo sapiens OX=9606 GN=SS18L2 PE=3 SV=1	Q9UHA2	SS18L2	0	1	+Inf	+Inf	LowSpectorCoverage
3446	Protein SSXT OS=Homo sapiens OX=9606 GN=SS18 PE=1 SV=3	Q15532	SS18	0	2	+Inf	+Inf	LowSpectorCoverage
2797	Sulfiredoxin-1 OS=Homo sapiens OX=9606 GN=SRXN1 PE=1 SV=2	Q9BYN0	SRXN1	0	5	+Inf	+Inf
3851	Serine/arginine-rich splicing factor 8 OS=Homo sapiens OX=9606 GN=SRSF8 PE=1 SV=1	Q9BRL6	SRSF8	0	7	+Inf	+Inf
1619	Serine/arginine-rich splicing factor 11 OS=Homo sapiens OX=9606 GN=SRSF11 PE=1 SV=1	Q05519	SRSF11	0	7	+Inf	+Inf
3272	Signal recognition particle receptor subunit alpha OS=Homo sapiens OX=9606 GN=SRPRA PE=1 SV=2	P08240	SRPRA	0	2	+Inf	+Inf	LowSpectorCoverage
1891	Signal recognition particle subunit SRP72 OS=Homo sapiens OX=9606 GN=SRP72 PE=1 SV=3	O76094	SRP72	0	3	+Inf	+Inf	LowSpectorCoverage
2976	Signal recognition particle 54 kDa protein OS=Homo sapiens OX=9606 GN=SRP54 PE=1 SV=1	P61011	SRP54	0	2	+Inf	+Inf	LowSpectorCoverage
2964	Signal recognition particle 19 kDa protein OS=Homo sapiens OX=9606 GN=SRP19 PE=1 SV=1	A0A087WYR0	SRP19	0	2	+Inf	+Inf	LowSpectorCoverage
973	Spermidine synthase OS=Homo sapiens OX=9606 GN=SRM PE=1 SV=1	P19623	SRM	0	15	+Inf	+Inf
1799	Sorcin OS=Homo sapiens OX=9606 GN=SRI PE=1 SV=1	P30626	SRI	0	8	+Inf	+Inf
2854	SLIT-ROBO Rho GTPase-activating protein 2 OS=Homo sapiens OX=9606 GN=SRGAP2 PE=1 SV=3	O75044	SRGAP2	0	2	+Inf	+Inf	LowSpectorCoverage
3767	Serum response factor-binding protein 1 OS=Homo sapiens OX=9606 GN=SRFBP1 PE=1 SV=1	Q8NEF9	SRFBP1	0	1	+Inf	+Inf	LowSpectorCoverage
2531	Isoform 2 of Splicing regulatory glutamine/lysine-rich protein 1 OS=Homo sapiens OX=9606 GN=SREK1	Q8WXA9	SREK1	0	6	+Inf	+Inf
1775	S1 RNA-binding domain-containing protein 1 OS=Homo sapiens OX=9606 GN=SRBD1 PE=1 SV=2	Q8N5C6	SRBD1	0	4	+Inf	+Inf
2493	Sequestosome-1 OS=Homo sapiens OX=9606 GN=SQSTM1 PE=1 SV=1	E7EMC7	SQSTM1	0	4	+Inf	+Inf
1917	Serine palmitoyltransferase 1 OS=Homo sapiens OX=9606 GN=SPTLC1 PE=1 SV=1	O15269	SPTLC1	0	8	+Inf	+Inf
4105	Spindlin-4 OS=Homo sapiens OX=9606 GN=SPIN4 PE=1 SV=1	Q56A73	SPIN4	0	1	+Inf	+Inf	LowSpectorCoverage
2667	Spindle and centriole-associated protein 1 OS=Homo sapiens OX=9606 GN=SPICE1 PE=1 SV=1	Q8N0Z3	SPICE1	0	3	+Inf	+Inf	LowSpectorCoverage
4193	Maspardin OS=Homo sapiens OX=9606 GN=SPG21 PE=1 SV=1	Q9NZD8	SPG21	0	1	+Inf	+Inf	LowSpectorCoverage
2534	Protein Spindly OS=Homo sapiens OX=9606 GN=SPDL1 PE=1 SV=2	Q96EA4	SPDL1	0	4	+Inf	+Inf
2992	Signal peptidase complex subunit 2 OS=Homo sapiens OX=9606 GN=SPCS2 PE=1 SV=3	Q15005	SPCS2	0	2	+Inf	+Inf	LowSpectorCoverage
3675	Kinetochore protein Spc25 OS=Homo sapiens OX=9606 GN=SPC25 PE=1 SV=1	Q9HBM1	SPC25	0	2	+Inf	+Inf	LowSpectorCoverage
1813	Kinetochore protein Spc24 OS=Homo sapiens OX=9606 GN=SPC24 PE=1 SV=2	Q8NBT2	SPC24	0	8	+Inf	+Inf
4016	Kinetochore protein Spc24 (Fragment) OS=Homo sapiens OX=9606 GN=SPC24 PE=1 SV=1	K7EJH0	SPC24	0	7	+Inf	+Inf
2030	Isoform 2 of SPATS2-like protein OS=Homo sapiens OX=9606 GN=SPATS2L	Q9NUQ6	SPATS2L	0	5	+Inf	+Inf
3649	Spermatogenesis-associated serine-rich protein 2 OS=Homo sapiens OX=9606 GN=SPATS2 PE=1 SV=1	Q86XZ4	SPATS2	0	2	+Inf	+Inf	LowSpectorCoverage
3440	Spermatogenesis-associated protein 5-like protein 1 OS=Homo sapiens OX=9606 GN=SPATA5L1 PE=1 SV=2	Q9BVQ7	SPATA5L1	0	1	+Inf	+Inf	LowSpectorCoverage
2412	Spastin (Fragment) OS=Homo sapiens OX=9606 GN=SPAST PE=1 SV=1	A0A2R8YGN6	SPAST	0	1	+Inf	+Inf	LowSpectorCoverage
1019	Spartin OS=Homo sapiens OX=9606 GN=SPART PE=1 SV=1	Q8N0X7	SPART	0	13	+Inf	+Inf
2831	Sperm-associated antigen 5 OS=Homo sapiens OX=9606 GN=SPAG5 PE=1 SV=2	Q96R06	SPAG5	0	2	+Inf	+Inf	LowSpectorCoverage
4048	Transcription factor Sp9 OS=Homo sapiens OX=9606 GN=SP9 PE=3 SV=1	P0CG40	SP9	0	1	+Inf	+Inf	LowSpectorCoverage
3674	Sp110 nuclear body protein OS=Homo sapiens OX=9606 GN=SP110 PE=1 SV=5	Q9HB58	SP110	0	2	+Inf	+Inf	LowSpectorCoverage
2685	Ankyrin repeat domain-containing protein SOWAHC OS=Homo sapiens OX=9606 GN=SOWAHC PE=1 SV=1	Q53LP3	SOWAHC	0	3	+Inf	+Inf	LowSpectorCoverage
2259	Son of sevenless homolog 1 OS=Homo sapiens OX=9606 GN=SOS1 PE=1 SV=1	Q07889	SOS1	0	2	+Inf	+Inf	LowSpectorCoverage
2865	Isoform Beta of Vinexin OS=Homo sapiens OX=9606 GN=SORBS3	O60504	SORBS3	0	1	+Inf	+Inf	LowSpectorCoverage
1635	Protein SOGA1 OS=Homo sapiens OX=9606 GN=SOGA1 PE=1 SV=2	O94964	SOGA1	0	3	+Inf	+Inf	LowSpectorCoverage
3338	Sorting nexin-7 OS=Homo sapiens OX=9606 GN=SNX7 PE=1 SV=1	Q9UNH6	SNX7	0	3	+Inf	+Inf	LowSpectorCoverage
1538	Sorting nexin-6 OS=Homo sapiens OX=9606 GN=SNX6 PE=1 SV=1	Q9UNH7	SNX6	0	6	+Inf	+Inf
3731	Sorting nexin-4 OS=Homo sapiens OX=9606 GN=SNX4 PE=1 SV=1	O95219	SNX4	0	1	+Inf	+Inf	LowSpectorCoverage
3260	Sorting nexin-33 OS=Homo sapiens OX=9606 GN=SNX33 PE=1 SV=1	Q8WV41	SNX33	0	1	+Inf	+Inf	LowSpectorCoverage
576	Sorting nexin-3 OS=Homo sapiens OX=9606 GN=SNX3 PE=1 SV=3	O60493	SNX3	0	30	+Inf	+Inf
1050	Sorting nexin-27 OS=Homo sapiens OX=9606 GN=SNX27 PE=1 SV=2	Q96L92	SNX27	0	12	+Inf	+Inf
3460	Sorting nexin-24 OS=Homo sapiens OX=9606 GN=SNX24 PE=1 SV=1	Q9Y343	SNX24	0	1	+Inf	+Inf	LowSpectorCoverage
3474	Sorting nexin-21 OS=Homo sapiens OX=9606 GN=SNX21 PE=1 SV=1	Q5JZH3	SNX21	0	1	+Inf	+Inf	LowSpectorCoverage
1928	Sorting nexin-2 OS=Homo sapiens OX=9606 GN=SNX2 PE=1 SV=2	O60749	SNX2	0	9	+Inf	+Inf
1099	Sorting nexin-17 OS=Homo sapiens OX=9606 GN=SNX17 PE=1 SV=1	Q15036	SNX17	0	8	+Inf	+Inf
1340	Isoform 2 of Sorting nexin-15 OS=Homo sapiens OX=9606 GN=SNX15	Q9NRS6	SNX15	0	9	+Inf	+Inf
1809	Sorting nexin 12 OS=Homo sapiens OX=9606 GN=SNX12 PE=2 SV=1	Q3SYF1	SNX12	0	13	+Inf	+Inf
3427	Sorting nexin-11 OS=Homo sapiens OX=9606 GN=SNX11 PE=1 SV=2	Q9Y5W9	SNX11	0	2	+Inf	+Inf	LowSpectorCoverage
1342	Sorting nexin-1 OS=Homo sapiens OX=9606 GN=SNX1 PE=1 SV=3	Q13596	SNX1	0	7	+Inf	+Inf
2283	Snurportin-1 OS=Homo sapiens OX=9606 GN=SNUPN PE=1 SV=1	O95149	SNUPN	0	6	+Inf	+Inf
1328	Beta-2-syntrophin OS=Homo sapiens OX=9606 GN=SNTB2 PE=1 SV=1	Q13425	SNTB2	0	6	+Inf	+Inf
3463	Alpha-1-syntrophin OS=Homo sapiens OX=9606 GN=SNTA1 PE=1 SV=1	Q13424	SNTA1	0	1	+Inf	+Inf	LowSpectorCoverage
3201	U11/U12 small nuclear ribonucleoprotein 48 kDa protein OS=Homo sapiens OX=9606 GN=SNRNP48 PE=1 SV=2	Q6IEG0	SNRNP48	0	1	+Inf	+Inf	LowSpectorCoverage
3159	U4/U6.U5 small nuclear ribonucleoprotein 27 kDa protein OS=Homo sapiens OX=9606 GN=SNRNP27 PE=1 SV=1	Q8WVK2	SNRNP27	0	1	+Inf	+Inf	LowSpectorCoverage
3951	Chromosome 16 open reading frame 33 OS=Homo sapiens OX=9606 GN=SNRNP25 PE=1 SV=2	Q4TT61	SNRNP25	0	2	+Inf	+Inf	LowSpectorCoverage
3624	SNARE-associated protein Snapin OS=Homo sapiens OX=9606 GN=SNAPIN PE=1 SV=1	O95295	SNAPIN	0	2	+Inf	+Inf	LowSpectorCoverage
4030	snRNA-activating protein complex subunit 5 OS=Homo sapiens OX=9606 GN=SNAPC5 PE=1 SV=1	O75971	SNAPC5	0	1	+Inf	+Inf	LowSpectorCoverage
3969	Synaptosomal-associated protein 47 (Fragment) OS=Homo sapiens OX=9606 GN=SNAP47 PE=1 SV=1	H7C3C7	SNAP47	0	1	+Inf	+Inf	LowSpectorCoverage
2273	Synaptosomal-associated protein 29 OS=Homo sapiens OX=9606 GN=SNAP29 PE=1 SV=1	O95721	SNAP29	0	6	+Inf	+Inf
2098	Survival motor neuron protein OS=Homo sapiens OX=9606 GN=SMN1 PE=1 SV=1	Q16637	SMN1	0	6	+Inf	+Inf
2688	Small integral membrane protein 4 OS=Homo sapiens OX=9606 GN=SMIM4 PE=1 SV=2	Q8WVI0	SMIM4	0	2	+Inf	+Inf	LowSpectorCoverage
4210	Protein SMG9 OS=Homo sapiens OX=9606 GN=SMG9 PE=1 SV=1	Q9H0W8	SMG9	0	1	+Inf	+Inf	LowSpectorCoverage
4141	Protein SMG8 OS=Homo sapiens OX=9606 GN=SMG8 PE=1 SV=1	Q8ND04	SMG8	0	1	+Inf	+Inf	LowSpectorCoverage
2684	Telomerase-binding protein EST1A OS=Homo sapiens OX=9606 GN=SMG6 PE=1 SV=2	Q86US8	SMG6	0	2	+Inf	+Inf	LowSpectorCoverage
1330	SWI/SNF-related matrix-associated actin-dependent regulator of chromatin subfamily B member 1 OS=Homo sapiens OX=9606 GN=SMARCB1 PE=1 SV=2	Q12824	SMARCB1	0	12	+Inf	+Inf
4081	Isoform B of SWI/SNF-related matrix-associated actin-dependent regulator of chromatin subfamily B member 1 OS=Homo sapiens OX=9606 GN=SMARCB1	Q12824	SMARCB1	0	11	+Inf	+Inf
1968	SWI/SNF-related matrix-associated actin-dependent regulator of chromatin subfamily A-like protein 1 OS=Homo sapiens OX=9606 GN=SMARCAL1 PE=1 SV=1	Q9NZC9	SMARCAL1	0	2	+Inf	+Inf	LowSpectorCoverage
2015	SWI/SNF-related matrix-associated actin-dependent regulator of chromatin subfamily A containing DEAD/H box 1 OS=Homo sapiens OX=9606 GN=SMARCAD1 PE=1 SV=2	Q9H4L7	SMARCAD1	0	3	+Inf	+Inf	LowSpectorCoverage
2696	Stromal membrane-associated protein 2 OS=Homo sapiens OX=9606 GN=SMAP2 PE=1 SV=1	Q8WU79	SMAP2	0	4	+Inf	+Inf
2687	Stromal membrane-associated protein 1 OS=Homo sapiens OX=9606 GN=SMAP1 PE=1 SV=2	Q8IYB5	SMAP1	0	3	+Inf	+Inf	LowSpectorCoverage
2780	Mothers against decapentaplegic homolog 2 OS=Homo sapiens OX=9606 GN=SMAD2 PE=1 SV=1	Q15796	SMAD2	0	3	+Inf	+Inf	LowSpectorCoverage
4043	Antileukoproteinase OS=Homo sapiens OX=9606 GN=SLPI PE=1 SV=2	P03973	SLPI	0	1	+Inf	+Inf	LowSpectorCoverage
1643	Sarcolemmal membrane-associated protein OS=Homo sapiens OX=9606 GN=SLMAP PE=1 SV=1	Q14BN4	SLMAP	0	1	+Inf	+Inf	LowSpectorCoverage
1897	STE20-like serine/threonine-protein kinase OS=Homo sapiens OX=9606 GN=SLK PE=1 SV=1	Q9H2G2	SLK	0	3	+Inf	+Inf	LowSpectorCoverage
3449	SMC5-SMC6 complex localization factor protein 2 OS=Homo sapiens OX=9606 GN=SLF2 PE=1 SV=2	Q8IX21	SLF2	0	1	+Inf	+Inf	LowSpectorCoverage
3615	Kanadaptin OS=Homo sapiens OX=9606 GN=SLC4A1AP PE=1 SV=1	A0A087X0M4	SLC4A1AP	0	2	+Inf	+Inf	LowSpectorCoverage
4045	4F2 cell-surface antigen heavy chain OS=Homo sapiens OX=9606 GN=SLC3A2 PE=1 SV=3	P08195	SLC3A2	0	1	+Inf	+Inf	LowSpectorCoverage
3061	Long-chain fatty acid transport protein 4 OS=Homo sapiens OX=9606 GN=SLC27A4 PE=1 SV=1	Q6P1M0	SLC27A4	0	3	+Inf	+Inf	LowSpectorCoverage
3522	Very long-chain acyl-CoA synthetase OS=Homo sapiens OX=9606 GN=SLC27A2 PE=1 SV=2	O14975	SLC27A2	0	1	+Inf	+Inf	LowSpectorCoverage
2969	ADP/ATP translocase 3 OS=Homo sapiens OX=9606 GN=SLC25A6 PE=1 SV=4	P12236	SLC25A6	0	14	+Inf	+Inf
2681	Mitochondrial glutamate carrier 1 OS=Homo sapiens OX=9606 GN=SLC25A22 PE=1 SV=1	Q9H936	SLC25A22	0	2	+Inf	+Inf	LowSpectorCoverage
4024	Monocarboxylate transporter 4 OS=Homo sapiens OX=9606 GN=SLC16A3 PE=1 SV=1	O15427	SLC16A3	0	1	+Inf	+Inf	LowSpectorCoverage
1783	Solute carrier family 12 member 3 OS=Homo sapiens OX=9606 GN=SLC12A3 PE=1 SV=3	P55017	SLC12A3	0	5	+Inf	+Inf
3637	Histone RNA hairpin-binding protein OS=Homo sapiens OX=9606 GN=SLBP PE=1 SV=1	Q14493	SLBP	0	2	+Inf	+Inf	LowSpectorCoverage
1942	S-phase kinase-associated protein 2 OS=Homo sapiens OX=9606 GN=SKP2 PE=1 SV=2	Q13309	SKP2	0	7	+Inf	+Inf
1147	DJ34F7.7 (Superkiller viralicidic activity 2 (S. cerevisiae homolog)-like (SKI2W)) OS=Homo sapiens OX=9606 GN=SKIV2L PE=4 SV=1	Q9NPK3	SKIV2L	0	8	+Inf	+Inf
3701	Spindle and kinetochore-associated protein 2 OS=Homo sapiens OX=9606 GN=SKA2 PE=1 SV=1	Q8WVK7	SKA2	0	2	+Inf	+Inf	LowSpectorCoverage
3571	Spindle and kinetochore-associated protein 1 OS=Homo sapiens OX=9606 GN=SKA1 PE=1 SV=1	Q96BD8	SKA1	0	1	+Inf	+Inf	LowSpectorCoverage
4197	Homeobox protein SIX4 OS=Homo sapiens OX=9606 GN=SIX4 PE=1 SV=2	Q9UIU6	SIX4	0	1	+Inf	+Inf	LowSpectorCoverage
3278	Apoptosis regulatory protein Siva OS=Homo sapiens OX=9606 GN=SIVA1 PE=1 SV=2	O15304	SIVA1	0	1	+Inf	+Inf	LowSpectorCoverage
3381	NAD-dependent protein deacylase sirtuin-5, mitochondrial OS=Homo sapiens OX=9606 GN=SIRT5 PE=1 SV=2	Q9NXA8	SIRT5	0	2	+Inf	+Inf	LowSpectorCoverage
2693	Signal-induced proliferation-associated 1-like protein 2 OS=Homo sapiens OX=9606 GN=SIPA1L2 PE=1 SV=2	Q9P2F8	SIPA1L2	0	1	+Inf	+Inf	LowSpectorCoverage
3414	Paired amphipathic helix protein Sin3b OS=Homo sapiens OX=9606 GN=SIN3B PE=1 SV=2	O75182	SIN3B	0	2	+Inf	+Inf	LowSpectorCoverage
722	Paired amphipathic helix protein Sin3a OS=Homo sapiens OX=9606 GN=SIN3A PE=1 SV=2	Q96ST3	SIN3A	0	20	+Inf	+Inf
3873	Suppressor of IKBKE 1 OS=Homo sapiens OX=9606 GN=SIKE1 PE=1 SV=1	Q9BRV8	SIKE1	0	1	+Inf	+Inf	LowSpectorCoverage
3390	Serine/threonine-protein kinase SIK2 OS=Homo sapiens OX=9606 GN=SIK2 PE=1 SV=1	Q9H0K1	SIK2	0	2	+Inf	+Inf	LowSpectorCoverage
1437	Shootin-1 OS=Homo sapiens OX=9606 GN=SHTN1 PE=1 SV=4	A0MZ66	SHTN1	0	12	+Inf	+Inf
3313	Isoform 2 of Leucine-rich repeat protein SHOC-2 OS=Homo sapiens OX=9606 GN=SHOC2	Q9UQ13	SHOC2	0	1	+Inf	+Inf	LowSpectorCoverage
3651	SH3KBP1-binding protein 1 OS=Homo sapiens OX=9606 GN=SHKBP1 PE=1 SV=2	Q8TBC3	SHKBP1	0	2	+Inf	+Inf	LowSpectorCoverage
2791	SHC SH2 domain-binding protein 1 OS=Homo sapiens OX=9606 GN=SHCBP1 PE=1 SV=3	Q8NEM2	SHCBP1	0	4	+Inf	+Inf
2705	SHC-transforming protein 1 OS=Homo sapiens OX=9606 GN=SHC1 PE=1 SV=4	P29353	SHC1	0	2	+Inf	+Inf	LowSpectorCoverage
2121	Sharpin OS=Homo sapiens OX=9606 GN=SHARPIN PE=1 SV=1	Q9H0F6	SHARPIN	0	8	+Inf	+Inf
1650	SH3 and PX domain-containing protein 2B OS=Homo sapiens OX=9606 GN=SH3PXD2B PE=1 SV=3	A1X283	SH3PXD2B	0	7	+Inf	+Inf
3036	Endophilin-B2 OS=Homo sapiens OX=9606 GN=SH3GLB2 PE=1 SV=1	B7ZC39	SH3GLB2	0	4	+Inf	+Inf
919	Endophilin-B1 OS=Homo sapiens OX=9606 GN=SH3GLB1 PE=1 SV=1	Q9Y371	SH3GLB1	0	17	+Inf	+Inf
2103	SH3-domain GRB2-like 1 OS=Homo sapiens OX=9606 GN=SH3GL1 PE=1 SV=1	Q6FGM0	SH3GL1	0	6	+Inf	+Inf
2782	SH3 domain-containing protein 19 OS=Homo sapiens OX=9606 GN=SH3D19 PE=1 SV=2	Q5HYK7	SH3D19	0	4	+Inf	+Inf
1900	SH3 domain-binding protein 4 OS=Homo sapiens OX=9606 GN=SH3BP4 PE=1 SV=1	Q9P0V3	SH3BP4	0	6	+Inf	+Inf
3042	SH3 domain-binding glutamic acid-rich-like protein OS=Homo sapiens OX=9606 GN=SH3BGRL PE=1 SV=1	O75368	SH3BGRL	0	4	+Inf	+Inf
797	SH2 domain-containing protein 4A OS=Homo sapiens OX=9606 GN=SH2D4A PE=1 SV=1	Q9H788	SH2D4A	0	19	+Inf	+Inf
2490	Small glutamine-rich tetratricopeptide repeat-containing protein alpha OS=Homo sapiens OX=9606 GN=SGTA PE=1 SV=1	O43765	SGTA	0	4	+Inf	+Inf
3526	SAGA-associated factor 29 OS=Homo sapiens OX=9606 GN=SGF29 PE=1 SV=1	Q96ES7	SGF29	0	1	+Inf	+Inf	LowSpectorCoverage
3323	Splicing factor, suppressor of white-apricot homolog OS=Homo sapiens OX=9606 GN=SFSWAP PE=1 SV=3	Q12872	SFSWAP	0	3	+Inf	+Inf	LowSpectorCoverage
4011	Splicing factor 3B subunit 2 (Fragment) OS=Homo sapiens OX=9606 GN=SF3B2 PE=1 SV=1	H0YEX5	SF3B2	0	11	+Inf	+Inf
1789	Histone-lysine N-methyltransferase SETDB1 OS=Homo sapiens OX=9606 GN=SETDB1 PE=1 SV=1	Q15047	SETDB1	0	4	+Inf	+Inf
3738	Histone-lysine N-methyltransferase SETD7 OS=Homo sapiens OX=9606 GN=SETD7 PE=1 SV=1	Q8WTS6	SETD7	0	1	+Inf	+Inf	LowSpectorCoverage
2047	Histone-lysine N-methyltransferase SETD1A OS=Homo sapiens OX=9606 GN=SETD1A PE=1 SV=3	O15047	SETD1A	0	5	+Inf	+Inf
3747	Leukocyte elastase inhibitor OS=Homo sapiens OX=9606 GN=SERPINB1 PE=1 SV=1	P30740	SERPINB1	0	1	+Inf	+Inf	LowSpectorCoverage
2128	Septin-9 OS=Homo sapiens OX=9606 GN=SEPT9 PE=1 SV=2	Q9UHD8	SEPT9	0	6	+Inf	+Inf
3809	Septin-8 OS=Homo sapiens OX=9606 GN=SEPT8 PE=1 SV=4	Q92599	SEPT8	0	1	+Inf	+Inf	LowSpectorCoverage
3475	Septin-2 OS=Homo sapiens OX=9606 GN=SEPT2 PE=1 SV=1	Q15019	SEPT2	0	1	+Inf	+Inf	LowSpectorCoverage
3909	Sentrin-specific protease 6 OS=Homo sapiens OX=9606 GN=SENP6 PE=1 SV=2	Q9GZR1	SENP6	0	1	+Inf	+Inf	LowSpectorCoverage
3158	Protein adenylyltransferase SelO, mitochondrial OS=Homo sapiens OX=9606 GN=SELENOO PE=1 SV=3	Q9BVL4	SELENOO	0	1	+Inf	+Inf	LowSpectorCoverage
2652	Translocation protein SEC63 homolog OS=Homo sapiens OX=9606 GN=SEC63 PE=1 SV=2	Q9UGP8	SEC63	0	1	+Inf	+Inf	LowSpectorCoverage
377	Protein transport protein Sec31A OS=Homo sapiens OX=9606 GN=SEC31A PE=1 SV=3	O94979	SEC31A	0	35	+Inf	+Inf
3436	Protein transport protein Sec24D OS=Homo sapiens OX=9606 GN=SEC24D PE=1 SV=2	O94855	SEC24D	0	1	+Inf	+Inf	LowSpectorCoverage
1358	Protein transport protein Sec24C OS=Homo sapiens OX=9606 GN=SEC24C PE=1 SV=3	P53992	SEC24C	0	8	+Inf	+Inf
1152	Protein transport protein Sec24B OS=Homo sapiens OX=9606 GN=SEC24B PE=1 SV=2	O95487	SEC24B	0	13	+Inf	+Inf
2724	SEC23-interacting protein OS=Homo sapiens OX=9606 GN=SEC23IP PE=1 SV=1	Q9Y6Y8	SEC23IP	0	1	+Inf	+Inf	LowSpectorCoverage
1055	Protein transport protein Sec23B OS=Homo sapiens OX=9606 GN=SEC23B PE=1 SV=2	Q15437	SEC23B	0	17	+Inf	+Inf
1365	Protein transport protein Sec23A OS=Homo sapiens OX=9606 GN=SEC23A PE=1 SV=2	Q15436	SEC23A	0	15	+Inf	+Inf
2472	Vesicle-trafficking protein SEC22b OS=Homo sapiens OX=9606 GN=SEC22B PE=1 SV=4	O75396	SEC22B	0	4	+Inf	+Inf
920	Isoform 5 of Protein transport protein Sec16A OS=Homo sapiens OX=9606 GN=SEC16A	O15027	SEC16A	0	11	+Inf	+Inf
3918	Signal peptidase I (Fragment) OS=Homo sapiens OX=9606 GN=SEC11A PE=1 SV=1	H0YNA5	SEC11A	0	1	+Inf	+Inf	LowSpectorCoverage
1551	Succinate dehydrogenase [ubiquinone] flavoprotein subunit, mitochondrial OS=Homo sapiens OX=9606 GN=SDHA PE=1 SV=2	P31040	SDHA	0	9	+Inf	+Inf
4018	Syntenin-1 OS=Homo sapiens OX=9606 GN=SDCBP PE=1 SV=1	O00560	SDCBP	0	1	+Inf	+Inf	LowSpectorCoverage
819	Protein SDA1 homolog OS=Homo sapiens OX=9606 GN=SDAD1 PE=1 SV=3	Q9NVU7	SDAD1	0	15	+Inf	+Inf
3861	Secernin-2 (Fragment) OS=Homo sapiens OX=9606 GN=SCRN2 PE=1 SV=1	J3QQM9	SCRN2	0	1	+Inf	+Inf	LowSpectorCoverage
4196	Short coiled-coil protein OS=Homo sapiens OX=9606 GN=SCOC PE=1 SV=2	Q9UIL1	SCOC	0	1	+Inf	+Inf	LowSpectorCoverage
2505	Protein SCO2 homolog, mitochondrial OS=Homo sapiens OX=9606 GN=SCO2 PE=1 SV=3	O43819	SCO2	0	4	+Inf	+Inf
2129	Sex comb on midleg-like protein 2 OS=Homo sapiens OX=9606 GN=SCML2 PE=1 SV=1	Q9UQR0	SCML2	0	4	+Inf	+Inf
3181	Selenocysteine lyase OS=Homo sapiens OX=9606 GN=SCLY PE=1 SV=4	Q96I15	SCLY	0	1	+Inf	+Inf	LowSpectorCoverage
3845	Sec1 family domain-containing protein 2 OS=Homo sapiens OX=9606 GN=SCFD2 PE=1 SV=2	Q8WU76	SCFD2	0	1	+Inf	+Inf	LowSpectorCoverage
1641	Acyl-CoA desaturase OS=Homo sapiens OX=9606 GN=SCD PE=1 SV=2	O00767	SCD	0	7	+Inf	+Inf
1425	Protein SCAF8 OS=Homo sapiens OX=9606 GN=SCAF8 PE=1 SV=1	A0A0A0MT33	SCAF8	0	7	+Inf	+Inf
3756	Splicing factor, arginine/serine-rich 15 OS=Homo sapiens OX=9606 GN=SCAF4 PE=1 SV=3	O95104	SCAF4	0	4	+Inf	+Inf
749	Ribosome maturation protein SBDS OS=Homo sapiens OX=9606 GN=SBDS PE=1 SV=4	Q9Y3A5	SBDS	0	21	+Inf	+Inf
2394	Protein salvador homolog 1 OS=Homo sapiens OX=9606 GN=SAV1 PE=1 SV=2	Q9H4B6	SAV1	0	2	+Inf	+Inf	LowSpectorCoverage
1948	Spindle assembly abnormal protein 6 homolog OS=Homo sapiens OX=9606 GN=SASS6 PE=1 SV=1	Q6UVJ0	SASS6	0	6	+Inf	+Inf
2064	Squamous cell carcinoma antigen recognized by T-cells 3 OS=Homo sapiens OX=9606 GN=SART3 PE=1 SV=1	Q15020	SART3	0	3	+Inf	+Inf	LowSpectorCoverage
2302	SAR1 gene homolog A (S. cerevisiae), isoform CRA_a OS=Homo sapiens OX=9606 GN=SAR1A PE=2 SV=1	Q5SQT9	SAR1A	0	5	+Inf	+Inf
3370	Suppressor APC domain-containing protein 2 OS=Homo sapiens OX=9606 GN=SAPCD2 PE=1 SV=2	Q86UD0	SAPCD2	0	2	+Inf	+Inf	LowSpectorCoverage
3746	Histone deacetylase complex subunit SAP30 OS=Homo sapiens OX=9606 GN=SAP30 PE=1 SV=1	O75446	SAP30	0	1	+Inf	+Inf	LowSpectorCoverage
1688	Isoform 3 of Histone deacetylase complex subunit SAP130 OS=Homo sapiens OX=9606 GN=SAP130	Q9H0E3	SAP130	0	5	+Inf	+Inf
2936	Sterile alpha motif domain-containing protein 9 OS=Homo sapiens OX=9606 GN=SAMD9 PE=1 SV=1	Q5K651	SAMD9	0	2	+Inf	+Inf	LowSpectorCoverage
1625	Atherin OS=Homo sapiens OX=9606 GN=SAMD1 PE=1 SV=1	Q6SPF0	SAMD1	0	8	+Inf	+Inf
1467	SUMO-activating enzyme subunit 1 OS=Homo sapiens OX=9606 GN=SAE1 PE=1 SV=1	Q9UBE0	SAE1	0	9	+Inf	+Inf
3035	Isoform 2 of SAC3 domain-containing protein 1 OS=Homo sapiens OX=9606 GN=SAC3D1	A6NKF1	SAC3D1	0	4	+Inf	+Inf
2663	Protein SAAL1 OS=Homo sapiens OX=9606 GN=SAAL1 PE=1 SV=2	Q96ER3	SAAL1	0	2	+Inf	+Inf	LowSpectorCoverage
3629	Protein S100-P OS=Homo sapiens OX=9606 GN=S100P PE=1 SV=2	P25815	S100P	0	2	+Inf	+Inf	LowSpectorCoverage
2423	Protein S100-A13 OS=Homo sapiens OX=9606 GN=S100A13 PE=1 SV=1	Q99584	S100A13	0	4	+Inf	+Inf
3248	RING1 and YY1-binding protein OS=Homo sapiens OX=9606 GN=RYBP PE=1 SV=2	Q8N488	RYBP	0	1	+Inf	+Inf	LowSpectorCoverage
1935	Retinoic acid receptor RXR-beta OS=Homo sapiens OX=9606 GN=RXRB PE=1 SV=2	P28702	RXRB	0	8	+Inf	+Inf
2784	RWD domain-containing protein 4 OS=Homo sapiens OX=9606 GN=RWDD4 PE=1 SV=3	Q6NW29	RWDD4	0	4	+Inf	+Inf
2944	Iporin OS=Homo sapiens OX=9606 GN=RUSC2 PE=1 SV=3	Q8N2Y8	RUSC2	0	1	+Inf	+Inf	LowSpectorCoverage
3565	Isoform 3 of Protein RUFY3 OS=Homo sapiens OX=9606 GN=RUFY3	Q7L099	RUFY3	0	1	+Inf	+Inf	LowSpectorCoverage
3510	RUN and FYVE domain-containing protein 2 (Fragment) OS=Homo sapiens OX=9606 GN=RUFY2 PE=1 SV=1	H0YD93	RUFY2	0	1	+Inf	+Inf	LowSpectorCoverage
1332	RUN and FYVE domain-containing protein 1 OS=Homo sapiens OX=9606 GN=RUFY1 PE=1 SV=2	Q96T51	RUFY1	0	10	+Inf	+Inf
1438	Retrotransposon Gag-like protein 8B OS=Homo sapiens OX=9606 GN=RTL8C PE=1 SV=1	A6ZKI3	RTL8C	0	9	+Inf	+Inf
1615	RNA polymerase-associated protein RTF1 homolog OS=Homo sapiens OX=9606 GN=RTF1 PE=1 SV=4	Q92541	RTF1	0	5	+Inf	+Inf
2518	Ras suppressor protein 1 OS=Homo sapiens OX=9606 GN=RSU1 PE=1 SV=3	Q15404	RSU1	0	4	+Inf	+Inf
3791	Arginine/serine-rich coiled-coil protein 2 OS=Homo sapiens OX=9606 GN=RSRC2 PE=1 SV=1	Q7L4I2	RSRC2	0	1	+Inf	+Inf	LowSpectorCoverage
4001	Putative RRN3-like protein RRN3P2 OS=Homo sapiens OX=9606 GN=RRN3P2 PE=5 SV=3	A6NIE6	RRN3P2	0	1	+Inf	+Inf	LowSpectorCoverage
967	Isoform 2 of Ribonucleoside-diphosphate reductase subunit M2 OS=Homo sapiens OX=9606 GN=RRM2	P31350	RRM2	0	17	+Inf	+Inf
2761	Ribonucleoside-diphosphate reductase large subunit OS=Homo sapiens OX=9606 GN=RRM1 PE=1 SV=1	P23921	RRM1	0	4	+Inf	+Inf
3634	Ras-related protein R-Ras2 OS=Homo sapiens OX=9606 GN=RRAS2 PE=1 SV=1	P62070	RRAS2	0	2	+Inf	+Inf	LowSpectorCoverage
2743	Mitochondrial RNA pseudouridine synthase RPUSD4 OS=Homo sapiens OX=9606 GN=RPUSD4 PE=1 SV=1	Q96CM3	RPUSD4	0	3	+Inf	+Inf	LowSpectorCoverage
3180	RNA pseudouridylate synthase domain-containing protein 1 OS=Homo sapiens OX=9606 GN=RPUSD1 PE=1 SV=1	Q9UJJ7	RPUSD1	0	1	+Inf	+Inf	LowSpectorCoverage
2955	Ribosomal protein S6 kinase OS=Homo sapiens OX=9606 GN=RPS6KB2 PE=2 SV=3	Q9BRS0	RPS6KB2	0	2	+Inf	+Inf	LowSpectorCoverage
1795	Ribosomal protein S6 kinase alpha-4 OS=Homo sapiens OX=9606 GN=RPS6KA4 PE=1 SV=1	O75676	RPS6KA4	0	6	+Inf	+Inf
1557	Ribosomal protein S6 kinase alpha-3 OS=Homo sapiens OX=9606 GN=RPS6KA3 PE=1 SV=1	P51812	RPS6KA3	0	23	+Inf	+Inf
540	Isoform 4 of Ribosomal protein S6 kinase alpha-1 OS=Homo sapiens OX=9606 GN=RPS6KA1	Q15418	RPS6KA1	0	28	+Inf	+Inf
3860	Ribonuclease P protein subunit p25-like protein OS=Homo sapiens OX=9606 GN=RPP25L PE=1 SV=1	Q8N5L8	RPP25L	0	1	+Inf	+Inf	LowSpectorCoverage
2024	Dolichyl-diphosphooligosaccharide--protein glycosyltransferase subunit 1 OS=Homo sapiens OX=9606 GN=RPN1 PE=1 SV=1	P04843	RPN1	0	6	+Inf	+Inf
2753	RNA polymerase II-associated protein 3 OS=Homo sapiens OX=9606 GN=RPAP3 PE=1 SV=2	Q9H6T3	RPAP3	0	2	+Inf	+Inf	LowSpectorCoverage
2245	Putative RNA polymerase II subunit B1 CTD phosphatase RPAP2 OS=Homo sapiens OX=9606 GN=RPAP2 PE=1 SV=1	Q8IXW5	RPAP2	0	5	+Inf	+Inf
1445	Replication protein A 32 kDa subunit OS=Homo sapiens OX=9606 GN=RPA2 PE=1 SV=1	P15927	RPA2	0	11	+Inf	+Inf
686	Replication protein A 70 kDa DNA-binding subunit OS=Homo sapiens OX=9606 GN=RPA1 PE=1 SV=2	P27694	RPA1	0	24	+Inf	+Inf
2644	Protein XRP2 OS=Homo sapiens OX=9606 GN=RP2 PE=1 SV=4	O75695	RP2	0	2	+Inf	+Inf	LowSpectorCoverage
2516	Tyrosine-protein kinase transmembrane receptor ROR2 OS=Homo sapiens OX=9606 GN=ROR2 PE=1 SV=2	Q01974	ROR2	0	6	+Inf	+Inf
3842	Rho-associated protein kinase 2 OS=Homo sapiens OX=9606 GN=ROCK2 PE=1 SV=4	O75116	ROCK2	0	1	+Inf	+Inf	LowSpectorCoverage
1689	Aminopeptidase B OS=Homo sapiens OX=9606 GN=RNPEP PE=1 SV=2	Q9H4A4	RNPEP	0	9	+Inf	+Inf
3031	RNA-binding region-containing protein 3 (Fragment) OS=Homo sapiens OX=9606 GN=RNPC3 PE=1 SV=1	H0YEB8	RNPC3	0	1	+Inf	+Inf	LowSpectorCoverage
2580	mRNA cap guanine-N7 methyltransferase OS=Homo sapiens OX=9606 GN=RNMT PE=1 SV=1	O43148	RNMT	0	1	+Inf	+Inf	LowSpectorCoverage
2076	Ribonuclease/angiogenin inhibitor 1, isoform CRA_a OS=Homo sapiens OX=9606 GN=RNH1 PE=4 SV=1	A0A024RC87	RNH1	0	6	+Inf	+Inf
2712	mRNA-capping enzyme OS=Homo sapiens OX=9606 GN=RNGTT PE=1 SV=1	O60942	RNGTT	0	2	+Inf	+Inf	LowSpectorCoverage
966	E3 ubiquitin-protein ligase BRE1B OS=Homo sapiens OX=9606 GN=RNF40 PE=1 SV=5	O75150	RNF40	0	12	+Inf	+Inf
4154	E3 ubiquitin-protein ligase RNF34 OS=Homo sapiens OX=9606 GN=RNF34 PE=1 SV=1	Q969K3	RNF34	0	1	+Inf	+Inf	LowSpectorCoverage
2193	E3 ubiquitin-protein ligase RNF31 OS=Homo sapiens OX=9606 GN=RNF31 PE=1 SV=1	Q96EP0	RNF31	0	1	+Inf	+Inf	LowSpectorCoverage
3866	E3 ubiquitin-protein ligase RNF220 OS=Homo sapiens OX=9606 GN=RNF220 PE=1 SV=1	Q5VTB9	RNF220	0	1	+Inf	+Inf	LowSpectorCoverage
2309	RING finger protein 214 OS=Homo sapiens OX=9606 GN=RNF214 PE=1 SV=2	Q8ND24	RNF214	0	4	+Inf	+Inf
683	E3 ubiquitin-protein ligase RNF213 OS=Homo sapiens OX=9606 GN=RNF213 PE=1 SV=1	A0A0A0MTC1	RNF213	0	16	+Inf	+Inf
778	E3 ubiquitin-protein ligase BRE1A OS=Homo sapiens OX=9606 GN=RNF20 PE=1 SV=2	Q5VTR2	RNF20	0	17	+Inf	+Inf
2568	E3 ubiquitin-protein ligase RING2 OS=Homo sapiens OX=9606 GN=RNF2 PE=1 SV=1	Q99496	RNF2	0	7	+Inf	+Inf
3564	E3 ubiquitin-protein ligase RNF169 OS=Homo sapiens OX=9606 GN=RNF169 PE=1 SV=2	Q8NCN4	RNF169	0	1	+Inf	+Inf	LowSpectorCoverage
3155	E3 ubiquitin-protein ligase RNF14 OS=Homo sapiens OX=9606 GN=RNF14 PE=1 SV=1	Q9UBS8	RNF14	0	2	+Inf	+Inf	LowSpectorCoverage
4176	E3 ubiquitin-protein ligase RNF126 OS=Homo sapiens OX=9606 GN=RNF126 PE=1 SV=2	Q9BV68	RNF126	0	1	+Inf	+Inf	LowSpectorCoverage
2548	E3 ubiquitin-protein ligase RNF115 OS=Homo sapiens OX=9606 GN=RNF115 PE=1 SV=2	Q9Y4L5	RNF115	0	6	+Inf	+Inf
4207	E3 ubiquitin-protein ligase RNF114 OS=Homo sapiens OX=9606 GN=RNF114 PE=1 SV=1	Q9Y508	RNF114	0	1	+Inf	+Inf	LowSpectorCoverage
3996	Ribonuclease kappa OS=Homo sapiens OX=9606 GN=RNASEK PE=4 SV=1	A0A0C4DH89	RNASEK	0	1	+Inf	+Inf	LowSpectorCoverage
1461	Ribonuclease H2 subunit C OS=Homo sapiens OX=9606 GN=RNASEH2C PE=1 SV=1	Q8TDP1	RNASEH2C	0	9	+Inf	+Inf
2207	Ribonuclease H2 subunit B OS=Homo sapiens OX=9606 GN=RNASEH2B PE=1 SV=1	Q5TBB1	RNASEH2B	0	4	+Inf	+Inf
1930	Ribonuclease H2 subunit A OS=Homo sapiens OX=9606 GN=RNASEH2A PE=1 SV=2	O75792	RNASEH2A	0	6	+Inf	+Inf
2081	Ribonuclease H1 OS=Homo sapiens OX=9606 GN=RNASEH1 PE=1 SV=2	O60930	RNASEH1	0	6	+Inf	+Inf
3309	E3 ubiquitin-protein transferase RMND5A OS=Homo sapiens OX=9606 GN=RMND5A PE=1 SV=1	Q9H871	RMND5A	0	1	+Inf	+Inf	LowSpectorCoverage
2533	RecQ-mediated genome instability protein 2 OS=Homo sapiens OX=9606 GN=RMI2 PE=1 SV=2	Q96E14	RMI2	0	5	+Inf	+Inf
3208	Regulator of microtubule dynamics protein 3 OS=Homo sapiens OX=9606 GN=RMDN3 PE=1 SV=2	Q96TC7	RMDN3	0	1	+Inf	+Inf	LowSpectorCoverage
1341	Isoform 4 of Rho family-interacting cell polarization regulator 1 OS=Homo sapiens OX=9606 GN=RIPOR1	Q6ZS17	RIPOR1	0	8	+Inf	+Inf
892	Receptor-interacting serine/threonine-protein kinase 1 OS=Homo sapiens OX=9606 GN=RIPK1 PE=1 SV=3	Q13546	RIPK1	0	14	+Inf	+Inf
4177	Serine/threonine-protein kinase RIO2 OS=Homo sapiens OX=9606 GN=RIOK2 PE=1 SV=2	Q9BVS4	RIOK2	0	1	+Inf	+Inf	LowSpectorCoverage
3391	RAD50-interacting protein 1 OS=Homo sapiens OX=9606 GN=RINT1 PE=1 SV=1	Q6NUQ1	RINT1	0	2	+Inf	+Inf	LowSpectorCoverage
2039	Regulating synaptic membrane exocytosis protein 1 OS=Homo sapiens OX=9606 GN=RIMS1 PE=1 SV=1	Q86UR5	RIMS1	0	1	+Inf	+Inf	LowSpectorCoverage
3366	RILP-like protein 1 OS=Homo sapiens OX=9606 GN=RILPL1 PE=1 SV=1	Q5EBL4	RILPL1	0	2	+Inf	+Inf	LowSpectorCoverage
3711	2-iminobutanoate/2-iminopropanoate deaminase OS=Homo sapiens OX=9606 GN=RIDA PE=1 SV=1	P52758	RIDA	0	2	+Inf	+Inf	LowSpectorCoverage
801	Synembryn-A OS=Homo sapiens OX=9606 GN=RIC8A PE=1 SV=3	Q9NPQ8	RIC8A	0	20	+Inf	+Inf
3012	Rhophilin-2 OS=Homo sapiens OX=9606 GN=RHPN2 PE=1 SV=1	Q8IUC4	RHPN2	0	2	+Inf	+Inf	LowSpectorCoverage
3635	Rho-related GTP-binding protein RhoG OS=Homo sapiens OX=9606 GN=RHOG PE=1 SV=1	P84095	RHOG	0	3	+Inf	+Inf	LowSpectorCoverage
4184	Rho-related GTP-binding protein RhoF OS=Homo sapiens OX=9606 GN=RHOF PE=1 SV=1	Q9HBH0	RHOF	0	1	+Inf	+Inf	LowSpectorCoverage
3938	Rho-related GTP-binding protein RhoC OS=Homo sapiens OX=9606 GN=RHOC PE=1 SV=1	P08134	RHOC	0	1	+Inf	+Inf	LowSpectorCoverage
2296	GTP-binding protein Rheb OS=Homo sapiens OX=9606 GN=RHEB PE=1 SV=1	Q15382	RHEB	0	5	+Inf	+Inf
3494	DNA-binding protein RFXANK OS=Homo sapiens OX=9606 GN=RFXANK PE=1 SV=2	O14593	RFXANK	0	2	+Inf	+Inf	LowSpectorCoverage
2767	DNA-binding protein RFX5 OS=Homo sapiens OX=9606 GN=RFX5 PE=1 SV=1	P48382	RFX5	0	3	+Inf	+Inf	LowSpectorCoverage
2986	Isoform 2 of Required for excision 1-B domain-containing protein OS=Homo sapiens OX=9606 GN=REX1BD	Q96EN9	REX1BD	0	2	+Inf	+Inf	LowSpectorCoverage
2105	All-trans-retinol 13,14-reductase OS=Homo sapiens OX=9606 GN=RETSAT PE=1 SV=2	Q6NUM9	RETSAT	0	4	+Inf	+Inf
3066	RalBP1-associated Eps domain-containing protein 1 OS=Homo sapiens OX=9606 GN=REPS1 PE=1 SV=3	Q96D71	REPS1	0	4	+Inf	+Inf
3973	RAB11-binding protein RELCH OS=Homo sapiens OX=9606 GN=RELCH PE=1 SV=2	Q9P260	RELCH	0	1	+Inf	+Inf	LowSpectorCoverage
1199	RELA protein OS=Homo sapiens OX=9606 GN=RELA PE=1 SV=1	Q2TAM5	RELA	0	8	+Inf	+Inf
1931	ATP-dependent DNA helicase Q4 OS=Homo sapiens OX=9606 GN=RECQL4 PE=1 SV=2	O94761	RECQL4	0	4	+Inf	+Inf
1746	ATP-dependent DNA helicase Q1 OS=Homo sapiens OX=9606 GN=RECQL PE=1 SV=3	P46063	RECQL	0	5	+Inf	+Inf
3122	Retinol dehydrogenase 11 OS=Homo sapiens OX=9606 GN=RDH11 PE=1 SV=2	Q8TC12	RDH11	0	3	+Inf	+Inf	LowSpectorCoverage
2526	Retinol dehydrogenase 10 OS=Homo sapiens OX=9606 GN=RDH10 PE=1 SV=1	Q8IZV5	RDH10	0	4	+Inf	+Inf
3879	Isoform 3 of REST corepressor 3 OS=Homo sapiens OX=9606 GN=RCOR3	Q9P2K3	RCOR3	0	5	+Inf	+Inf
1263	Alternative protein RCOR1 OS=Homo sapiens OX=9606 GN=RCOR1 PE=4 SV=1	L0R8D2	RCOR1	0	3	+Inf	+Inf	LowSpectorCoverage
3444	E3 ubiquitin-protein ligase RBX1 OS=Homo sapiens OX=9606 GN=RBX1 PE=1 SV=1	P62877	RBX1	0	1	+Inf	+Inf	LowSpectorCoverage
2812	RNA-binding motif protein, X-linked 2 OS=Homo sapiens OX=9606 GN=RBMX2 PE=1 SV=2	Q9Y388	RBMX2	0	4	+Inf	+Inf
3743	RNA-binding motif, single-stranded-interacting protein 2 OS=Homo sapiens OX=9606 GN=RBMS2 PE=1 SV=1	Q15434	RBMS2	0	1	+Inf	+Inf	LowSpectorCoverage
1144	RNA-binding protein 47 OS=Homo sapiens OX=9606 GN=RBM47 PE=1 SV=2	A0AV96	RBM47	0	9	+Inf	+Inf
2243	RNA-binding protein 33 OS=Homo sapiens OX=9606 GN=RBM33 PE=1 SV=3	Q96EV2	RBM33	0	3	+Inf	+Inf	LowSpectorCoverage
2040	RNA-binding protein 27 OS=Homo sapiens OX=9606 GN=RBM27 PE=1 SV=2	Q9P2N5	RBM27	0	6	+Inf	+Inf
1219	RNA-binding protein 26 OS=Homo sapiens OX=9606 GN=RBM26 PE=1 SV=3	Q5T8P6	RBM26	0	14	+Inf	+Inf
2465	RNA binding protein fox-1 homolog 2 OS=Homo sapiens OX=9606 GN=RBFOX2 PE=1 SV=3	O43251	RBFOX2	0	5	+Inf	+Inf
3505	RanBP-type and C3HC4-type zinc finger-containing protein 1 OS=Homo sapiens OX=9606 GN=RBCK1 PE=1 SV=2	Q9BYM8	RBCK1	0	1	+Inf	+Inf	LowSpectorCoverage
3140	Putative hydrolase RBBP9 OS=Homo sapiens OX=9606 GN=RBBP9 PE=1 SV=2	O75884	RBBP9	0	2	+Inf	+Inf	LowSpectorCoverage
3795	Histone-binding protein RBBP7 (Fragment) OS=Homo sapiens OX=9606 GN=RBBP7 PE=1 SV=1	C9JAJ9	RBBP7	0	1	+Inf	+Inf	LowSpectorCoverage
2043	E3 ubiquitin-protein ligase RBBP6 (Fragment) OS=Homo sapiens OX=9606 GN=RBBP6 PE=1 SV=1	A0A2R8Y880	RBBP6	0	3	+Inf	+Inf	LowSpectorCoverage
4185	Ribonucleoprotein PTB-binding 2 OS=Homo sapiens OX=9606 GN=RAVER2 PE=1 SV=2	Q9HCJ3	RAVER2	0	1	+Inf	+Inf	LowSpectorCoverage
563	Ribonucleoprotein PTB-binding 1 OS=Homo sapiens OX=9606 GN=RAVER1 PE=1 SV=1	A0A087WZ13	RAVER1	0	33	+Inf	+Inf
3683	Ras association domain-containing protein 8 OS=Homo sapiens OX=9606 GN=RASSF8 PE=1 SV=2	Q8NHQ8	RASSF8	0	2	+Inf	+Inf	LowSpectorCoverage
1881	Ras association domain-containing protein 7 (Fragment) OS=Homo sapiens OX=9606 GN=RASSF7 PE=1 SV=1	H0YEI0	RASSF7	0	2	+Inf	+Inf	LowSpectorCoverage
2275	Ras association (RalGDS/AF-6) domain family member 1 OS=Homo sapiens OX=9606 GN=RASSF1 PE=2 SV=1	Q17RX7	RASSF1	0	5	+Inf	+Inf
2450	Ras GTPase-activating protein nGAP OS=Homo sapiens OX=9606 GN=RASAL2 PE=1 SV=2	Q9UJF2	RASAL2	0	2	+Inf	+Inf	LowSpectorCoverage
3566	Ras GTPase-activating protein 3 OS=Homo sapiens OX=9606 GN=RASA3 PE=1 SV=3	Q14644	RASA3	0	1	+Inf	+Inf	LowSpectorCoverage
3472	Ras-associated and pleckstrin homology domains-containing protein 1 OS=Homo sapiens OX=9606 GN=RAPH1 PE=1 SV=3	Q70E73	RAPH1	0	1	+Inf	+Inf	LowSpectorCoverage
1097	Isoform 5 of Rap1 GTPase-GDP dissociation stimulator 1 OS=Homo sapiens OX=9606 GN=RAP1GDS1	P52306	RAP1GDS1	0	14	+Inf	+Inf
3295	Ran guanine nucleotide release factor OS=Homo sapiens OX=9606 GN=RANGRF PE=1 SV=1	Q9HD47	RANGRF	0	2	+Inf	+Inf	LowSpectorCoverage
3386	Ran-binding protein 9 OS=Homo sapiens OX=9606 GN=RANBP9 PE=1 SV=1	Q96S59	RANBP9	0	2	+Inf	+Inf	LowSpectorCoverage
3783	Ran-binding protein 6 OS=Homo sapiens OX=9606 GN=RANBP6 PE=1 SV=2	O60518	RANBP6	0	1	+Inf	+Inf	LowSpectorCoverage
1348	Ran-specific GTPase-activating protein OS=Homo sapiens OX=9606 GN=RANBP1 PE=1 SV=1	P43487	RANBP1	0	11	+Inf	+Inf
2989	Ral GTPase-activating protein subunit beta OS=Homo sapiens OX=9606 GN=RALGAPB PE=1 SV=1	Q86X10	RALGAPB	0	1	+Inf	+Inf	LowSpectorCoverage
2726	RalA-binding protein 1 OS=Homo sapiens OX=9606 GN=RALBP1 PE=1 SV=3	Q15311	RALBP1	0	3	+Inf	+Inf	LowSpectorCoverage
3512	Helicase ARIP4 OS=Homo sapiens OX=9606 GN=RAD54L2 PE=1 SV=4	Q9Y4B4	RAD54L2	0	1	+Inf	+Inf	LowSpectorCoverage
2814	DNA repair and recombination protein RAD54B OS=Homo sapiens OX=9606 GN=RAD54B PE=1 SV=1	Q9Y620	RAD54B	0	3	+Inf	+Inf	LowSpectorCoverage
682	DNA repair protein RAD50 OS=Homo sapiens OX=9606 GN=RAD50 PE=1 SV=1	Q92878	RAD50	0	17	+Inf	+Inf
3098	UV excision repair protein RAD23 homolog B OS=Homo sapiens OX=9606 GN=RAD23B PE=1 SV=1	P54727	RAD23B	0	3	+Inf	+Inf	LowSpectorCoverage
4067	UV excision repair protein RAD23 homolog A OS=Homo sapiens OX=9606 GN=RAD23A PE=1 SV=1	P54725	RAD23A	0	2	+Inf	+Inf	LowSpectorCoverage
1915	E3 ubiquitin-protein ligase RAD18 OS=Homo sapiens OX=9606 GN=RAD18 PE=1 SV=2	Q9NS91	RAD18	0	5	+Inf	+Inf
3083	Cell cycle checkpoint protein RAD1 OS=Homo sapiens OX=9606 GN=RAD1 PE=1 SV=1	O60671	RAD1	0	3	+Inf	+Inf	LowSpectorCoverage
4108	Rab-like protein 3 OS=Homo sapiens OX=9606 GN=RABL3 PE=1 SV=1	Q5HYI8	RABL3	0	1	+Inf	+Inf	LowSpectorCoverage
3462	RABL2A protein OS=Homo sapiens OX=9606 GN=RABL2B PE=2 SV=1	Q6IC14	RABL2B	0	1	+Inf	+Inf	LowSpectorCoverage
3395	Guanine nucleotide exchange factor MSS4 OS=Homo sapiens OX=9606 GN=RABIF PE=1 SV=2	P47224	RABIF	0	3	+Inf	+Inf	LowSpectorCoverage
1558	Geranylgeranyl transferase type-2 subunit beta OS=Homo sapiens OX=9606 GN=RABGGTB PE=1 SV=2	P53611	RABGGTB	0	9	+Inf	+Inf
1465	Rab GTPase-binding effector protein 2 OS=Homo sapiens OX=9606 GN=RABEP2 PE=1 SV=2	Q9H5N1	RABEP2	0	8	+Inf	+Inf
4065	Isoform 2 of Ras-related protein Rab-5C OS=Homo sapiens OX=9606 GN=RAB5C	P51148	RAB5C	0	1	+Inf	+Inf	LowSpectorCoverage
931	Rab3 GTPase-activating protein non-catalytic subunit OS=Homo sapiens OX=9606 GN=RAB3GAP2 PE=1 SV=1	Q9H2M9	RAB3GAP2	0	15	+Inf	+Inf
1159	Rab3 GTPase-activating protein catalytic subunit OS=Homo sapiens OX=9606 GN=RAB3GAP1 PE=1 SV=3	Q15042	RAB3GAP1	0	10	+Inf	+Inf
3329	RAB34 protein OS=Homo sapiens OX=9606 GN=RAB34 PE=2 SV=1	Q6NXT3	RAB34	0	3	+Inf	+Inf	LowSpectorCoverage
2930	Ras-related protein Rab-18 OS=Homo sapiens OX=9606 GN=RAB18 PE=1 SV=1	Q9NP72	RAB18	0	2	+Inf	+Inf	LowSpectorCoverage
2473	R3H and coiled-coil domain-containing protein 1 OS=Homo sapiens OX=9606 GN=R3HCC1 PE=1 SV=3	Q9Y3T6	R3HCC1	0	1	+Inf	+Inf	LowSpectorCoverage
3792	Queuine tRNA-ribosyltransferase accessory subunit 2 OS=Homo sapiens OX=9606 GN=QTRT2 PE=1 SV=1	Q9H974	QTRT2	0	1	+Inf	+Inf	LowSpectorCoverage
1197	Glutamine and serine-rich protein 1 OS=Homo sapiens OX=9606 GN=QSER1 PE=1 SV=3	Q2KHR3	QSER1	0	7	+Inf	+Inf
1211	Glutamine-rich protein 1 OS=Homo sapiens OX=9606 GN=QRICH1 PE=1 SV=1	Q2TAL8	QRICH1	0	13	+Inf	+Inf
2779	Nicotinate-nucleotide pyrophosphorylase [carboxylating] OS=Homo sapiens OX=9606 GN=QPRT PE=1 SV=3	Q15274	QPRT	0	5	+Inf	+Inf
3889	Pyridine nucleotide-disulfide oxidoreductase domain-containing protein 1 OS=Homo sapiens OX=9606 GN=PYROXD1 PE=1 SV=1	Q8WU10	PYROXD1	0	1	+Inf	+Inf	LowSpectorCoverage
2408	Pyrroline-5-carboxylate reductase 3 OS=Homo sapiens OX=9606 GN=PYCR3 PE=1 SV=3	Q53H96	PYCR3	0	2	+Inf	+Inf	LowSpectorCoverage
3326	PX domain-containing protein 1 OS=Homo sapiens OX=9606 GN=PXDC1 PE=2 SV=3	Q5TGL8	PXDC1	0	3	+Inf	+Inf	LowSpectorCoverage
3271	Putative tRNA pseudouridine synthase Pus10 OS=Homo sapiens OX=9606 GN=PUS10 PE=1 SV=1	Q3MIT2	PUS10	0	2	+Inf	+Inf	LowSpectorCoverage
681	Isoform 2 of tRNA pseudouridine synthase A OS=Homo sapiens OX=9606 GN=PUS1	Q9Y606	PUS1	0	24	+Inf	+Inf
3702	Transcriptional activator protein Pur-beta OS=Homo sapiens OX=9606 GN=PURB PE=1 SV=3	Q96QR8	PURB	0	2	+Inf	+Inf	LowSpectorCoverage
2683	6-pyruvoyl tetrahydrobiopterin synthase OS=Homo sapiens OX=9606 GN=PTS PE=1 SV=1	Q03393	PTS	0	3	+Inf	+Inf	LowSpectorCoverage
3645	Putative peptidyl-tRNA hydrolase PTRHD1 OS=Homo sapiens OX=9606 GN=PTRHD1 PE=1 SV=1	Q6GMV3	PTRHD1	0	2	+Inf	+Inf	LowSpectorCoverage
3863	Probable peptidyl-tRNA hydrolase OS=Homo sapiens OX=9606 GN=PTRH1 PE=1 SV=1	Q86Y79	PTRH1	0	1	+Inf	+Inf	LowSpectorCoverage
2991	Receptor-type tyrosine-protein phosphatase S OS=Homo sapiens OX=9606 GN=PTPRS PE=1 SV=3	Q13332	PTPRS	0	3	+Inf	+Inf	LowSpectorCoverage
1764	Receptor-type tyrosine-protein phosphatase F OS=Homo sapiens OX=9606 GN=PTPRF PE=1 SV=2	P10586	PTPRF	0	5	+Inf	+Inf
2765	Tyrosine-protein phosphatase non-receptor type 9 OS=Homo sapiens OX=9606 GN=PTPN9 PE=1 SV=1	P43378	PTPN9	0	4	+Inf	+Inf
2719	Isoform 4 of Tyrosine-protein phosphatase non-receptor type 6 OS=Homo sapiens OX=9606 GN=PTPN6	P29350	PTPN6	0	3	+Inf	+Inf	LowSpectorCoverage
2487	Tyrosine-protein phosphatase non-receptor type 2 OS=Homo sapiens OX=9606 GN=PTPN2 PE=1 SV=2	P17706	PTPN2	0	3	+Inf	+Inf	LowSpectorCoverage
3052	Tyrosine-protein phosphatase non-receptor type 12 OS=Homo sapiens OX=9606 GN=PTPN12 PE=1 SV=3	Q05209	PTPN12	0	3	+Inf	+Inf	LowSpectorCoverage
1889	Tyrosine-protein phosphatase non-receptor type 1 OS=Homo sapiens OX=9606 GN=PTPN1 PE=1 SV=1	P18031	PTPN1	0	4	+Inf	+Inf
2830	Phosphatidylglycerophosphatase and protein-tyrosine phosphatase 1 OS=Homo sapiens OX=9606 GN=PTPMT1 PE=1 SV=1	Q8WUK0	PTPMT1	0	2	+Inf	+Inf	LowSpectorCoverage
3065	Protein tyrosine phosphatase type IVA 1 OS=Homo sapiens OX=9606 GN=PTP4A1 PE=1 SV=2	Q93096	PTP4A1	0	3	+Inf	+Inf	LowSpectorCoverage
4134	Prostate tumor-overexpressed gene 1 protein OS=Homo sapiens OX=9606 GN=PTOV1 PE=1 SV=1	Q86YD1	PTOV1	0	1	+Inf	+Inf	LowSpectorCoverage
3958	Prostaglandin reductase 2 OS=Homo sapiens OX=9606 GN=PTGR2 PE=1 SV=1	Q8N8N7	PTGR2	0	1	+Inf	+Inf	LowSpectorCoverage
893	Prostaglandin E synthase 3 OS=Homo sapiens OX=9606 GN=PTGES3 PE=1 SV=1	Q15185	PTGES3	0	18	+Inf	+Inf
2266	Isoform alpha of Phosphatidylinositol 3,4,5-trisphosphate 3-phosphatase and dual-specificity protein phosphatase PTEN OS=Homo sapiens OX=9606 GN=PTEN	P60484	PTEN	0	4	+Inf	+Inf
3294	Pentatricopeptide repeat-containing protein 2, mitochondrial (Fragment) OS=Homo sapiens OX=9606 GN=PTCD2 PE=1 SV=9	D6RGK0	PTCD2	0	1	+Inf	+Inf	LowSpectorCoverage
1413	Polypyrimidine tract-binding protein 3 OS=Homo sapiens OX=9606 GN=PTBP3 PE=1 SV=2	O95758	PTBP3	0	14	+Inf	+Inf
2435	Polypyrimidine tract-binding protein 2 OS=Homo sapiens OX=9606 GN=PTBP2 PE=1 SV=1	Q9UKA9	PTBP2	0	8	+Inf	+Inf
1568	Proteasome assembly chaperone 4 OS=Homo sapiens OX=9606 GN=PSMG4 PE=1 SV=2	Q5JS54	PSMG4	0	9	+Inf	+Inf
3899	Proteasome assembly chaperone 3 OS=Homo sapiens OX=9606 GN=PSMG3 PE=1 SV=1	Q9BT73	PSMG3	0	1	+Inf	+Inf	LowSpectorCoverage
3625	Isoform 2 of Proteasome assembly chaperone 1 OS=Homo sapiens OX=9606 GN=PSMG1	O95456	PSMG1	0	2	+Inf	+Inf	LowSpectorCoverage
3721	Proteasome inhibitor PI31 subunit OS=Homo sapiens OX=9606 GN=PSMF1 PE=1 SV=2	Q5QPM7	PSMF1	0	1	+Inf	+Inf	LowSpectorCoverage
2993	Proteasome activator complex subunit 4 OS=Homo sapiens OX=9606 GN=PSME4 PE=1 SV=2	Q14997	PSME4	0	2	+Inf	+Inf	LowSpectorCoverage
1925	26S proteasome non-ATPase regulatory subunit 9 OS=Homo sapiens OX=9606 GN=PSMD9 PE=1 SV=3	O00233	PSMD9	0	7	+Inf	+Inf
1672	26S proteasome non-ATPase regulatory subunit 8 OS=Homo sapiens OX=9606 GN=PSMD8 PE=1 SV=2	P48556	PSMD8	0	4	+Inf	+Inf
1556	26S proteasome non-ATPase regulatory subunit 7 OS=Homo sapiens OX=9606 GN=PSMD7 PE=1 SV=2	P51665	PSMD7	0	9	+Inf	+Inf
1417	26S proteasome non-ATPase regulatory subunit 6 OS=Homo sapiens OX=9606 GN=PSMD6 PE=1 SV=1	Q15008	PSMD6	0	11	+Inf	+Inf
1432	26S proteasome non-ATPase regulatory subunit 5 OS=Homo sapiens OX=9606 GN=PSMD5 PE=1 SV=3	Q16401	PSMD5	0	11	+Inf	+Inf
2092	26S proteasome non-ATPase regulatory subunit 4 OS=Homo sapiens OX=9606 GN=PSMD4 PE=1 SV=1	P55036	PSMD4	0	7	+Inf	+Inf
752	26S proteasome non-ATPase regulatory subunit 2 OS=Homo sapiens OX=9606 GN=PSMD2 PE=1 SV=3	Q13200	PSMD2	0	22	+Inf	+Inf
1926	26S proteasome non-ATPase regulatory subunit 14 OS=Homo sapiens OX=9606 GN=PSMD14 PE=1 SV=1	O00487	PSMD14	0	5	+Inf	+Inf
1656	Proteasome (Prosome, macropain) 26S subunit, non-ATPase, 13, isoform CRA_a OS=Homo sapiens OX=9606 GN=PSMD13 PE=4 SV=1	A0A024R201	PSMD13	0	9	+Inf	+Inf
1522	26S proteasome non-ATPase regulatory subunit 12 OS=Homo sapiens OX=9606 GN=PSMD12 PE=1 SV=3	O00232	PSMD12	0	8	+Inf	+Inf
798	26S proteasome non-ATPase regulatory subunit 11 OS=Homo sapiens OX=9606 GN=PSMD11 PE=1 SV=3	O00231	PSMD11	0	19	+Inf	+Inf
1441	26S proteasome non-ATPase regulatory subunit 10 OS=Homo sapiens OX=9606 GN=PSMD10 PE=1 SV=1	O75832	PSMD10	0	9	+Inf	+Inf
1816	26S proteasome non-ATPase regulatory subunit 1 OS=Homo sapiens OX=9606 GN=PSMD1 PE=1 SV=2	Q99460	PSMD1	0	6	+Inf	+Inf
1157	26S proteasome regulatory subunit 10B OS=Homo sapiens OX=9606 GN=PSMC6 PE=1 SV=1	P62333	PSMC6	0	13	+Inf	+Inf
1017	Isoform 2 of 26S proteasome regulatory subunit 8 OS=Homo sapiens OX=9606 GN=PSMC5	P62195	PSMC5	0	10	+Inf	+Inf
1156	26S proteasome regulatory subunit 6B OS=Homo sapiens OX=9606 GN=PSMC4 PE=1 SV=2	P43686	PSMC4	0	10	+Inf	+Inf
1269	26S proteasome regulatory subunit 6A OS=Homo sapiens OX=9606 GN=PSMC3 PE=1 SV=3	P17980	PSMC3	0	10	+Inf	+Inf
1010	26S proteasome regulatory subunit 7 OS=Homo sapiens OX=9606 GN=PSMC2 PE=1 SV=3	P35998	PSMC2	0	18	+Inf	+Inf
1560	26S proteasome regulatory subunit 4 OS=Homo sapiens OX=9606 GN=PSMC1 PE=1 SV=1	P62191	PSMC1	0	10	+Inf	+Inf
3172	Proteasome subunit beta (Fragment) OS=Homo sapiens OX=9606 GN=PSMB8 PE=2 SV=1	Q6FHU0	PSMB8	0	2	+Inf	+Inf	LowSpectorCoverage
4056	Proteasome subunit beta type-6 OS=Homo sapiens OX=9606 GN=PSMB6 PE=1 SV=4	P28072	PSMB6	0	1	+Inf	+Inf	LowSpectorCoverage
1011	Proteasome subunit beta type-5 OS=Homo sapiens OX=9606 GN=PSMB5 PE=1 SV=3	P28074	PSMB5	0	15	+Inf	+Inf
3765	Proteasome subunit beta type-4 OS=Homo sapiens OX=9606 GN=PSMB4 PE=1 SV=4	P28070	PSMB4	0	1	+Inf	+Inf	LowSpectorCoverage
2746	Proteasome subunit beta type-3 OS=Homo sapiens OX=9606 GN=PSMB3 PE=1 SV=2	P49720	PSMB3	0	2	+Inf	+Inf	LowSpectorCoverage
1448	Proteasome subunit beta type-2 OS=Homo sapiens OX=9606 GN=PSMB2 PE=1 SV=1	P49721	PSMB2	0	9	+Inf	+Inf
1666	Proteasome subunit beta type-1 OS=Homo sapiens OX=9606 GN=PSMB1 PE=1 SV=2	P20618	PSMB1	0	8	+Inf	+Inf
1151	Proteasome subunit alpha type-7 OS=Homo sapiens OX=9606 GN=PSMA7 PE=1 SV=1	O14818	PSMA7	0	15	+Inf	+Inf
1276	Proteasome subunit alpha type-6 OS=Homo sapiens OX=9606 GN=PSMA6 PE=1 SV=1	P60900	PSMA6	0	12	+Inf	+Inf
663	Proteasome subunit alpha type-5 OS=Homo sapiens OX=9606 GN=PSMA5 PE=1 SV=3	P28066	PSMA5	0	25	+Inf	+Inf
1272	Proteasome subunit alpha type-4 OS=Homo sapiens OX=9606 GN=PSMA4 PE=1 SV=1	P25789	PSMA4	0	12	+Inf	+Inf
1356	Proteasome subunit alpha type-3 OS=Homo sapiens OX=9606 GN=PSMA3 PE=1 SV=2	P25788	PSMA3	0	10	+Inf	+Inf
2762	Proteasome subunit alpha type-2 OS=Homo sapiens OX=9606 GN=PSMA2 PE=1 SV=2	P25787	PSMA2	0	3	+Inf	+Inf	LowSpectorCoverage
1668	Proteasome subunit alpha type-1 OS=Homo sapiens OX=9606 GN=PSMA1 PE=1 SV=1	P25786	PSMA1	0	5	+Inf	+Inf
3371	Phosphoserine aminotransferase OS=Homo sapiens OX=9606 GN=PSAT1 PE=1 SV=2	Q9Y617	PSAT1	0	2	+Inf	+Inf	LowSpectorCoverage
3715	Peroxiredoxin-like 2C OS=Homo sapiens OX=9606 GN=PRXL2C PE=2 SV=1	Q7RTV5	PRXL2C	0	2	+Inf	+Inf	LowSpectorCoverage
3745	Exopolyphosphatase PRUNE1 OS=Homo sapiens OX=9606 GN=PRUNE1 PE=1 SV=2	Q86TP1	PRUNE1	0	1	+Inf	+Inf	LowSpectorCoverage
1090	Protein PRRC2A OS=Homo sapiens OX=9606 GN=PRRC2A PE=1 SV=3	P48634	PRRC2A	0	11	+Inf	+Inf
2655	Proline-rich protein 12 OS=Homo sapiens OX=9606 GN=PRR12 PE=1 SV=3	Q9ULL5	PRR12	0	2	+Inf	+Inf	LowSpectorCoverage
2557	Proline-rich protein 11 OS=Homo sapiens OX=9606 GN=PRR11 PE=1 SV=1	Q96HE9	PRR11	0	4	+Inf	+Inf
2866	Ribose-phosphate pyrophosphokinase 2 OS=Homo sapiens OX=9606 GN=PRPS2 PE=1 SV=2	P11908	PRPS2	0	2	+Inf	+Inf	LowSpectorCoverage
1782	Pre-mRNA-processing factor 39 OS=Homo sapiens OX=9606 GN=PRPF39 PE=1 SV=3	Q86UA1	PRPF39	0	4	+Inf	+Inf
3802	Proline and serine-rich protein 2 OS=Homo sapiens OX=9606 GN=PROSER2 PE=1 SV=2	Q86WR7	PROSER2	0	1	+Inf	+Inf	LowSpectorCoverage
2279	Protein arginine methyltransferase 7, isoform CRA_b OS=Homo sapiens OX=9606 GN=PRMT7 PE=3 SV=1	A0A024R6Z2	PRMT7	0	4	+Inf	+Inf
3359	Protein arginine N-methyltransferase 5 OS=Homo sapiens OX=9606 GN=PRMT5 PE=1 SV=4	O14744	PRMT5	0	2	+Inf	+Inf	LowSpectorCoverage
3041	Protein arginine N-methyltransferase 3 OS=Homo sapiens OX=9606 GN=PRMT3 PE=1 SV=4	O60678	PRMT3	0	3	+Inf	+Inf	LowSpectorCoverage
3762	Protein kinase C OS=Homo sapiens OX=9606 GN=PRKCA PE=2 SV=1	A0A169TED2	PRKCA	0	1	+Inf	+Inf	LowSpectorCoverage
1258	cAMP-dependent protein kinase type I-alpha regulatory subunit OS=Homo sapiens OX=9606 GN=PRKAR1A PE=1 SV=1	P10644	PRKAR1A	0	10	+Inf	+Inf
2863	5'-AMP-activated protein kinase subunit gamma-1 OS=Homo sapiens OX=9606 GN=PRKAG1 PE=1 SV=1	P54619	PRKAG1	0	3	+Inf	+Inf	LowSpectorCoverage
3367	cAMP-dependent protein kinase catalytic subunit beta OS=Homo sapiens OX=9606 GN=PRKACB PE=1 SV=2	P22694	PRKACB	0	10	+Inf	+Inf
1665	cAMP-dependent protein kinase catalytic subunit alpha OS=Homo sapiens OX=9606 GN=PRKACA PE=1 SV=2	P17612	PRKACA	0	10	+Inf	+Inf
2227	5'-AMP-activated protein kinase catalytic subunit alpha-1 OS=Homo sapiens OX=9606 GN=PRKAA1 PE=1 SV=4	Q13131	PRKAA1	0	3	+Inf	+Inf	LowSpectorCoverage
747	DNA primase large subunit OS=Homo sapiens OX=9606 GN=PRIM2 PE=1 SV=2	P49643	PRIM2	0	20	+Inf	+Inf
1411	DNA primase small subunit OS=Homo sapiens OX=9606 GN=PRIM1 PE=1 SV=1	P49642	PRIM1	0	4	+Inf	+Inf
564	Prolyl endopeptidase OS=Homo sapiens OX=9606 GN=PREP PE=1 SV=2	P48147	PREP	0	30	+Inf	+Inf
3361	Thioredoxin-dependent peroxide reductase, mitochondrial OS=Homo sapiens OX=9606 GN=PRDX3 PE=1 SV=3	P30048	PRDX3	0	2	+Inf	+Inf	LowSpectorCoverage
4202	Serine/threonine-protein phosphatase 6 regulatory subunit 1 OS=Homo sapiens OX=9606 GN=PPP6R1 PE=1 SV=5	Q9UPN7	PPP6R1	0	1	+Inf	+Inf	LowSpectorCoverage
2858	Serine/threonine-protein phosphatase 6 catalytic subunit OS=Homo sapiens OX=9606 GN=PPP6C PE=1 SV=1	O00743	PPP6C	0	4	+Inf	+Inf
1777	Serine/threonine-protein phosphatase 5 OS=Homo sapiens OX=9606 GN=PPP5C PE=1 SV=1	P53041	PPP5C	0	6	+Inf	+Inf
2725	Serine/threonine-protein phosphatase 4 regulatory subunit 3B OS=Homo sapiens OX=9606 GN=PPP4R3B PE=1 SV=2	Q5MIZ7	PPP4R3B	0	1	+Inf	+Inf	LowSpectorCoverage
4119	Serine/threonine-protein phosphatase 4 regulatory subunit 3A OS=Homo sapiens OX=9606 GN=PPP4R3A PE=1 SV=1	Q6IN85	PPP4R3A	0	1	+Inf	+Inf	LowSpectorCoverage
4147	Serine/threonine-protein phosphatase 4 regulatory subunit 1 OS=Homo sapiens OX=9606 GN=PPP4R1 PE=1 SV=1	Q8TF05	PPP4R1	0	1	+Inf	+Inf	LowSpectorCoverage
3452	Serine/threonine-protein phosphatase 2A 56 kDa regulatory subunit epsilon isoform OS=Homo sapiens OX=9606 GN=PPP2R5E PE=1 SV=1	Q16537	PPP2R5E	0	1	+Inf	+Inf	LowSpectorCoverage
1564	Serine/threonine-protein phosphatase 2A 56 kDa regulatory subunit delta isoform OS=Homo sapiens OX=9606 GN=PPP2R5D PE=1 SV=1	Q14738	PPP2R5D	0	11	+Inf	+Inf
2857	Isoform 4 of Serine/threonine-protein phosphatase 2A 56 kDa regulatory subunit gamma isoform OS=Homo sapiens OX=9606 GN=PPP2R5C	Q13362	PPP2R5C	0	6	+Inf	+Inf
4077	Serine/threonine-protein phosphatase 2A regulatory subunit B'' subunit alpha OS=Homo sapiens OX=9606 GN=PPP2R3A PE=1 SV=1	Q06190	PPP2R3A	0	1	+Inf	+Inf	LowSpectorCoverage
889	Serine/threonine-protein phosphatase 2A 65 kDa regulatory subunit A beta isoform OS=Homo sapiens OX=9606 GN=PPP2R1B PE=1 SV=3	P30154	PPP2R1B	0	22	+Inf	+Inf
3053	Nuclear inhibitor of protein phosphatase 1 OS=Homo sapiens OX=9606 GN=PPP1R8 PE=1 SV=2	Q12972	PPP1R8	0	3	+Inf	+Inf	LowSpectorCoverage
4144	Protein phosphatase 1 regulatory subunit 35 OS=Homo sapiens OX=9606 GN=PPP1R35 PE=1 SV=1	Q8TAP8	PPP1R35	0	1	+Inf	+Inf	LowSpectorCoverage
3659	Protein phosphatase 1 regulatory subunit 16A OS=Homo sapiens OX=9606 GN=PPP1R16A PE=1 SV=1	Q96I34	PPP1R16A	0	2	+Inf	+Inf	LowSpectorCoverage
4112	Protein phosphatase 1 regulatory subunit 15B OS=Homo sapiens OX=9606 GN=PPP1R15B PE=1 SV=1	Q5SWA1	PPP1R15B	0	1	+Inf	+Inf	LowSpectorCoverage
1572	RelA-associated inhibitor OS=Homo sapiens OX=9606 GN=PPP1R13L PE=1 SV=4	Q8WUF5	PPP1R13L	0	12	+Inf	+Inf
3759	Protein phosphatase 1 regulatory subunit 12C OS=Homo sapiens OX=9606 GN=PPP1R12C PE=1 SV=1	Q9BZL4	PPP1R12C	0	1	+Inf	+Inf	LowSpectorCoverage
2954	FB19 protein OS=Homo sapiens OX=9606 GN=PPP1R10 PE=2 SV=1	Q2L6I0	PPP1R10	0	2	+Inf	+Inf	LowSpectorCoverage
3528	Protoporphyrinogen oxidase OS=Homo sapiens OX=9606 GN=PPOX PE=1 SV=1	P50336	PPOX	0	1	+Inf	+Inf	LowSpectorCoverage
726	Protein phosphatase 1G OS=Homo sapiens OX=9606 GN=PPM1G PE=1 SV=1	O15355	PPM1G	0	23	+Inf	+Inf
2574	Protein phosphatase 1F OS=Homo sapiens OX=9606 GN=PPM1F PE=1 SV=3	P49593	PPM1F	0	2	+Inf	+Inf	LowSpectorCoverage
2711	Protein phosphatase 1A OS=Homo sapiens OX=9606 GN=PPM1A PE=1 SV=1	P35813	PPM1A	0	2	+Inf	+Inf	LowSpectorCoverage
3314	Inositol hexakisphosphate and diphosphoinositol-pentakisphosphate kinase OS=Homo sapiens OX=9606 GN=PPIP5K2 PE=1 SV=1	A0A087WZV0	PPIP5K2	0	1	+Inf	+Inf	LowSpectorCoverage
3325	Peptidyl-prolyl cis-trans isomerase (Fragment) OS=Homo sapiens OX=9606 GN=PPIL4 PE=2 SV=1	Q32Q83	PPIL4	0	3	+Inf	+Inf	LowSpectorCoverage
2819	RING-type E3 ubiquitin-protein ligase PPIL2 OS=Homo sapiens OX=9606 GN=PPIL2 PE=1 SV=1	Q13356	PPIL2	0	2	+Inf	+Inf	LowSpectorCoverage
2224	Peptidyl-prolyl cis-trans isomerase F, mitochondrial OS=Homo sapiens OX=9606 GN=PPIF PE=1 SV=1	P30405	PPIF	0	4	+Inf	+Inf
597	Peptidyl-prolyl cis-trans isomerase D OS=Homo sapiens OX=9606 GN=PPID PE=1 SV=3	Q08752	PPID	0	27	+Inf	+Inf
4062	Peptidyl-prolyl cis-trans isomerase C OS=Homo sapiens OX=9606 GN=PPIC PE=1 SV=1	P45877	PPIC	0	1	+Inf	+Inf	LowSpectorCoverage
1054	Liprin-alpha-1 OS=Homo sapiens OX=9606 GN=PPFIA1 PE=1 SV=1	Q13136	PPFIA1	0	17	+Inf	+Inf
3348	Phosphopantothenate--cysteine ligase OS=Homo sapiens OX=9606 GN=PPCS PE=1 SV=2	Q9HAB8	PPCS	0	3	+Inf	+Inf	LowSpectorCoverage
3342	Inorganic pyrophosphatase OS=Homo sapiens OX=9606 GN=PPA1 PE=1 SV=2	Q15181	PPA1	0	3	+Inf	+Inf	LowSpectorCoverage
3739	POU domain, class 2, transcription factor 1 OS=Homo sapiens OX=9606 GN=POU2F1 PE=1 SV=2	P14859	POU2F1	0	1	+Inf	+Inf	LowSpectorCoverage
2987	Protection of telomeres protein 1 OS=Homo sapiens OX=9606 GN=POT1 PE=1 SV=1	Q9NUX5	POT1	0	3	+Inf	+Inf	LowSpectorCoverage
2219	NADPH--cytochrome P450 reductase OS=Homo sapiens OX=9606 GN=POR PE=1 SV=2	P16435	POR	0	4	+Inf	+Inf
2810	Proteasome maturation protein OS=Homo sapiens OX=9606 GN=POMP PE=1 SV=1	Q9Y244	POMP	0	4	+Inf	+Inf
1629	DNA-directed RNA polymerase, mitochondrial OS=Homo sapiens OX=9606 GN=POLRMT PE=1 SV=2	O00411	POLRMT	0	6	+Inf	+Inf
4203	DNA-directed RNA polymerase III subunit RPC10 OS=Homo sapiens OX=9606 GN=POLR3K PE=1 SV=2	Q9Y2Y1	POLR3K	0	1	+Inf	+Inf	LowSpectorCoverage
2495	DNA-directed RNA polymerase III subunit RPC7 OS=Homo sapiens OX=9606 GN=POLR3G PE=1 SV=2	O15318	POLR3G	0	3	+Inf	+Inf	LowSpectorCoverage
2235	DNA-directed RNA polymerase III subunit RPC6 OS=Homo sapiens OX=9606 GN=POLR3F PE=2 SV=1	Q05DB8	POLR3F	0	4	+Inf	+Inf
2851	DNA-directed RNA polymerase III subunit RPC4 OS=Homo sapiens OX=9606 GN=POLR3D PE=1 SV=2	P05423	POLR3D	0	2	+Inf	+Inf	LowSpectorCoverage
2080	DNA-directed RNA polymerase III subunit RPC1 OS=Homo sapiens OX=9606 GN=POLR3A PE=1 SV=2	O14802	POLR3A	0	5	+Inf	+Inf
3202	Isoform 3 of DNA-directed RNA polymerase II subunit GRINL1A OS=Homo sapiens OX=9606 GN=POLR2M	P0CAP2	POLR2M	0	2	+Inf	+Inf	LowSpectorCoverage
3699	DNA-directed RNA polymerases I, II, and III subunit RPABC4 OS=Homo sapiens OX=9606 GN=POLR2K PE=1 SV=1	P53803	POLR2K	0	2	+Inf	+Inf	LowSpectorCoverage
2749	DNA-directed RNA polymerases I and III subunit RPAC1 (Fragment) OS=Homo sapiens OX=9606 GN=POLR1C PE=1 SV=1	H0Y723	POLR1C	0	12	+Inf	+Inf
3824	DNA polymerase eta OS=Homo sapiens OX=9606 GN=POLH PE=1 SV=1	Q9Y253	POLH	0	1	+Inf	+Inf	LowSpectorCoverage
3913	DNA polymerase epsilon subunit 4 OS=Homo sapiens OX=9606 GN=POLE4 PE=1 SV=2	Q9NR33	POLE4	0	1	+Inf	+Inf	LowSpectorCoverage
2561	DNA polymerase epsilon subunit 2 OS=Homo sapiens OX=9606 GN=POLE2 PE=1 SV=2	P56282	POLE2	0	2	+Inf	+Inf	LowSpectorCoverage
1253	DNA polymerase epsilon catalytic subunit A OS=Homo sapiens OX=9606 GN=POLE PE=1 SV=5	Q07864	POLE	0	7	+Inf	+Inf
1249	POLDIP3 protein (Fragment) OS=Homo sapiens OX=9606 GN=POLDIP3 PE=2 SV=2	Q96DI9	POLDIP3	0	6	+Inf	+Inf
1021	Polymerase delta-interacting protein 2 OS=Homo sapiens OX=9606 GN=POLDIP2 PE=1 SV=1	Q9Y2S7	POLDIP2	0	15	+Inf	+Inf
1565	DNA polymerase delta subunit 3 OS=Homo sapiens OX=9606 GN=POLD3 PE=1 SV=2	Q15054	POLD3	0	9	+Inf	+Inf
970	DNA polymerase delta subunit 2 OS=Homo sapiens OX=9606 GN=POLD2 PE=1 SV=1	A0A087WWF6	POLD2	0	17	+Inf	+Inf
457	DNA polymerase delta catalytic subunit OS=Homo sapiens OX=9606 GN=POLD1 PE=1 SV=2	P28340	POLD1	0	27	+Inf	+Inf
2085	DNA polymerase beta OS=Homo sapiens OX=9606 GN=POLB PE=1 SV=3	P06746	POLB	0	6	+Inf	+Inf
1363	DNA polymerase alpha subunit B OS=Homo sapiens OX=9606 GN=POLA2 PE=1 SV=2	Q14181	POLA2	0	10	+Inf	+Inf
1094	DNA polymerase alpha catalytic subunit OS=Homo sapiens OX=9606 GN=POLA1 PE=1 SV=2	P09884	POLA1	0	10	+Inf	+Inf
1281	Polyribonucleotide nucleotidyltransferase 1, mitochondrial OS=Homo sapiens OX=9606 GN=PNPT1 PE=1 SV=2	Q8TCS8	PNPT1	0	12	+Inf	+Inf
3757	Patatin-like phospholipase domain-containing protein 4 OS=Homo sapiens OX=9606 GN=PNPLA4 PE=2 SV=3	P41247	PNPLA4	0	1	+Inf	+Inf	LowSpectorCoverage
3997	Patatin-like phospholipase domain-containing protein 2 OS=Homo sapiens OX=9606 GN=PNPLA2 PE=2 SV=1	A0A0K0L4Y0	PNPLA2	0	1	+Inf	+Inf	LowSpectorCoverage
2084	Purine nucleoside phosphorylase OS=Homo sapiens OX=9606 GN=PNP PE=1 SV=2	P00491	PNP	0	7	+Inf	+Inf
1683	Bifunctional polynucleotide phosphatase/kinase OS=Homo sapiens OX=9606 GN=PNKP PE=1 SV=1	Q96T60	PNKP	0	10	+Inf	+Inf
4137	Isoform 2 of Probable hydrolase PNKD OS=Homo sapiens OX=9606 GN=PNKD	Q8N490	PNKD	0	1	+Inf	+Inf	LowSpectorCoverage
387	Phosphomevalonate kinase OS=Homo sapiens OX=9606 GN=PMVK PE=1 SV=3	Q15126	PMVK	0	45	+Inf	+Inf
2250	Mismatch repair endonuclease PMS2 OS=Homo sapiens OX=9606 GN=PMS2 PE=1 SV=2	P54278	PMS2	0	5	+Inf	+Inf
3310	PMS1 protein homolog 1 OS=Homo sapiens OX=9606 GN=PMS1 PE=1 SV=1	P54277	PMS1	0	1	+Inf	+Inf	LowSpectorCoverage
2739	Mitochondrial-processing peptidase subunit beta OS=Homo sapiens OX=9606 GN=PMPCB PE=1 SV=2	O75439	PMPCB	0	3	+Inf	+Inf	LowSpectorCoverage
2722	Polyamine-modulated factor 1 OS=Homo sapiens OX=9606 GN=PMF1 PE=1 SV=2	Q6P1K2	PMF1	0	2	+Inf	+Inf	LowSpectorCoverage
2556	Peptidase M20 domain-containing protein 2 OS=Homo sapiens OX=9606 GN=PM20D2 PE=1 SV=2	Q8IYS1	PM20D2	0	3	+Inf	+Inf	LowSpectorCoverage
3369	Pyridoxal phosphate homeostasis protein OS=Homo sapiens OX=9606 GN=PLPBP PE=1 SV=1	O94903	PLPBP	0	2	+Inf	+Inf	LowSpectorCoverage
3439	Pleckstrin homology domain-containing family J member 1 OS=Homo sapiens OX=9606 GN=PLEKHJ1 PE=1 SV=1	K7EIZ3	PLEKHJ1	0	1	+Inf	+Inf	LowSpectorCoverage
3832	Pleckstrin homology domain-containing family F member 1 OS=Homo sapiens OX=9606 GN=PLEKHF1 PE=1 SV=3	Q96S99	PLEKHF1	0	1	+Inf	+Inf	LowSpectorCoverage
2666	Pleckstrin homology domain-containing family A member 2 OS=Homo sapiens OX=9606 GN=PLEKHA2 PE=1 SV=1	A0A087WZ32	PLEKHA2	0	2	+Inf	+Inf	LowSpectorCoverage
3947	Isoform 2 of Plectin OS=Homo sapiens OX=9606 GN=PLEC	Q15149	PLEC	0	631	+Inf	+Inf
4093	Isoform 9 of Plectin OS=Homo sapiens OX=9606 GN=PLEC	Q15149	PLEC	0	630	+Inf	+Inf
3810	Inactive phospholipase C-like protein 2 OS=Homo sapiens OX=9606 GN=PLCL2 PE=1 SV=2	Q9UPR0	PLCL2	0	1	+Inf	+Inf	LowSpectorCoverage
3283	Phosphoinositide phospholipase C (Fragment) OS=Homo sapiens OX=9606 GN=PLCG1 variant protein PE=2 SV=1	Q4LE43	PLCG1	0	2	+Inf	+Inf	LowSpectorCoverage
833	Phospholipase A-2-activating protein OS=Homo sapiens OX=9606 GN=PLAA PE=1 SV=2	Q9Y263	PLAA	0	21	+Inf	+Inf
2769	HRAS-like suppressor 3 OS=Homo sapiens OX=9606 GN=PLA2G16 PE=1 SV=2	P53816	PLA2G16	0	4	+Inf	+Inf
2471	Serine/threonine-protein kinase N3 OS=Homo sapiens OX=9606 GN=PKN3 PE=1 SV=1	Q6P5Z2	PKN3	0	3	+Inf	+Inf	LowSpectorCoverage
1214	Serine/threonine-protein kinase N2 OS=Homo sapiens OX=9606 GN=PKN2 PE=1 SV=1	Q16513	PKN2	0	8	+Inf	+Inf
2879	Serine/threonine-protein kinase N1 OS=Homo sapiens OX=9606 GN=PKN1 PE=1 SV=2	Q16512	PKN1	0	1	+Inf	+Inf	LowSpectorCoverage
3716	Pituitary homeobox 1 OS=Homo sapiens OX=9606 GN=PITX1 PE=1 SV=2	P78337	PITX1	0	1	+Inf	+Inf	LowSpectorCoverage
2079	Isoform 2 of Membrane-associated phosphatidylinositol transfer protein 1 OS=Homo sapiens OX=9606 GN=PITPNM1	O00562	PITPNM1	0	5	+Inf	+Inf
1215	Pirin OS=Homo sapiens OX=9606 GN=PIR PE=1 SV=1	O00625	PIR	0	11	+Inf	+Inf
2838	Phosphatidylinositol 4-phosphate 5-kinase type-1 alpha OS=Homo sapiens OX=9606 GN=PIP5K1A PE=1 SV=1	Q99755	PIP5K1A	0	2	+Inf	+Inf	LowSpectorCoverage
1679	Phosphatidylinositol 5-phosphate 4-kinase type-2 gamma OS=Homo sapiens OX=9606 GN=PIP4K2C PE=1 SV=3	Q8TBX8	PIP4K2C	0	9	+Inf	+Inf
2658	Isoform 2 of Peptidyl-prolyl cis-trans isomerase NIMA-interacting 4 OS=Homo sapiens OX=9606 GN=PIN4	Q9Y237	PIN4	0	2	+Inf	+Inf	LowSpectorCoverage
891	Peptidyl-prolyl cis-trans isomerase NIMA-interacting 1 OS=Homo sapiens OX=9606 GN=PIN1 PE=1 SV=1	Q13526	PIN1	0	17	+Inf	+Inf
2469	Phosphoinositide 3-kinase regulatory subunit 4 OS=Homo sapiens OX=9606 GN=PIK3R4 PE=1 SV=3	Q99570	PIK3R4	0	2	+Inf	+Inf	LowSpectorCoverage
3096	Phosphatidylinositol 3-kinase regulatory subunit beta OS=Homo sapiens OX=9606 GN=PIK3R2 PE=1 SV=2	O00459	PIK3R2	0	3	+Inf	+Inf	LowSpectorCoverage
2037	Phosphatidylinositol 3-kinase catalytic subunit type 3 OS=Homo sapiens OX=9606 GN=PIK3C3 PE=1 SV=1	Q8NEB9	PIK3C3	0	2	+Inf	+Inf	LowSpectorCoverage
4019	Phosphatidylinositol 4-phosphate 3-kinase C2 domain-containing subunit beta OS=Homo sapiens OX=9606 GN=PIK3C2B PE=1 SV=2	O00750	PIK3C2B	0	1	+Inf	+Inf	LowSpectorCoverage
1439	Phosphatidylinositol 4-phosphate 3-kinase C2 domain-containing subunit alpha OS=Homo sapiens OX=9606 GN=PIK3C2A PE=1 SV=2	O00443	PIK3C2A	0	9	+Inf	+Inf
2849	Phosphatidylinositol-binding clathrin assembly protein OS=Homo sapiens OX=9606 GN=PICALM PE=1 SV=2	Q13492	PICALM	0	2	+Inf	+Inf	LowSpectorCoverage
2651	PIBF1 protein OS=Homo sapiens OX=9606 GN=PIBF1 PE=1 SV=1	Q4G0R1	PIBF1	0	2	+Inf	+Inf	LowSpectorCoverage
3880	PIAS3 protein OS=Homo sapiens OX=9606 GN=PIAS3 PE=2 SV=1	Q6IAR4	PIAS3	0	1	+Inf	+Inf	LowSpectorCoverage
3425	E3 SUMO-protein ligase PIAS2 OS=Homo sapiens OX=9606 GN=PIAS2 PE=1 SV=3	O75928	PIAS2	0	2	+Inf	+Inf	LowSpectorCoverage
2510	Phosphatidylinositol 4-kinase alpha OS=Homo sapiens OX=9606 GN=PI4KA PE=1 SV=4	P42356	PI4KA	0	4	+Inf	+Inf
2123	14 kDa phosphohistidine phosphatase OS=Homo sapiens OX=9606 GN=PHPT1 PE=1 SV=1	Q9NRX4	PHPT1	0	7	+Inf	+Inf
2933	Pleckstrin homology-like domain family B member 1 OS=Homo sapiens OX=9606 GN=PHLDB1 PE=1 SV=1	Q86UU1	PHLDB1	0	2	+Inf	+Inf	LowSpectorCoverage
3023	Pleckstrin homology-like domain family A member 3 OS=Homo sapiens OX=9606 GN=PHLDA3 PE=1 SV=1	Q9Y5J5	PHLDA3	0	1	+Inf	+Inf	LowSpectorCoverage
2276	Pleckstrin homology-like domain family A member 2 OS=Homo sapiens OX=9606 GN=PHLDA2 PE=1 SV=2	Q53GA4	PHLDA2	0	3	+Inf	+Inf	LowSpectorCoverage
3849	Phosphoglycerate dehydrogenase like 1, isoform CRA_e OS=Homo sapiens OX=9606 GN=PHGDHL1 PE=2 SV=1	B3KW74	PHGDHL1	0	1	+Inf	+Inf	LowSpectorCoverage
708	D-3-phosphoglycerate dehydrogenase OS=Homo sapiens OX=9606 GN=PHGDH PE=1 SV=4	O43175	PHGDH	0	25	+Inf	+Inf
2665	PHD finger protein 6, isoform CRA_d OS=Homo sapiens OX=9606 GN=PHF6 PE=1 SV=1	Q5JRC6	PHF6	0	2	+Inf	+Inf	LowSpectorCoverage
4165	PHD finger protein 12 OS=Homo sapiens OX=9606 GN=PHF12 PE=1 SV=2	Q96QT6	PHF12	0	1	+Inf	+Inf	LowSpectorCoverage
2448	PHD finger protein 10 OS=Homo sapiens OX=9606 GN=PHF10 PE=1 SV=3	Q8WUB8	PHF10	0	2	+Inf	+Inf	LowSpectorCoverage
2967	Prohibitin OS=Homo sapiens OX=9606 GN=PHB PE=1 SV=1	P35232	PHB	0	2	+Inf	+Inf	LowSpectorCoverage
3340	Membrane-associated progesterone receptor component 2 OS=Homo sapiens OX=9606 GN=PGRMC2 PE=1 SV=1	O15173	PGRMC2	0	3	+Inf	+Inf	LowSpectorCoverage
3936	Membrane-associated progesterone receptor component 1 OS=Homo sapiens OX=9606 GN=PGRMC1 PE=1 SV=3	O00264	PGRMC1	0	3	+Inf	+Inf	LowSpectorCoverage
1763	Phosphoacetylglucosamine mutase OS=Homo sapiens OX=9606 GN=PGM3 PE=1 SV=1	O95394	PGM3	0	7	+Inf	+Inf
1083	Phosphoglycerate kinase 1 OS=Homo sapiens OX=9606 GN=PGK1 PE=1 SV=3	P00558	PGK1	0	12	+Inf	+Inf
3024	Phosphoglycerate mutase OS=Homo sapiens OX=9606 GN=PGAM1 PE=2 SV=1	Q6P6D7	PGAM1	0	2	+Inf	+Inf	LowSpectorCoverage
1274	Isoform IIb of Profilin-2 OS=Homo sapiens OX=9606 GN=PFN2	P35080	PFN2	0	13	+Inf	+Inf
1452	ATP-dependent 6-phosphofructokinase, platelet type OS=Homo sapiens OX=9606 GN=PFKP PE=1 SV=2	Q01813	PFKP	0	7	+Inf	+Inf
2714	ATP-dependent 6-phosphofructokinase, liver type OS=Homo sapiens OX=9606 GN=PFKL PE=1 SV=6	P17858	PFKL	0	5	+Inf	+Inf
2114	Prefoldin subunit 5 OS=Homo sapiens OX=9606 GN=PFDN5 PE=1 SV=2	Q99471	PFDN5	0	6	+Inf	+Inf
2758	Prefoldin subunit 1 OS=Homo sapiens OX=9606 GN=PFDN1 PE=1 SV=2	O60925	PFDN1	0	3	+Inf	+Inf	LowSpectorCoverage
274	Phosphoribosylformylglycinamidine synthase (FGAR amidotransferase), isoform CRA_b OS=Homo sapiens OX=9606 GN=PFAS PE=2 SV=1	A8K8N7	PFAS	0	60	+Inf	+Inf
1644	cDNA FLJ56404, highly similar to Peroxisomal targeting signal 1 receptor OS=Homo sapiens OX=9606 GN=PEX5 PE=1 SV=1	B4E0T2	PEX5	0	6	+Inf	+Inf
2455	Peroxisomal biogenesis factor 3 OS=Homo sapiens OX=9606 GN=PEX3 PE=1 SV=1	P56589	PEX3	0	3	+Inf	+Inf	LowSpectorCoverage
2675	Peroxisomal membrane protein PEX14 OS=Homo sapiens OX=9606 GN=PEX14 PE=1 SV=1	O75381	PEX14	0	2	+Inf	+Inf	LowSpectorCoverage
4027	Isoform 2 of Peroxisome biogenesis factor 1 OS=Homo sapiens OX=9606 GN=PEX1	O43933	PEX1	0	1	+Inf	+Inf	LowSpectorCoverage
2572	PERQ amino acid rich, with GYF domain 1, isoform CRA_c OS=Homo sapiens OX=9606 GN=PERQ1 PE=4 SV=1	A4D2E1	PERQ1	0	2	+Inf	+Inf	LowSpectorCoverage
4050	Xaa-Pro dipeptidase OS=Homo sapiens OX=9606 GN=PEPD PE=1 SV=3	P12955	PEPD	0	1	+Inf	+Inf	LowSpectorCoverage
724	Retrotransposon-derived protein PEG10 OS=Homo sapiens OX=9606 GN=PEG10 PE=1 SV=1	A0A087WUL4	PEG10	0	18	+Inf	+Inf
2546	Peflin OS=Homo sapiens OX=9606 GN=PEF1 PE=1 SV=1	Q9UBV8	PEF1	0	6	+Inf	+Inf
1550	Phosphatidylethanolamine-binding protein 1 OS=Homo sapiens OX=9606 GN=PEBP1 PE=1 SV=3	P30086	PEBP1	0	10	+Inf	+Inf
1364	Astrocytic phosphoprotein PEA-15 OS=Homo sapiens OX=9606 GN=PEA15 PE=1 SV=2	Q15121	PEA15	0	10	+Inf	+Inf
1779	PDZ domain-containing protein 11 OS=Homo sapiens OX=9606 GN=PDZD11 PE=1 SV=2	Q5EBL8	PDZD11	0	7	+Inf	+Inf
2452	Pyridoxal kinase OS=Homo sapiens OX=9606 GN=PDXK PE=1 SV=1	O00764	PDXK	0	1	+Inf	+Inf	LowSpectorCoverage
459	Pyridoxal-dependent decarboxylase domain-containing protein 1 OS=Homo sapiens OX=9606 GN=PDXDC1 PE=1 SV=2	Q6P996	PDXDC1	0	38	+Inf	+Inf
3286	p53 and DNA damage-regulated protein 1 OS=Homo sapiens OX=9606 GN=PDRG1 PE=1 SV=2	Q9NUG6	PDRG1	0	1	+Inf	+Inf	LowSpectorCoverage
2542	PDZ and LIM domain protein 7 OS=Homo sapiens OX=9606 GN=PDLIM7 PE=1 SV=1	Q9NR12	PDLIM7	0	4	+Inf	+Inf
4092	Protein disulfide-isomerase A6 OS=Homo sapiens OX=9606 GN=PDIA6 PE=1 SV=1	Q15084	PDIA6	0	1	+Inf	+Inf	LowSpectorCoverage
3835	Protein disulfide-isomerase A4 OS=Homo sapiens OX=9606 GN=PDIA4 PE=1 SV=2	P13667	PDIA4	0	1	+Inf	+Inf	LowSpectorCoverage
2461	Protein disulfide-isomerase A3 OS=Homo sapiens OX=9606 GN=PDIA3 PE=1 SV=4	P30101	PDIA3	0	2	+Inf	+Inf	LowSpectorCoverage
2760	Pyruvate dehydrogenase E1 component subunit beta, mitochondrial OS=Homo sapiens OX=9606 GN=PDHB PE=1 SV=3	P11177	PDHB	0	4	+Inf	+Inf
1633	Pyruvate dehydrogenase E1 component subunit alpha, somatic form, mitochondrial OS=Homo sapiens OX=9606 GN=PDHA1 PE=1 SV=3	P08559	PDHA1	0	6	+Inf	+Inf
2559	Peptide deformylase, mitochondrial OS=Homo sapiens OX=9606 GN=PDF PE=1 SV=1	Q9HBH1	PDF	0	4	+Inf	+Inf
4026	Retinal rod rhodopsin-sensitive cGMP 3',5'-cyclic phosphodiesterase subunit delta OS=Homo sapiens OX=9606 GN=PDE6D PE=1 SV=1	O43924	PDE6D	0	1	+Inf	+Inf	LowSpectorCoverage
1647	Myomegalin OS=Homo sapiens OX=9606 GN=PDE4DIP PE=1 SV=2	A0A075B749	PDE4DIP	0	1	+Inf	+Inf	LowSpectorCoverage
2778	cGMP-inhibited 3',5'-cyclic phosphodiesterase B OS=Homo sapiens OX=9606 GN=PDE3B PE=1 SV=2	Q13370	PDE3B	0	5	+Inf	+Inf
2294	cGMP-inhibited 3',5'-cyclic phosphodiesterase A OS=Homo sapiens OX=9606 GN=PDE3A PE=1 SV=3	Q14432	PDE3A	0	4	+Inf	+Inf
4086	Phosducin-like protein OS=Homo sapiens OX=9606 GN=PDCL PE=1 SV=3	Q13371	PDCL	0	1	+Inf	+Inf	LowSpectorCoverage
3259	Programmed cell death 7, isoform CRA_a OS=Homo sapiens OX=9606 GN=PDCD7 PE=2 SV=1	Q6IEG3	PDCD7	0	1	+Inf	+Inf	LowSpectorCoverage
1675	Programmed cell death protein 4 OS=Homo sapiens OX=9606 GN=PDCD4 PE=1 SV=2	Q53EL6	PDCD4	0	9	+Inf	+Inf
3664	Programmed cell death protein 2-like OS=Homo sapiens OX=9606 GN=PDCD2L PE=1 SV=1	Q9BRP1	PDCD2L	0	2	+Inf	+Inf	LowSpectorCoverage
3114	Programmed cell death protein 2 OS=Homo sapiens OX=9606 GN=PDCD2 PE=1 SV=2	Q16342	PDCD2	0	2	+Inf	+Inf	LowSpectorCoverage
2537	Programmed cell death protein 10 OS=Homo sapiens OX=9606 GN=PDCD10 PE=1 SV=1	Q9BUL8	PDCD10	0	4	+Inf	+Inf
2840	Choline-phosphate cytidylyltransferase B OS=Homo sapiens OX=9606 GN=PCYT1B PE=1 SV=1	Q9Y5K3	PCYT1B	0	3	+Inf	+Inf	LowSpectorCoverage
3570	Choline-phosphate cytidylyltransferase A (Fragment) OS=Homo sapiens OX=9606 GN=PCYT1A PE=1 SV=1	H7BZN1	PCYT1A	0	3	+Inf	+Inf	LowSpectorCoverage
1681	PEST proteolytic signal-containing nuclear protein OS=Homo sapiens OX=9606 GN=PCNP PE=1 SV=2	Q8WW12	PCNP	0	11	+Inf	+Inf
2826	Polycomb group RING finger protein 1 OS=Homo sapiens OX=9606 GN=PCGF1 PE=1 SV=2	Q9BSM1	PCGF1	0	2	+Inf	+Inf	LowSpectorCoverage
1205	Pre-mRNA cleavage complex 2 protein Pcf11 OS=Homo sapiens OX=9606 GN=PCF11 PE=1 SV=3	O94913	PCF11	0	10	+Inf	+Inf
3392	Poly(rC)-binding protein 2 OS=Homo sapiens OX=9606 GN=PCBP2 PE=1 SV=1	F8VZX2	PCBP2	0	53	+Inf	+Inf
3948	Isoform 4 of Poly(rC)-binding protein 2 OS=Homo sapiens OX=9606 GN=PCBP2	Q15366	PCBP2	0	57	+Inf	+Inf
1787	Pyruvate carboxylase, mitochondrial OS=Homo sapiens OX=9606 GN=PC PE=1 SV=2	P11498	PC	0	2	+Inf	+Inf	LowSpectorCoverage
3384	Pre-B-cell leukemia transcription factor 1 OS=Homo sapiens OX=9606 GN=PBX1 PE=1 SV=1	P40424	PBX1	0	2	+Inf	+Inf	LowSpectorCoverage
633	Lymphokine-activated killer T-cell-originated protein kinase OS=Homo sapiens OX=9606 GN=PBK PE=1 SV=3	Q96KB5	PBK	0	25	+Inf	+Inf
861	Protein PAT1 homolog 1 OS=Homo sapiens OX=9606 GN=PATL1 PE=1 SV=2	Q86TB9	PATL1	0	14	+Inf	+Inf
1254	InaD-like protein OS=Homo sapiens OX=9606 GN=PATJ PE=1 SV=1	A0A2R8Y549	PATJ	0	6	+Inf	+Inf
3170	Beta-parvin OS=Homo sapiens OX=9606 GN=PARVB PE=1 SV=1	Q9HBI1	PARVB	0	4	+Inf	+Inf
2124	Alpha-parvin OS=Homo sapiens OX=9606 GN=PARVA PE=1 SV=1	Q9NVD7	PARVA	0	6	+Inf	+Inf
3249	Protein mono-ADP-ribosyltransferase PARP4 OS=Homo sapiens OX=9606 GN=PARP4 PE=1 SV=3	Q9UKK3	PARP4	0	1	+Inf	+Inf	LowSpectorCoverage
2057	Poly [ADP-ribose] polymerase 2 OS=Homo sapiens OX=9606 GN=PARP2 PE=1 SV=2	Q9UGN5	PARP2	0	5	+Inf	+Inf
1086	Protein mono-ADP-ribosyltransferase PARP14 OS=Homo sapiens OX=9606 GN=PARP14 PE=1 SV=3	Q460N5	PARP14	0	7	+Inf	+Inf
1818	Protein mono-ADP-ribosyltransferase PARP12 OS=Homo sapiens OX=9606 GN=PARP12 PE=1 SV=1	Q9H0J9	PARP12	0	6	+Inf	+Inf
2237	Protein mono-ADP-ribosyltransferase PARP10 OS=Homo sapiens OX=9606 GN=PARP10 PE=1 SV=2	Q53GL7	PARP10	0	6	+Inf	+Inf
2861	Protein/nucleic acid deglycase DJ-1 OS=Homo sapiens OX=9606 GN=PARK7 PE=1 SV=2	Q99497	PARK7	0	2	+Inf	+Inf	LowSpectorCoverage
2567	Poly (ADP-ribose) glycohydrolase OS=Homo sapiens OX=9606 GN=PARG PE=1 SV=1	Q0MQR4	PARG	0	2	+Inf	+Inf	LowSpectorCoverage
3742	Partitioning defective 6 homolog beta OS=Homo sapiens OX=9606 GN=PARD6B PE=1 SV=1	Q9BYG5	PARD6B	0	1	+Inf	+Inf	LowSpectorCoverage
1047	Partitioning defective 3 homolog OS=Homo sapiens OX=9606 GN=PARD3 PE=1 SV=2	Q8TEW0	PARD3	0	11	+Inf	+Inf
3558	Pantothenate kinase 4 (Fragment) OS=Homo sapiens OX=9606 GN=PANK4 PE=1 SV=1	H0YA26	PANK4	0	1	+Inf	+Inf	LowSpectorCoverage
2822	Polyadenylate-binding protein-interacting protein 1 OS=Homo sapiens OX=9606 GN=PAIP1 PE=1 SV=1	Q9H074	PAIP1	0	4	+Inf	+Inf
3099	Multifunctional protein ADE2 OS=Homo sapiens OX=9606 GN=PAICS PE=1 SV=3	P22234	PAICS	0	2	+Inf	+Inf	LowSpectorCoverage
1160	Platelet-activating factor acetylhydrolase IB subunit gamma OS=Homo sapiens OX=9606 GN=PAFAH1B3 PE=1 SV=1	Q15102	PAFAH1B3	0	14	+Inf	+Inf
1360	Platelet-activating factor acetylhydrolase IB subunit beta OS=Homo sapiens OX=9606 GN=PAFAH1B2 PE=1 SV=1	P68402	PAFAH1B2	0	7	+Inf	+Inf
1046	Isoform 2 of RNA polymerase II-associated factor 1 homolog OS=Homo sapiens OX=9606 GN=PAF1	Q8N7H5	PAF1	0	14	+Inf	+Inf
3644	PACSIN2 protein OS=Homo sapiens OX=9606 GN=PACSIN2 PE=2 SV=1	Q6FIA3	PACSIN2	0	2	+Inf	+Inf	LowSpectorCoverage
2233	Phosphofurin acidic cluster sorting protein 1 OS=Homo sapiens OX=9606 GN=PACS1 PE=1 SV=2	Q6VY07	PACS1	0	3	+Inf	+Inf	LowSpectorCoverage
2795	Proteasomal ATPase-associated factor 1 OS=Homo sapiens OX=9606 GN=PAAF1 PE=1 SV=2	Q9BRP4	PAAF1	0	5	+Inf	+Inf
3454	Serine/threonine-protein kinase OSR1 OS=Homo sapiens OX=9606 GN=OXSR1 PE=1 SV=1	O95747	OXSR1	0	1	+Inf	+Inf	LowSpectorCoverage
3186	Succinyl-CoA:3-ketoacid coenzyme A transferase 1, mitochondrial OS=Homo sapiens OX=9606 GN=OXCT1 PE=1 SV=1	P55809	OXCT1	0	1	+Inf	+Inf	LowSpectorCoverage
3574	Esterase OVCA2 OS=Homo sapiens OX=9606 GN=OVCA2 PE=1 SV=1	Q8WZ82	OVCA2	0	2	+Inf	+Inf	LowSpectorCoverage
1955	Ubiquitin thioesterase otulin OS=Homo sapiens OX=9606 GN=OTULIN PE=1 SV=3	Q96BN8	OTULIN	0	5	+Inf	+Inf
3149	OTU domain-containing protein 7B OS=Homo sapiens OX=9606 GN=OTUD7B PE=1 SV=1	Q6GQQ9	OTUD7B	0	3	+Inf	+Inf	LowSpectorCoverage
3332	Deubiquitinase OTUD6B OS=Homo sapiens OX=9606 GN=OTUD6B PE=1 SV=1	Q8N6M0	OTUD6B	0	3	+Inf	+Inf	LowSpectorCoverage
2445	OTU domain-containing protein 4 OS=Homo sapiens OX=9606 GN=OTUD4 PE=1 SV=4	Q01804	OTUD4	0	1	+Inf	+Inf	LowSpectorCoverage
1462	Ubiquitin thioesterase OTUB1 OS=Homo sapiens OX=9606 GN=OTUB1 PE=1 SV=2	Q96FW1	OTUB1	0	11	+Inf	+Inf
3123	Osteoclast-stimulating factor 1 OS=Homo sapiens OX=9606 GN=OSTF1 PE=1 SV=2	Q92882	OSTF1	0	2	+Inf	+Inf	LowSpectorCoverage
1415	Oxysterol-binding protein OS=Homo sapiens OX=9606 GN=OSBPL9 PE=2 SV=1	B1AKJ6	OSBPL9	0	4	+Inf	+Inf
3511	Isoform 3 of Oxysterol-binding protein-related protein 6 OS=Homo sapiens OX=9606 GN=OSBPL6	Q9BZF3	OSBPL6	0	1	+Inf	+Inf	LowSpectorCoverage
1776	Oxysterol-binding protein-related protein 3 OS=Homo sapiens OX=9606 GN=OSBPL3 PE=1 SV=1	Q9H4L5	OSBPL3	0	6	+Inf	+Inf
3670	Oxysterol-binding protein-related protein 2 OS=Homo sapiens OX=9606 GN=OSBPL2 PE=1 SV=1	Q9H1P3	OSBPL2	0	2	+Inf	+Inf	LowSpectorCoverage
2477	Oxysterol-binding protein-related protein 1 OS=Homo sapiens OX=9606 GN=OSBPL1A PE=1 SV=2	Q9BXW6	OSBPL1A	0	1	+Inf	+Inf	LowSpectorCoverage
2317	Oxysterol-binding protein-related protein 11 OS=Homo sapiens OX=9606 GN=OSBPL11 PE=1 SV=2	Q9BXB4	OSBPL11	0	4	+Inf	+Inf
2538	Oxysterol-binding protein-related protein 10 OS=Homo sapiens OX=9606 GN=OSBPL10 PE=1 SV=2	Q9BXB5	OSBPL10	0	4	+Inf	+Inf
1751	Alpha-1-acid glycoprotein 2 OS=Homo sapiens OX=9606 GN=ORM2 PE=1 SV=2	P19652	ORM2	0	1	+Inf	+Inf	LowSpectorCoverage
2549	Origin recognition complex subunit 6 OS=Homo sapiens OX=9606 GN=ORC6 PE=1 SV=1	Q9Y5N6	ORC6	0	4	+Inf	+Inf
1661	Origin recognition complex subunit 5 OS=Homo sapiens OX=9606 GN=ORC5 PE=1 SV=1	O43913	ORC5	0	6	+Inf	+Inf
1927	Origin recognition complex subunit 4 OS=Homo sapiens OX=9606 GN=ORC4 PE=1 SV=2	O43929	ORC4	0	7	+Inf	+Inf
3010	Origin recognition complex subunit 3 OS=Homo sapiens OX=9606 GN=ORC3 PE=1 SV=1	Q9UBD5	ORC3	0	3	+Inf	+Inf	LowSpectorCoverage
1760	Origin recognition complex subunit 2 OS=Homo sapiens OX=9606 GN=ORC2 PE=1 SV=2	Q13416	ORC2	0	5	+Inf	+Inf
3347	Origin recognition complex subunit 1 OS=Homo sapiens OX=9606 GN=ORC1 PE=1 SV=2	Q13415	ORC1	0	3	+Inf	+Inf	LowSpectorCoverage
2261	Optineurin OS=Homo sapiens OX=9606 GN=OPTN PE=1 SV=3	Q96CV9	OPTN	0	4	+Inf	+Inf
3773	Isoform 1C of N-glycosylase/DNA lyase OS=Homo sapiens OX=9606 GN=OGG1	O15527	OGG1	0	1	+Inf	+Inf	LowSpectorCoverage
1098	OGFR protein OS=Homo sapiens OX=9606 GN=OGFR PE=2 SV=1	Q05BV5	OGFR	0	14	+Inf	+Inf
1374	Prolyl 3-hydroxylase OGFOD1 OS=Homo sapiens OX=9606 GN=OGFOD1 PE=1 SV=1	Q8N543	OGFOD1	0	10	+Inf	+Inf
3357	Protein O-GlcNAcase OS=Homo sapiens OX=9606 GN=OGA PE=1 SV=2	O60502	OGA	0	2	+Inf	+Inf	LowSpectorCoverage
4113	Protein odr-4 homolog OS=Homo sapiens OX=9606 GN=ODR4 PE=1 SV=1	Q5SWX8	ODR4	0	1	+Inf	+Inf	LowSpectorCoverage
858	Inositol polyphosphate 5-phosphatase OCRL-1 OS=Homo sapiens OX=9606 GN=OCRL PE=1 SV=3	Q01968	OCRL	0	13	+Inf	+Inf
3018	OCIA domain-containing protein 1 OS=Homo sapiens OX=9606 GN=OCIAD1 PE=1 SV=1	Q9NX40	OCIAD1	0	3	+Inf	+Inf	LowSpectorCoverage
3874	Ornithine aminotransferase, mitochondrial OS=Homo sapiens OX=9606 GN=OAT PE=1 SV=1	P04181	OAT	0	1	+Inf	+Inf	LowSpectorCoverage
3025	2'-5'-oligoadenylate synthase 3 OS=Homo sapiens OX=9606 GN=OAS3 PE=1 SV=3	Q9Y6K5	OAS3	0	2	+Inf	+Inf	LowSpectorCoverage
1575	ADP-ribose glycohydrolase OARD1 OS=Homo sapiens OX=9606 GN=OARD1 PE=1 SV=2	Q9Y530	OARD1	0	9	+Inf	+Inf
1369	Nucleoredoxin OS=Homo sapiens OX=9606 GN=NXN PE=1 SV=2	Q6DKJ4	NXN	0	12	+Inf	+Inf
2269	Nuclear transport factor 2 OS=Homo sapiens OX=9606 GN=NUTF2 PE=1 SV=1	P61970	NUTF2	0	5	+Inf	+Inf
2420	Nucleoporin-like protein 2 OS=Homo sapiens OX=9606 GN=NUPL2 PE=1 SV=1	O15504	NUPL2	0	1	+Inf	+Inf	LowSpectorCoverage
4132	Uncharacterized protein NUP98/HOXC13 (Fragment) OS=Homo sapiens OX=9606 GN=NUP98/HOXC13 PE=2 SV=1	Q86TI1	NUP98/HOXC13	0	4	+Inf	+Inf
4109	Nucleoporin p58/p45 (Fragment) OS=Homo sapiens OX=9606 GN=NUP58 PE=1 SV=1	Q5JRG1	NUP58	0	1	+Inf	+Inf	LowSpectorCoverage
1132	Nuclear fragile X mental retardation-interacting protein 2 OS=Homo sapiens OX=9606 GN=NUFIP2 PE=1 SV=1	Q7Z417	NUFIP2	0	11	+Inf	+Inf
1554	Bis(5'-nucleosyl)-tetraphosphatase [asymmetrical] OS=Homo sapiens OX=9606 GN=NUDT2 PE=1 SV=3	P50583	NUDT2	0	11	+Inf	+Inf
1690	Nucleotide triphosphate diphosphatase NUDT15 OS=Homo sapiens OX=9606 GN=NUDT15 PE=1 SV=1	Q9NV35	NUDT15	0	10	+Inf	+Inf
1357	7,8-dihydro-8-oxoguanine triphosphatase OS=Homo sapiens OX=9606 GN=NUDT1 PE=1 SV=3	P36639	NUDT1	0	10	+Inf	+Inf
1949	NudC domain-containing protein 3 OS=Homo sapiens OX=9606 GN=NUDCD3 PE=1 SV=3	Q8IVD9	NUDCD3	0	6	+Inf	+Inf
1255	NudC domain-containing protein 2 OS=Homo sapiens OX=9606 GN=NUDCD2 PE=1 SV=1	Q8WVJ2	NUDCD2	0	9	+Inf	+Inf
3288	NudC domain-containing protein 1 OS=Homo sapiens OX=9606 GN=NUDCD1 PE=1 SV=2	Q96RS6	NUDCD1	0	2	+Inf	+Inf	LowSpectorCoverage
782	Nuclear migration protein nudC OS=Homo sapiens OX=9606 GN=NUDC PE=1 SV=1	Q9Y266	NUDC	0	20	+Inf	+Inf
2131	Cytosolic Fe-S cluster assembly factor NUBP2 OS=Homo sapiens OX=9606 GN=NUBP2 PE=1 SV=1	Q9Y5Y2	NUBP2	0	5	+Inf	+Inf
2718	NEDD8 ultimate buster 1 OS=Homo sapiens OX=9606 GN=NUB1 PE=1 SV=1	H3BM14	NUB1	0	2	+Inf	+Inf	LowSpectorCoverage
2488	N-terminal Xaa-Pro-Lys N-methyltransferase 1 OS=Homo sapiens OX=9606 GN=NTMT1 PE=1 SV=3	Q9BV86	NTMT1	0	3	+Inf	+Inf	LowSpectorCoverage
4156	7-methylguanosine phosphate-specific 5'-nucleotidase OS=Homo sapiens OX=9606 GN=NT5C3B PE=1 SV=4	Q969T7	NT5C3B	0	1	+Inf	+Inf	LowSpectorCoverage
1819	Cytosolic 5'-nucleotidase 3A OS=Homo sapiens OX=9606 GN=NT5C3A PE=1 SV=3	Q9H0P0	NT5C3A	0	5	+Inf	+Inf
4145	Putative methyltransferase NSUN6 OS=Homo sapiens OX=9606 GN=NSUN6 PE=1 SV=1	Q8TEA1	NSUN6	0	1	+Inf	+Inf	LowSpectorCoverage
1165	Isoform 2 of Probable 28S rRNA (cytosine-C(5))-methyltransferase OS=Homo sapiens OX=9606 GN=NSUN5	Q96P11	NSUN5	0	17	+Inf	+Inf
2649	Non-structural maintenance of chromosomes element 1 homolog OS=Homo sapiens OX=9606 GN=NSMCE1 PE=1 SV=5	Q8WV22	NSMCE1	0	3	+Inf	+Inf	LowSpectorCoverage
3125	Vesicle-fusing ATPase OS=Homo sapiens OX=9606 GN=NSF PE=1 SV=3	P46459	NSF	0	2	+Inf	+Inf	LowSpectorCoverage
2520	Sterol-4-alpha-carboxylate 3-dehydrogenase, decarboxylating OS=Homo sapiens OX=9606 GN=NSDHL PE=1 SV=2	Q15738	NSDHL	0	5	+Inf	+Inf
2462	Histone-lysine N-methyltransferase NSD3 OS=Homo sapiens OX=9606 GN=NSD3 PE=1 SV=1	Q9BZ95	NSD3	0	1	+Inf	+Inf	LowSpectorCoverage
3834	Chromosome 1 open reading frame 43, isoform CRA_b OS=Homo sapiens OX=9606 GN=NS5ATP4A PE=2 SV=1	Q09GN0	NS5ATP4A	0	1	+Inf	+Inf	LowSpectorCoverage
4095	Nuclear respiratory factor 1 OS=Homo sapiens OX=9606 GN=NRF1 PE=1 SV=1	Q16656	NRF1	0	1	+Inf	+Inf	LowSpectorCoverage
3481	Nardilysin OS=Homo sapiens OX=9606 GN=NRDC PE=1 SV=3	O43847	NRDC	0	1	+Inf	+Inf	LowSpectorCoverage
3479	Nuclear receptor-binding protein OS=Homo sapiens OX=9606 GN=NRBP1 PE=1 SV=1	Q9UHY1	NRBP1	0	1	+Inf	+Inf	LowSpectorCoverage
3263	Nuclear receptor subfamily 4 group A member 3 OS=Homo sapiens OX=9606 GN=NR4A3 PE=1 SV=3	Q92570	NR4A3	0	1	+Inf	+Inf	LowSpectorCoverage
1547	Glucocorticoid receptor OS=Homo sapiens OX=9606 GN=NR3C1 PE=1 SV=1	P04150	NR3C1	0	10	+Inf	+Inf
2951	Nuclear receptor subfamily 2 group F member 6 OS=Homo sapiens OX=9606 GN=NR2F6 PE=1 SV=2	P10588	NR2F6	0	2	+Inf	+Inf	LowSpectorCoverage
3700	Nuclear receptor 2C2-associated protein OS=Homo sapiens OX=9606 GN=NR2C2AP PE=1 SV=1	Q86WQ0	NR2C2AP	0	2	+Inf	+Inf	LowSpectorCoverage
4051	Nuclear receptor subfamily 2 group C member 1 OS=Homo sapiens OX=9606 GN=NR2C1 PE=1 SV=2	P13056	NR2C1	0	1	+Inf	+Inf	LowSpectorCoverage
2946	cDNA FLJ56172, highly similar to Oxysterols receptor LXR-alpha OS=Homo sapiens OX=9606 GN=NR1H3 PE=1 SV=1	B4DXU5	NR1H3	0	1	+Inf	+Inf	LowSpectorCoverage
1261	Retinoid-related orphan receptor alpha OS=Homo sapiens OX=9606 GN=NR1F1 PE=2 SV=1	B6ZGS4	NR1F1	0	1	+Inf	+Inf	LowSpectorCoverage
458	NAD(P)H dehydrogenase [quinone] 1 OS=Homo sapiens OX=9606 GN=NQO1 PE=1 SV=1	P15559	NQO1	0	35	+Inf	+Inf
4084	GATOR complex protein NPRL3 OS=Homo sapiens OX=9606 GN=NPRL3 PE=1 SV=1	Q12980	NPRL3	0	1	+Inf	+Inf	LowSpectorCoverage
2049	Nuclear protein localization protein 4 homolog OS=Homo sapiens OX=9606 GN=NPLOC4 PE=1 SV=3	Q8TAT6	NPLOC4	0	4	+Inf	+Inf
1638	Neurogenic locus notch homolog protein 2 OS=Homo sapiens OX=9606 GN=NOTCH2 PE=1 SV=3	Q04721	NOTCH2	0	6	+Inf	+Inf
2025	Nucleolar MIF4G domain-containing protein 1 OS=Homo sapiens OX=9606 GN=NOM1 PE=1 SV=1	Q5C9Z4	NOM1	0	1	+Inf	+Inf	LowSpectorCoverage
3828	NAD(P) transhydrogenase, mitochondrial OS=Homo sapiens OX=9606 GN=NNT PE=1 SV=3	Q13423	NNT	0	1	+Inf	+Inf	LowSpectorCoverage
3719	Nicotinamide N-methyltransferase OS=Homo sapiens OX=9606 GN=NNMT PE=1 SV=1	P40261	NNMT	0	1	+Inf	+Inf	LowSpectorCoverage
2332	NmrA-like family domain-containing protein 1 OS=Homo sapiens OX=9606 GN=NMRAL1 PE=1 SV=1	Q9HBL8	NMRAL1	0	2	+Inf	+Inf	LowSpectorCoverage
3270	Nucleoside diphosphate kinase, mitochondrial OS=Homo sapiens OX=9606 GN=NME4 PE=1 SV=1	O00746	NME4	0	1	+Inf	+Inf	LowSpectorCoverage
2882	Neurolysin, mitochondrial OS=Homo sapiens OX=9606 GN=NLN PE=1 SV=1	Q9BYT8	NLN	0	1	+Inf	+Inf	LowSpectorCoverage
2199	NK-tumor recognition protein OS=Homo sapiens OX=9606 GN=NKTR PE=1 SV=2	P30414	NKTR	0	2	+Inf	+Inf	LowSpectorCoverage
3761	NF-kappa-B inhibitor-interacting Ras-like protein 2 OS=Homo sapiens OX=9606 GN=NKIRAS2 PE=1 SV=1	Q9NYR9	NKIRAS2	0	1	+Inf	+Inf	LowSpectorCoverage
2125	NF-kappa-B inhibitor-interacting Ras-like protein 1 OS=Homo sapiens OX=9606 GN=NKIRAS1 PE=1 SV=1	Q9NYS0	NKIRAS1	0	7	+Inf	+Inf
3277	Peptide-N(4)-(N-acetyl-beta-glucosaminyl)asparagine amidase OS=Homo sapiens OX=9606 GN=NGLY1 PE=1 SV=1	Q96IV0	NGLY1	0	1	+Inf	+Inf	LowSpectorCoverage
3902	Nuclear transcription factor Y subunit gamma OS=Homo sapiens OX=9606 GN=NFYC PE=1 SV=3	Q13952	NFYC	0	1	+Inf	+Inf	LowSpectorCoverage
2428	Nuclear factor related to kappa-B-binding protein OS=Homo sapiens OX=9606 GN=NFRKB PE=1 SV=2	Q6P4R8	NFRKB	0	3	+Inf	+Inf	LowSpectorCoverage
3402	IKBL protein OS=Homo sapiens OX=9606 GN=NFKBIL1 PE=2 SV=1	Q5ST97	NFKBIL1	0	2	+Inf	+Inf	LowSpectorCoverage
3713	NF-kappa-B inhibitor beta OS=Homo sapiens OX=9606 GN=NFKBIB PE=1 SV=2	Q15653	NFKBIB	0	2	+Inf	+Inf	LowSpectorCoverage
442	Nuclear factor NF-kappa-B p100 subunit OS=Homo sapiens OX=9606 GN=NFKB2 PE=1 SV=4	Q00653	NFKB2	0	40	+Inf	+Inf
1266	Nuclear factor NF-kappa-B p105 subunit OS=Homo sapiens OX=9606 GN=NFKB1 PE=1 SV=2	P19838	NFKB1	0	12	+Inf	+Inf
3297	Nuclear factor 1 C-type OS=Homo sapiens OX=9606 GN=NFIC PE=1 SV=2	P08651	NFIC	0	1	+Inf	+Inf	LowSpectorCoverage
3752	Nuclear factor of activated T-cells, cytoplasmic 3 OS=Homo sapiens OX=9606 GN=NFATC3 PE=1 SV=1	Q12968	NFATC3	0	1	+Inf	+Inf	LowSpectorCoverage
3530	NFATC2-interacting protein OS=Homo sapiens OX=9606 GN=NFATC2IP PE=1 SV=1	Q8NCF5	NFATC2IP	0	1	+Inf	+Inf	LowSpectorCoverage
3137	Nuclear factor of activated T-cells 5 OS=Homo sapiens OX=9606 GN=NFAT5 PE=1 SV=1	O94916	NFAT5	0	3	+Inf	+Inf	LowSpectorCoverage
3374	Neurofibromin OS=Homo sapiens OX=9606 GN=NF1 PE=1 SV=2	P21359	NF1	0	2	+Inf	+Inf	LowSpectorCoverage
887	Nuclear export mediator factor NEMF OS=Homo sapiens OX=9606 GN=NEMF PE=1 SV=4	O60524	NEMF	0	19	+Inf	+Inf
1934	Negative elongation factor E OS=Homo sapiens OX=9606 GN=NELFE PE=1 SV=3	P18615	NELFE	0	7	+Inf	+Inf
1373	Negative elongation factor C/D OS=Homo sapiens OX=9606 GN=NELFCD PE=1 SV=2	Q8IXH7	NELFCD	0	12	+Inf	+Inf
1628	Isoform 2 of Negative elongation factor B OS=Homo sapiens OX=9606 GN=NELFB	Q8WX92	NELFB	0	4	+Inf	+Inf
2530	Serine/threonine-protein kinase Nek9 OS=Homo sapiens OX=9606 GN=NEK9 PE=1 SV=2	Q8TD19	NEK9	0	3	+Inf	+Inf	LowSpectorCoverage
3086	Serine/threonine-protein kinase Nek7 OS=Homo sapiens OX=9606 GN=NEK7 PE=1 SV=1	Q8TDX7	NEK7	0	3	+Inf	+Inf	LowSpectorCoverage
3692	Endonuclease 8-like 2 OS=Homo sapiens OX=9606 GN=NEIL2 PE=1 SV=3	Q969S2	NEIL2	0	2	+Inf	+Inf	LowSpectorCoverage
2745	Enhancer of filamentation 1 OS=Homo sapiens OX=9606 GN=NEDD9 PE=1 SV=1	Q14511	NEDD9	0	1	+Inf	+Inf	LowSpectorCoverage
2416	NEDD8-MDP1 readthrough (Fragment) OS=Homo sapiens OX=9606 GN=NEDD8-MDP1 PE=4 SV=1	E9PL57	NEDD8	0	4	+Inf	+Inf
1956	E3 ubiquitin-protein ligase NEDD4-like OS=Homo sapiens OX=9606 GN=NEDD4L PE=1 SV=2	Q96PU5	NEDD4L	0	8	+Inf	+Inf
2197	Isoform 3 of Protein NEDD1 OS=Homo sapiens OX=9606 GN=NEDD1	Q8NHV4	NEDD1	0	3	+Inf	+Inf	LowSpectorCoverage
3935	NADH dehydrogenase [ubiquinone] iron-sulfur protein 8, mitochondrial OS=Homo sapiens OX=9606 GN=NDUFS8 PE=1 SV=1	O00217	NDUFS8	0	1	+Inf	+Inf	LowSpectorCoverage
2339	NADH dehydrogenase [ubiquinone] iron-sulfur protein 7, mitochondrial OS=Homo sapiens OX=9606 GN=NDUFS7 PE=1 SV=3	O75251	NDUFS7	0	5	+Inf	+Inf
3372	NADH dehydrogenase [ubiquinone] iron-sulfur protein 6, mitochondrial OS=Homo sapiens OX=9606 GN=NDUFS6 PE=1 SV=1	O75380	NDUFS6	0	2	+Inf	+Inf	LowSpectorCoverage
2977	NADH dehydrogenase [ubiquinone] iron-sulfur protein 5 OS=Homo sapiens OX=9606 GN=NDUFS5 PE=1 SV=3	O43920	NDUFS5	0	2	+Inf	+Inf	LowSpectorCoverage
3882	NADH dehydrogenase [ubiquinone] iron-sulfur protein 4, mitochondrial OS=Homo sapiens OX=9606 GN=NDUFS4 PE=1 SV=1	O43181	NDUFS4	0	1	+Inf	+Inf	LowSpectorCoverage
2033	NADH dehydrogenase [ubiquinone] iron-sulfur protein 3, mitochondrial OS=Homo sapiens OX=9606 GN=NDUFS3 PE=1 SV=1	O75489	NDUFS3	0	5	+Inf	+Inf
2818	Isoform 2 of NADH dehydrogenase [ubiquinone] iron-sulfur protein 2, mitochondrial OS=Homo sapiens OX=9606 GN=NDUFS2	O75306	NDUFS2	0	3	+Inf	+Inf	LowSpectorCoverage
2763	Isoform 2 of NADH-ubiquinone oxidoreductase 75 kDa subunit, mitochondrial OS=Homo sapiens OX=9606 GN=NDUFS1	P28331	NDUFS1	0	3	+Inf	+Inf	LowSpectorCoverage
2980	NADH dehydrogenase [ubiquinone] 1 beta subcomplex subunit 9 OS=Homo sapiens OX=9606 GN=NDUFB9 PE=1 SV=1	E7EWZ0	NDUFB9	0	2	+Inf	+Inf	LowSpectorCoverage
3393	NADH dehydrogenase [ubiquinone] 1 beta subcomplex subunit 7 OS=Homo sapiens OX=9606 GN=NDUFB7 PE=1 SV=4	P17568	NDUFB7	0	3	+Inf	+Inf	LowSpectorCoverage
4212	NADH dehydrogenase [ubiquinone] 1 beta subcomplex subunit 6 OS=Homo sapiens OX=9606 GN=NDUFB6 PE=1 SV=3	O95139	NDUFB6	0	1	+Inf	+Inf	LowSpectorCoverage
3043	NADH dehydrogenase [ubiquinone] 1 beta subcomplex subunit 4 OS=Homo sapiens OX=9606 GN=NDUFB4 PE=1 SV=3	O95168	NDUFB4	0	4	+Inf	+Inf
1353	NADH dehydrogenase [ubiquinone] 1 beta subcomplex subunit 10 OS=Homo sapiens OX=9606 GN=NDUFB10 PE=1 SV=3	O96000	NDUFB10	0	12	+Inf	+Inf
3090	Protein arginine methyltransferase NDUFAF7, mitochondrial OS=Homo sapiens OX=9606 GN=NDUFAF7 PE=1 SV=1	Q7L592	NDUFAF7	0	3	+Inf	+Inf	LowSpectorCoverage
3666	NADH dehydrogenase [ubiquinone] 1 alpha subcomplex assembly factor 3 OS=Homo sapiens OX=9606 GN=NDUFAF3 PE=1 SV=1	Q9BU61	NDUFAF3	0	2	+Inf	+Inf	LowSpectorCoverage
1673	NADH dehydrogenase [ubiquinone] 1 alpha subcomplex subunit 8 OS=Homo sapiens OX=9606 GN=NDUFA8 PE=1 SV=3	P51970	NDUFA8	0	11	+Inf	+Inf
1805	NADH dehydrogenase [ubiquinone] 1 alpha subcomplex subunit 6 OS=Homo sapiens OX=9606 GN=NDUFA6 PE=1 SV=4	P56556	NDUFA6	0	9	+Inf	+Inf
2099	NADH dehydrogenase [ubiquinone] 1 alpha subcomplex subunit 5 OS=Homo sapiens OX=9606 GN=NDUFA5 PE=1 SV=3	Q16718	NDUFA5	0	6	+Inf	+Inf
3620	NADH dehydrogenase [ubiquinone] 1 alpha subcomplex subunit 2 OS=Homo sapiens OX=9606 GN=NDUFA2 PE=1 SV=3	O43678	NDUFA2	0	2	+Inf	+Inf	LowSpectorCoverage
3080	NADH dehydrogenase [ubiquinone] 1 alpha subcomplex subunit 13 OS=Homo sapiens OX=9606 GN=NDUFA13 PE=1 SV=3	Q9P0J0	NDUFA13	0	3	+Inf	+Inf	LowSpectorCoverage
3411	NADH dehydrogenase [ubiquinone] 1 alpha subcomplex subunit 12 OS=Homo sapiens OX=9606 GN=NDUFA12 PE=1 SV=1	Q9UI09	NDUFA12	0	2	+Inf	+Inf	LowSpectorCoverage
3841	NADH dehydrogenase [ubiquinone] 1 alpha subcomplex subunit 11 OS=Homo sapiens OX=9606 GN=NDUFA11 PE=1 SV=3	Q86Y39	NDUFA11	0	1	+Inf	+Inf	LowSpectorCoverage
2971	NADH dehydrogenase [ubiquinone] 1 alpha subcomplex subunit 10, mitochondrial OS=Homo sapiens OX=9606 GN=NDUFA10 PE=1 SV=1	O95299	NDUFA10	0	1	+Inf	+Inf	LowSpectorCoverage
4115	NDRG family member 3, isoform CRA_c OS=Homo sapiens OX=9606 GN=NDRG3 PE=1 SV=1	Q5TH30	NDRG3	0	1	+Inf	+Inf	LowSpectorCoverage
2400	NudE neurodevelopment protein 1 isoform A OS=Homo sapiens OX=9606 GN=NDE1 PE=2 SV=1	X5DP35	NDE1	0	2	+Inf	+Inf	LowSpectorCoverage
1150	Kinetochore protein NDC80 homolog OS=Homo sapiens OX=9606 GN=NDC80 PE=1 SV=1	O14777	NDC80	0	9	+Inf	+Inf
2772	Neuronal calcium sensor 1 OS=Homo sapiens OX=9606 GN=NCS1 PE=1 SV=2	P62166	NCS1	0	4	+Inf	+Inf
1262	Nuclear receptor corepressor 2 OS=Homo sapiens OX=9606 GN=NCOR2 PE=1 SV=3	Q9Y618	NCOR2	0	8	+Inf	+Inf
2234	Nuclear receptor corepressor 1 OS=Homo sapiens OX=9606 GN=NCOR1 PE=1 SV=2	O75376	NCOR1	0	2	+Inf	+Inf	LowSpectorCoverage
3638	Nuclear receptor coactivator 2 OS=Homo sapiens OX=9606 GN=NCOA2 PE=1 SV=2	Q15596	NCOA2	0	2	+Inf	+Inf	LowSpectorCoverage
1285	NCK-interacting protein with SH3 domain OS=Homo sapiens OX=9606 GN=NCKIPSD PE=1 SV=1	Q9NZQ3	NCKIPSD	0	12	+Inf	+Inf
1543	NCK adaptor protein 1 isoform 3 (Fragment) OS=Homo sapiens OX=9606 GN=NCK1 PE=1 SV=1	A0A0S2Z4E4	NCK1	0	7	+Inf	+Inf
3410	Neurochondrin OS=Homo sapiens OX=9606 GN=NCDN PE=1 SV=1	Q9UBB6	NCDN	0	3	+Inf	+Inf	LowSpectorCoverage
3914	Uncharacterized protein NCBP2-AS2 OS=Homo sapiens OX=9606 GN=NCBP2-AS2 PE=1 SV=1	Q69YL0	NCBP2	0	1	+Inf	+Inf	LowSpectorCoverage
1455	Condensin complex subunit 2 OS=Homo sapiens OX=9606 GN=NCAPH PE=1 SV=3	Q15003	NCAPH	0	11	+Inf	+Inf
1909	Condensin-2 complex subunit G2 OS=Homo sapiens OX=9606 GN=NCAPG2 PE=1 SV=1	Q86XI2	NCAPG2	0	4	+Inf	+Inf
965	Condensin complex subunit 3 OS=Homo sapiens OX=9606 GN=NCAPG PE=1 SV=1	Q9BPX3	NCAPG	0	15	+Inf	+Inf
2194	Neurobeachin-like protein 2 OS=Homo sapiens OX=9606 GN=NBEAL2 PE=1 SV=2	Q6ZNJ1	NBEAL2	0	1	+Inf	+Inf	LowSpectorCoverage
2648	Neuroblastoma-amplified sequence (Fragment) OS=Homo sapiens OX=9606 GN=NBAS PE=1 SV=1	H0Y5G7	NBAS	0	2	+Inf	+Inf	LowSpectorCoverage
2850	Neuron navigator 1 OS=Homo sapiens OX=9606 GN=NAV1 PE=1 SV=2	Q8NEY1	NAV1	0	2	+Inf	+Inf	LowSpectorCoverage
3429	Protein NATD1 OS=Homo sapiens OX=9606 GN=NATD1 PE=1 SV=2	Q8N6N6	NATD1	0	2	+Inf	+Inf	LowSpectorCoverage
4169	Isoform 2 of N-acetyltransferase 9 OS=Homo sapiens OX=9606 GN=NAT9	Q9BTE0	NAT9	0	1	+Inf	+Inf	LowSpectorCoverage
2405	Arylamine N-acetyltransferase 1 OS=Homo sapiens OX=9606 GN=NAT1 PE=1 SV=2	P18440	NAT1	0	2	+Inf	+Inf	LowSpectorCoverage
3417	Nuclear autoantigenic sperm protein OS=Homo sapiens OX=9606 GN=NASP PE=1 SV=2	P49321	NASP	0	2	+Inf	+Inf	LowSpectorCoverage
3069	Probable asparagine--tRNA ligase, mitochondrial OS=Homo sapiens OX=9606 GN=NARS2 PE=1 SV=3	Q96I59	NARS2	0	4	+Inf	+Inf
3728	Asparagine--tRNA ligase, cytoplasmic OS=Homo sapiens OX=9606 GN=NARS PE=1 SV=1	O43776	NARS	0	1	+Inf	+Inf	LowSpectorCoverage
3431	Nicotinate phosphoribosyltransferase OS=Homo sapiens OX=9606 GN=NAPRT PE=1 SV=2	Q6XQN6	NAPRT	0	2	+Inf	+Inf	LowSpectorCoverage
2304	N-ethylmaleimide-sensitive factor attachment protein, gamma, isoform CRA_b OS=Homo sapiens OX=9606 GN=NAPG PE=2 SV=1	Q6FHY4	NAPG	0	6	+Inf	+Inf
1684	Nucleosome assembly protein 1-like 4 OS=Homo sapiens OX=9606 GN=NAP1L4 PE=1 SV=1	Q99733	NAP1L4	0	10	+Inf	+Inf
1804	Nucleosome assembly protein 1-like 1 OS=Homo sapiens OX=9606 GN=NAP1L1 PE=1 SV=1	P55209	NAP1L1	0	14	+Inf	+Inf
3677	Sialic acid synthase OS=Homo sapiens OX=9606 GN=NANS PE=1 SV=2	Q9NR45	NANS	0	2	+Inf	+Inf	LowSpectorCoverage
3709	N-acylneuraminate-9-phosphatase OS=Homo sapiens OX=9606 GN=NANP PE=1 SV=1	Q8TBE9	NANP	0	2	+Inf	+Inf	LowSpectorCoverage
3840	H/ACA ribonucleoprotein complex non-core subunit NAF1 OS=Homo sapiens OX=9606 GN=NAF1 PE=1 SV=2	Q96HR8	NAF1	0	1	+Inf	+Inf	LowSpectorCoverage
1563	Isoform 2 of NEDD8-activating enzyme E1 regulatory subunit OS=Homo sapiens OX=9606 GN=NAE1	Q13564	NAE1	0	8	+Inf	+Inf
4158	Nucleus accumbens-associated protein 2 OS=Homo sapiens OX=9606 GN=NACC2 PE=1 SV=1	Q96BF6	NACC2	0	1	+Inf	+Inf	LowSpectorCoverage
3661	Nucleus accumbens-associated protein 1 OS=Homo sapiens OX=9606 GN=NACC1 PE=1 SV=1	Q96RE7	NACC1	0	2	+Inf	+Inf	LowSpectorCoverage
3559	NGFI-A-binding protein 2 OS=Homo sapiens OX=9606 GN=NAB2 PE=1 SV=1	Q15742	NAB2	0	1	+Inf	+Inf	LowSpectorCoverage
3712	NGFI-A-binding protein 1 OS=Homo sapiens OX=9606 GN=NAB1 PE=1 SV=2	Q13506	NAB1	0	2	+Inf	+Inf	LowSpectorCoverage
2509	N-alpha-acetyltransferase 10 OS=Homo sapiens OX=9606 GN=NAA10 PE=1 SV=1	P41227	NAA10	0	4	+Inf	+Inf
2950	NEDD4-binding protein 3 OS=Homo sapiens OX=9606 GN=N4BP3 PE=1 SV=3	O15049	N4BP3	0	1	+Inf	+Inf	LowSpectorCoverage
2730	Mitotic-spindle organizing protein 2A (Fragment) OS=Homo sapiens OX=9606 GN=MZT2A PE=1 SV=1	H7C202	MZT2A	0	2	+Inf	+Inf	LowSpectorCoverage
3385	Mitotic-spindle organizing protein 1 OS=Homo sapiens OX=9606 GN=MZT1 PE=1 SV=2	Q08AG7	MZT1	0	2	+Inf	+Inf	LowSpectorCoverage
963	Myopalladin OS=Homo sapiens OX=9606 GN=MYPN PE=1 SV=2	Q86TC9	MYPN	0	19	+Inf	+Inf
2044	Myoferlin OS=Homo sapiens OX=9606 GN=MYOF PE=1 SV=1	Q9NZM1	MYOF	0	2	+Inf	+Inf	LowSpectorCoverage
2050	MYO9B variant protein (Fragment) OS=Homo sapiens OX=9606 GN=MYO9B variant protein PE=2 SV=1	Q4LE74	MYO9B	0	2	+Inf	+Inf	LowSpectorCoverage
2070	Myeloid differentiation primary response protein MyD88 OS=Homo sapiens OX=9606 GN=MYD88 PE=1 SV=1	Q99836	MYD88	0	5	+Inf	+Inf
2009	E3 ubiquitin-protein ligase MYCBP2 OS=Homo sapiens OX=9606 GN=MYCBP2 PE=1 SV=4	O75592	MYCBP2	0	1	+Inf	+Inf	LowSpectorCoverage
2491	Major vault protein isoform C (Fragment) OS=Homo sapiens OX=9606 GN=MVP PE=2 SV=1	X5D7K9	MVP	0	4	+Inf	+Inf
4159	Multivesicular body subunit 12A OS=Homo sapiens OX=9606 GN=MVB12A PE=1 SV=1	Q96EY5	MVB12A	0	1	+Inf	+Inf	LowSpectorCoverage
3199	Crossover junction endonuclease MUS81 (Fragment) OS=Homo sapiens OX=9606 GN=MUS81 PE=1 SV=1	H0YDK3	MUS81	0	1	+Inf	+Inf	LowSpectorCoverage
1562	Metaxin-1 OS=Homo sapiens OX=9606 GN=MTX1 PE=1 SV=3	Q13505	MTX1	0	9	+Inf	+Inf
1531	Methionine synthase reductase OS=Homo sapiens OX=9606 GN=MTRR PE=1 SV=4	Q9UBK8	MTRR	0	8	+Inf	+Inf
1223	Methionine synthase OS=Homo sapiens OX=9606 GN=MTR PE=1 SV=2	Q99707	MTR	0	14	+Inf	+Inf
3117	Myotrophin OS=Homo sapiens OX=9606 GN=MTPN PE=1 SV=2	P58546	MTPN	0	3	+Inf	+Inf	LowSpectorCoverage
1630	Serine/threonine-protein kinase mTOR OS=Homo sapiens OX=9606 GN=MTOR PE=1 SV=1	P42345	MTOR	0	8	+Inf	+Inf
1542	Myotubularin-related protein 2 OS=Homo sapiens OX=9606 GN=MTMR2 PE=1 SV=4	Q13614	MTMR2	0	4	+Inf	+Inf
2058	Myotubularin related protein 1, isoform CRA_a OS=Homo sapiens OX=9606 GN=MTMR1 PE=2 SV=1	B7Z3D5	MTMR1	0	4	+Inf	+Inf
1525	Translation initiation factor IF-2, mitochondrial OS=Homo sapiens OX=9606 GN=MTIF2 PE=1 SV=2	P46199	MTIF2	0	8	+Inf	+Inf
3616	5-formyltetrahydrofolate cyclo-ligase OS=Homo sapiens OX=9606 GN=MTHFS PE=1 SV=1	A0A0U1RQM3	MTHFS	0	2	+Inf	+Inf	LowSpectorCoverage
3925	Bifunctional methylenetetrahydrofolate dehydrogenase/cyclohydrolase, mitochondrial OS=Homo sapiens OX=9606 GN=MTHFD2 PE=1 SV=2	P13995	MTHFD2	0	1	+Inf	+Inf	LowSpectorCoverage
3292	Monofunctional C1-tetrahydrofolate synthase, mitochondrial OS=Homo sapiens OX=9606 GN=MTHFD1L PE=1 SV=1	Q6UB35	MTHFD1L	0	1	+Inf	+Inf	LowSpectorCoverage
2558	Mitochondrial ribosome-associated GTPase 2 OS=Homo sapiens OX=9606 GN=MTG2 PE=1 SV=1	Q9H4K7	MTG2	0	3	+Inf	+Inf	LowSpectorCoverage
3335	Mitochondrial fission regulator 1-like OS=Homo sapiens OX=9606 GN=MTFR1L PE=1 SV=2	Q9H019	MTFR1L	0	3	+Inf	+Inf	LowSpectorCoverage
3022	Transcription termination factor 3, mitochondrial OS=Homo sapiens OX=9606 GN=MTERF3 PE=1 SV=2	Q96E29	MTERF3	0	2	+Inf	+Inf	LowSpectorCoverage
962	Microtubule cross-linking factor 1 OS=Homo sapiens OX=9606 GN=MTCL1 PE=1 SV=5	Q9Y4B5	MTCL1	0	13	+Inf	+Inf
3113	Protein misato homolog 1 OS=Homo sapiens OX=9606 GN=MSTO1 PE=1 SV=1	Q9BUK6	MSTO1	0	2	+Inf	+Inf	LowSpectorCoverage
2547	Mitochondrial peptide methionine sulfoxide reductase OS=Homo sapiens OX=9606 GN=MSRA PE=1 SV=1	Q9UJ68	MSRA	0	6	+Inf	+Inf
561	DNA mismatch repair protein Msh6 OS=Homo sapiens OX=9606 GN=MSH6 PE=1 SV=2	P52701	MSH6	0	30	+Inf	+Inf
3160	DNA mismatch repair protein Msh3 OS=Homo sapiens OX=9606 GN=MSH3 PE=1 SV=4	P20585	MSH3	0	3	+Inf	+Inf	LowSpectorCoverage
922	DNA mismatch repair protein Msh2 OS=Homo sapiens OX=9606 GN=MSH2 PE=1 SV=1	P43246	MSH2	0	13	+Inf	+Inf
3657	Ribosome-recycling factor, mitochondrial OS=Homo sapiens OX=9606 GN=MRRF PE=1 SV=1	Q96E11	MRRF	0	2	+Inf	+Inf	LowSpectorCoverage
1345	28S ribosomal protein S9, mitochondrial OS=Homo sapiens OX=9606 GN=MRPS9 PE=1 SV=2	P82933	MRPS9	0	10	+Inf	+Inf
1105	28S ribosomal protein S7, mitochondrial OS=Homo sapiens OX=9606 GN=MRPS7 PE=1 SV=2	Q9Y2R9	MRPS7	0	13	+Inf	+Inf
1361	28S ribosomal protein S5, mitochondrial OS=Homo sapiens OX=9606 GN=MRPS5 PE=1 SV=2	P82675	MRPS5	0	9	+Inf	+Inf
3437	28S ribosomal protein S35, mitochondrial OS=Homo sapiens OX=9606 GN=MRPS35 PE=1 SV=1	P82673	MRPS35	0	3	+Inf	+Inf	LowSpectorCoverage
2774	28S ribosomal protein S34, mitochondrial OS=Homo sapiens OX=9606 GN=MRPS34 PE=1 SV=2	P82930	MRPS34	0	4	+Inf	+Inf
4153	28S ribosomal protein S31, mitochondrial OS=Homo sapiens OX=9606 GN=MRPS31 PE=1 SV=3	Q92665	MRPS31	0	1	+Inf	+Inf	LowSpectorCoverage
1005	28S ribosomal protein S27, mitochondrial OS=Homo sapiens OX=9606 GN=MRPS27 PE=1 SV=1	G5EA06	MRPS27	0	16	+Inf	+Inf
2319	28S ribosomal protein S26, mitochondrial OS=Homo sapiens OX=9606 GN=MRPS26 PE=1 SV=1	Q9BYN8	MRPS26	0	5	+Inf	+Inf
1143	28S ribosomal protein S25, mitochondrial OS=Homo sapiens OX=9606 GN=MRPS25 PE=1 SV=1	P82663	MRPS25	0	12	+Inf	+Inf
3405	28S ribosomal protein S24, mitochondrial OS=Homo sapiens OX=9606 GN=MRPS24 PE=1 SV=1	Q96EL2	MRPS24	0	3	+Inf	+Inf	LowSpectorCoverage
4205	28S ribosomal protein S23, mitochondrial OS=Homo sapiens OX=9606 GN=MRPS23 PE=1 SV=2	Q9Y3D9	MRPS23	0	1	+Inf	+Inf	LowSpectorCoverage
974	28S ribosomal protein S22, mitochondrial OS=Homo sapiens OX=9606 GN=MRPS22 PE=1 SV=1	P82650	MRPS22	0	16	+Inf	+Inf
3714	28S ribosomal protein S21, mitochondrial OS=Homo sapiens OX=9606 GN=MRPS21 PE=1 SV=3	P82921	MRPS21	0	2	+Inf	+Inf	LowSpectorCoverage
3434	39S ribosomal protein S18a, mitochondrial (Fragment) OS=Homo sapiens OX=9606 GN=MRPS18A PE=1 SV=9	Q5QPA5	MRPS18A	0	2	+Inf	+Inf	LowSpectorCoverage
1692	28S ribosomal protein S16, mitochondrial OS=Homo sapiens OX=9606 GN=MRPS16 PE=1 SV=1	Q9Y3D3	MRPS16	0	8	+Inf	+Inf
2095	28S ribosomal protein S15, mitochondrial OS=Homo sapiens OX=9606 GN=MRPS15 PE=1 SV=1	P82914	MRPS15	0	7	+Inf	+Inf
3621	28S ribosomal protein S14, mitochondrial OS=Homo sapiens OX=9606 GN=MRPS14 PE=1 SV=1	O60783	MRPS14	0	2	+Inf	+Inf	LowSpectorCoverage
2503	28S ribosomal protein S12, mitochondrial OS=Homo sapiens OX=9606 GN=MRPS12 PE=1 SV=1	O15235	MRPS12	0	4	+Inf	+Inf
3269	28S ribosomal protein S11, mitochondrial OS=Homo sapiens OX=9606 GN=MRPS11 PE=1 SV=2	P82912	MRPS11	0	2	+Inf	+Inf	LowSpectorCoverage
2094	28S ribosomal protein S10, mitochondrial OS=Homo sapiens OX=9606 GN=MRPS10 PE=1 SV=2	P82664	MRPS10	0	7	+Inf	+Inf
1750	39S ribosomal protein L9, mitochondrial OS=Homo sapiens OX=9606 GN=MRPL9 PE=1 SV=2	Q9BYD2	MRPL9	0	5	+Inf	+Inf
1781	Peptidyl-tRNA hydrolase ICT1, mitochondrial OS=Homo sapiens OX=9606 GN=MRPL58 PE=1 SV=1	Q14197	MRPL58	0	3	+Inf	+Inf	LowSpectorCoverage
3748	Ribosomal protein 63, mitochondrial OS=Homo sapiens OX=9606 GN=MRPL57 PE=1 SV=1	Q9BQC6	MRPL57	0	1	+Inf	+Inf	LowSpectorCoverage
3007	39S ribosomal protein L55, mitochondrial OS=Homo sapiens OX=9606 GN=MRPL55 PE=1 SV=1	Q7Z7F7	MRPL55	0	1	+Inf	+Inf	LowSpectorCoverage
4120	39S ribosomal protein L54, mitochondrial OS=Homo sapiens OX=9606 GN=MRPL54 PE=1 SV=1	Q6P161	MRPL54	0	1	+Inf	+Inf	LowSpectorCoverage
3658	39S ribosomal protein L53, mitochondrial OS=Homo sapiens OX=9606 GN=MRPL53 PE=1 SV=1	Q96EL3	MRPL53	0	2	+Inf	+Inf	LowSpectorCoverage
2241	39S ribosomal protein L51, mitochondrial OS=Homo sapiens OX=9606 GN=MRPL51 PE=1 SV=1	Q4U2R6	MRPL51	0	4	+Inf	+Inf
1950	39S ribosomal protein L50, mitochondrial OS=Homo sapiens OX=9606 GN=MRPL50 PE=1 SV=2	Q8N5N7	MRPL50	0	6	+Inf	+Inf
1771	39S ribosomal protein L49, mitochondrial OS=Homo sapiens OX=9606 GN=MRPL49 PE=1 SV=1	Q13405	MRPL49	0	5	+Inf	+Inf
2573	39S ribosomal protein L48, mitochondrial OS=Homo sapiens OX=9606 GN=MRPL48 PE=1 SV=2	Q96GC5	MRPL48	0	3	+Inf	+Inf	LowSpectorCoverage
2801	39S ribosomal protein L47, mitochondrial OS=Homo sapiens OX=9606 GN=MRPL47 PE=1 SV=2	Q9HD33	MRPL47	0	5	+Inf	+Inf
3567	39S ribosomal protein L46, mitochondrial OS=Homo sapiens OX=9606 GN=MRPL46 PE=1 SV=1	Q9H2W6	MRPL46	0	1	+Inf	+Inf	LowSpectorCoverage
2117	39S ribosomal protein L45, mitochondrial OS=Homo sapiens OX=9606 GN=MRPL45 PE=1 SV=2	Q9BRJ2	MRPL45	0	8	+Inf	+Inf
2800	39S ribosomal protein L44, mitochondrial OS=Homo sapiens OX=9606 GN=MRPL44 PE=1 SV=1	Q9H9J2	MRPL44	0	3	+Inf	+Inf	LowSpectorCoverage
3146	39S ribosomal protein L41, mitochondrial OS=Homo sapiens OX=9606 GN=MRPL41 PE=1 SV=1	Q8IXM3	MRPL41	0	4	+Inf	+Inf
2672	39S ribosomal protein L40, mitochondrial OS=Homo sapiens OX=9606 GN=MRPL40 PE=1 SV=1	Q9NQ50	MRPL40	0	3	+Inf	+Inf	LowSpectorCoverage
2735	39S ribosomal protein L4, mitochondrial OS=Homo sapiens OX=9606 GN=MRPL4 PE=1 SV=1	X6RAY8	MRPL4	0	3	+Inf	+Inf	LowSpectorCoverage
2680	39S ribosomal protein L39, mitochondrial OS=Homo sapiens OX=9606 GN=MRPL39 PE=1 SV=3	Q9NYK5	MRPL39	0	2	+Inf	+Inf	LowSpectorCoverage
2825	39S ribosomal protein L30, mitochondrial OS=Homo sapiens OX=9606 GN=MRPL30 PE=1 SV=1	Q8TCC3	MRPL30	0	5	+Inf	+Inf
2285	39S ribosomal protein L3, mitochondrial OS=Homo sapiens OX=9606 GN=MRPL3 PE=1 SV=1	P09001	MRPL3	0	5	+Inf	+Inf
2579	39S ribosomal protein L28, mitochondrial OS=Homo sapiens OX=9606 GN=MRPL28 PE=1 SV=4	Q13084	MRPL28	0	1	+Inf	+Inf	LowSpectorCoverage
2326	39S ribosomal protein L27, mitochondrial OS=Homo sapiens OX=9606 GN=MRPL27 PE=1 SV=1	Q9P0M9	MRPL27	0	6	+Inf	+Inf
2312	39S ribosomal protein L24, mitochondrial OS=Homo sapiens OX=9606 GN=MRPL24 PE=1 SV=1	Q96A35	MRPL24	0	5	+Inf	+Inf
2781	39S ribosomal protein L23, mitochondrial OS=Homo sapiens OX=9606 GN=MRPL23 PE=1 SV=1	Q16540	MRPL23	0	4	+Inf	+Inf
1749	39S ribosomal protein L21, mitochondrial OS=Homo sapiens OX=9606 GN=MRPL21 PE=1 SV=2	Q7Z2W9	MRPL21	0	6	+Inf	+Inf
1464	39S ribosomal protein L20, mitochondrial OS=Homo sapiens OX=9606 GN=MRPL20 PE=1 SV=1	Q9BYC9	MRPL20	0	9	+Inf	+Inf
3303	39S ribosomal protein L2, mitochondrial OS=Homo sapiens OX=9606 GN=MRPL2 PE=1 SV=1	C9IY40	MRPL2	0	1	+Inf	+Inf	LowSpectorCoverage
2768	39S ribosomal protein L19, mitochondrial OS=Homo sapiens OX=9606 GN=MRPL19 PE=1 SV=2	P49406	MRPL19	0	4	+Inf	+Inf
2122	39S ribosomal protein L18, mitochondrial OS=Homo sapiens OX=9606 GN=MRPL18 PE=1 SV=1	Q9H0U6	MRPL18	0	6	+Inf	+Inf
3094	39S ribosomal protein L16, mitochondrial OS=Homo sapiens OX=9606 GN=MRPL16 PE=1 SV=1	Q9NX20	MRPL16	0	3	+Inf	+Inf	LowSpectorCoverage
2807	39S ribosomal protein L15, mitochondrial OS=Homo sapiens OX=9606 GN=MRPL15 PE=1 SV=1	Q9P015	MRPL15	0	5	+Inf	+Inf
2240	39S ribosomal protein L14, mitochondrial OS=Homo sapiens OX=9606 GN=MRPL14 PE=1 SV=1	Q6P1L8	MRPL14	0	5	+Inf	+Inf
1283	39S ribosomal protein L13, mitochondrial OS=Homo sapiens OX=9606 GN=MRPL13 PE=1 SV=1	Q9BYD1	MRPL13	0	12	+Inf	+Inf
1200	39S ribosomal protein L11, mitochondrial OS=Homo sapiens OX=9606 GN=MRPL11 PE=1 SV=1	Q9Y3B7	MRPL11	0	12	+Inf	+Inf
2120	39S ribosomal protein L1, mitochondrial OS=Homo sapiens OX=9606 GN=MRPL1 PE=1 SV=2	Q9BYD6	MRPL1	0	4	+Inf	+Inf
1573	Methylthioribose-1-phosphate isomerase OS=Homo sapiens OX=9606 GN=MRI1 PE=1 SV=1	Q9BV20	MRI1	0	8	+Inf	+Inf
3726	MORF4 family-associated protein 1-like 1 OS=Homo sapiens OX=9606 GN=MRFAP1L1 PE=1 SV=1	Q96HT8	MRFAP1L1	0	1	+Inf	+Inf	LowSpectorCoverage
3262	MORF4 family-associated protein 1 OS=Homo sapiens OX=9606 GN=MRFAP1 PE=1 SV=1	Q9Y605	MRFAP1	0	2	+Inf	+Inf	LowSpectorCoverage
743	Double-strand break repair protein OS=Homo sapiens OX=9606 GN=MRE11 PE=1 SV=1	F8W7U8	MRE11	0	18	+Inf	+Inf
824	Isoform 2 of 3-mercaptopyruvate sulfurtransferase OS=Homo sapiens OX=9606 GN=MPST	P25325	MPST	0	13	+Inf	+Inf
1162	MAGUK p55 subfamily member 7 OS=Homo sapiens OX=9606 GN=MPP7 PE=1 SV=1	Q5T2T1	MPP7	0	12	+Inf	+Inf
2806	MAGUK p55 subfamily member 6 OS=Homo sapiens OX=9606 GN=MPP6 PE=1 SV=2	Q9NZW5	MPP6	0	3	+Inf	+Inf	LowSpectorCoverage
3254	MAGUK p55 subfamily member 2 OS=Homo sapiens OX=9606 GN=MPP2 PE=1 SV=3	Q14168	MPP2	0	1	+Inf	+Inf	LowSpectorCoverage
1528	Multiple PDZ domain protein OS=Homo sapiens OX=9606 GN=MPDZ PE=1 SV=2	O75970	MPDZ	0	8	+Inf	+Inf
3284	Motile sperm domain-containing protein 2 OS=Homo sapiens OX=9606 GN=MOSPD2 PE=1 SV=1	Q8NHP6	MOSPD2	0	2	+Inf	+Inf	LowSpectorCoverage
3185	MORC family CW-type zinc finger protein 3 OS=Homo sapiens OX=9606 GN=MORC3 PE=1 SV=3	Q14149	MORC3	0	2	+Inf	+Inf	LowSpectorCoverage
2664	Protein MON2 homolog OS=Homo sapiens OX=9606 GN=MON2 PE=1 SV=3	Q7Z3U7	MON2	0	4	+Inf	+Inf
3486	Adenylyltransferase and sulfurtransferase MOCS3 OS=Homo sapiens OX=9606 GN=MOCS3 PE=1 SV=1	O95396	MOCS3	0	1	+Inf	+Inf	LowSpectorCoverage
1006	Molybdenum cofactor sulfurase OS=Homo sapiens OX=9606 GN=MOCOS PE=1 SV=2	Q96EN8	MOCOS	0	13	+Inf	+Inf
3611	MOB kinase activator 3B OS=Homo sapiens OX=9606 GN=MOB3B PE=1 SV=2	Q86TA1	MOB3B	0	1	+Inf	+Inf	LowSpectorCoverage
3243	CDK-activating kinase assembly factor MAT1 OS=Homo sapiens OX=9606 GN=MNAT1 PE=1 SV=1	P51948	MNAT1	0	1	+Inf	+Inf	LowSpectorCoverage
4128	Protein MMS22-like OS=Homo sapiens OX=9606 GN=MMS22L PE=1 SV=3	Q6ZRQ5	MMS22L	0	1	+Inf	+Inf	LowSpectorCoverage
1103	MMS19 nucleotide excision repair protein homolog OS=Homo sapiens OX=9606 GN=MMS19 PE=1 SV=2	Q96T76	MMS19	0	12	+Inf	+Inf
3957	Membrane magnesium transporter 1 OS=Homo sapiens OX=9606 GN=MMGT1 PE=1 SV=1	Q8N4V1	MMGT1	0	2	+Inf	+Inf	LowSpectorCoverage
3886	Methylmalonic aciduria and homocystinuria type C protein OS=Homo sapiens OX=9606 GN=MMACHC PE=1 SV=3	Q9Y4U1	MMACHC	0	1	+Inf	+Inf	LowSpectorCoverage
4012	Target of rapamycin complex subunit LST8 OS=Homo sapiens OX=9606 GN=MLST8 PE=1 SV=1	H3BPU5	MLST8	0	1	+Inf	+Inf	LowSpectorCoverage
1652	Protein ENL OS=Homo sapiens OX=9606 GN=MLLT1 PE=1 SV=2	Q03111	MLLT1	0	6	+Inf	+Inf
1135	Mixed lineage kinase domain-like protein OS=Homo sapiens OX=9606 GN=MLKL PE=1 SV=1	Q8NB16	MLKL	0	7	+Inf	+Inf
1447	DNA mismatch repair protein Mlh1 OS=Homo sapiens OX=9606 GN=MLH1 PE=1 SV=1	P40692	MLH1	0	12	+Inf	+Inf
3144	Myeloid leukemia factor 1 OS=Homo sapiens OX=9606 GN=MLF1 PE=1 SV=1	P58340	MLF1	0	4	+Inf	+Inf
3111	Probable E3 ubiquitin-protein ligase makorin-2 OS=Homo sapiens OX=9606 GN=MKRN2 PE=1 SV=2	Q9H000	MKRN2	0	2	+Inf	+Inf	LowSpectorCoverage
3532	Mis18-binding protein 1 OS=Homo sapiens OX=9606 GN=MIS18BP1 PE=1 SV=1	Q6P0N0	MIS18BP1	0	1	+Inf	+Inf	LowSpectorCoverage
3805	Protein MIS12 homolog OS=Homo sapiens OX=9606 GN=MIS12 PE=1 SV=1	Q9H081	MIS12	0	1	+Inf	+Inf	LowSpectorCoverage
3705	GATOR complex protein MIOS OS=Homo sapiens OX=9606 GN=MIOS PE=1 SV=2	Q9NXC5	MIOS	0	2	+Inf	+Inf	LowSpectorCoverage
3626	Macrophage migration inhibitory factor OS=Homo sapiens OX=9606 GN=MIF PE=1 SV=4	P14174	MIF	0	2	+Inf	+Inf	LowSpectorCoverage
3774	Mesoderm induction early response protein 1 OS=Homo sapiens OX=9606 GN=MIER1 PE=1 SV=2	Q8N108	MIER1	0	1	+Inf	+Inf	LowSpectorCoverage
3120	Migration and invasion enhancer 1 OS=Homo sapiens OX=9606 GN=MIEN1 PE=1 SV=1	Q9BRT3	MIEN1	0	3	+Inf	+Inf	LowSpectorCoverage
2802	Mid1-interacting protein 1 OS=Homo sapiens OX=9606 GN=MID1IP1 PE=1 SV=1	Q9NPA3	MID1IP1	0	4	+Inf	+Inf
3038	E3 ubiquitin-protein ligase Midline-1 OS=Homo sapiens OX=9606 GN=MID1 PE=1 SV=1	O15344	MID1	0	3	+Inf	+Inf	LowSpectorCoverage
2190	E3 ubiquitin-protein ligase MIB2 (Fragment) OS=Homo sapiens OX=9606 GN=MIB2 PE=1 SV=1	H0YAM8	MIB2	0	1	+Inf	+Inf	LowSpectorCoverage
3175	Transport and Golgi organization protein 1 homolog OS=Homo sapiens OX=9606 GN=MIA3 PE=1 SV=1	Q5JRA6	MIA3	0	1	+Inf	+Inf	LowSpectorCoverage
4021	Microsomal glutathione S-transferase 3 OS=Homo sapiens OX=9606 GN=MGST3 PE=1 SV=1	O14880	MGST3	0	1	+Inf	+Inf	LowSpectorCoverage
4166	Microsomal glutathione S-transferase 2 OS=Homo sapiens OX=9606 GN=MGST2 PE=1 SV=1	Q99735	MGST2	0	1	+Inf	+Inf	LowSpectorCoverage
3941	Methylated-DNA--protein-cysteine methyltransferase OS=Homo sapiens OX=9606 GN=MGMT PE=1 SV=1	P16455	MGMT	0	2	+Inf	+Inf	LowSpectorCoverage
3929	Uncharacterized protein OS=Homo sapiens OX=9606 GN=MGC20255 PE=4 SV=1	A0A024R0L2	MGC20255	0	1	+Inf	+Inf	LowSpectorCoverage
2798	Isoform 2 of Mitochondrial fission factor OS=Homo sapiens OX=9606 GN=MFF	Q9GZY8	MFF	0	3	+Inf	+Inf	LowSpectorCoverage
3652	Methyltransferase-like protein 9 OS=Homo sapiens OX=9606 GN=METTL9 PE=1 SV=1	Q8TD49	METTL9	0	2	+Inf	+Inf	LowSpectorCoverage
3442	N6-adenosine-methyltransferase catalytic subunit OS=Homo sapiens OX=9606 GN=METTL3 PE=1 SV=2	Q86U44	METTL3	0	1	+Inf	+Inf	LowSpectorCoverage
3169	Methyltransferase-like protein 2A OS=Homo sapiens OX=9606 GN=METTL2A PE=1 SV=5	Q96IZ6	METTL2A	0	1	+Inf	+Inf	LowSpectorCoverage
2928	RNA N6-adenosine-methyltransferase METTL16 (Fragment) OS=Homo sapiens OX=9606 GN=METTL16 PE=1 SV=1	K7EKQ8	METTL16	0	1	+Inf	+Inf	LowSpectorCoverage
745	Methionine aminopeptidase 1 OS=Homo sapiens OX=9606 GN=METAP1 PE=1 SV=2	P53582	METAP1	0	18	+Inf	+Inf
3923	Hepatocyte growth factor receptor OS=Homo sapiens OX=9606 GN=MET PE=1 SV=4	P08581	MET	0	1	+Inf	+Inf	LowSpectorCoverage
2817	Protein MEMO1 OS=Homo sapiens OX=9606 GN=MEMO1 PE=1 SV=1	Q9Y316	MEMO1	0	3	+Inf	+Inf	LowSpectorCoverage
3088	Mediator of RNA polymerase II transcription subunit 31 OS=Homo sapiens OX=9606 GN=MED31 PE=1 SV=1	Q9Y3C7	MED31	0	4	+Inf	+Inf
2013	Mediator of RNA polymerase II transcription subunit 30 OS=Homo sapiens OX=9606 GN=MED30 PE=1 SV=1	Q96HR3	MED30	0	3	+Inf	+Inf	LowSpectorCoverage
3827	Mediator of RNA polymerase II transcription subunit 27 OS=Homo sapiens OX=9606 GN=MED27 PE=1 SV=1	Q6P2C8	MED27	0	1	+Inf	+Inf	LowSpectorCoverage
3816	Mediator of RNA polymerase II transcription subunit 25 OS=Homo sapiens OX=9606 GN=MED25 PE=1 SV=2	Q71SY5	MED25	0	1	+Inf	+Inf	LowSpectorCoverage
1946	Mediator of RNA polymerase II transcription subunit 23 OS=Homo sapiens OX=9606 GN=MED23 PE=1 SV=1	Q5JWT2	MED23	0	6	+Inf	+Inf
4088	Mediator of RNA polymerase II transcription subunit 21 OS=Homo sapiens OX=9606 GN=MED21 PE=1 SV=1	Q13503	MED21	0	1	+Inf	+Inf	LowSpectorCoverage
3077	Mediator of RNA polymerase II transcription subunit 17 OS=Homo sapiens OX=9606 GN=MED17 PE=1 SV=2	Q9NVC6	MED17	0	3	+Inf	+Inf	LowSpectorCoverage
3154	Mediator of RNA polymerase II transcription subunit 15 OS=Homo sapiens OX=9606 GN=MED15 PE=1 SV=2	Q96RN5	MED15	0	3	+Inf	+Inf	LowSpectorCoverage
4028	Mediator of RNA polymerase II transcription subunit 14 OS=Homo sapiens OX=9606 GN=MED14 PE=1 SV=2	O60244	MED14	0	1	+Inf	+Inf	LowSpectorCoverage
2331	Mediator of RNA polymerase II transcription subunit 12 OS=Homo sapiens OX=9606 GN=MED12 PE=1 SV=4	Q93074	MED12	0	5	+Inf	+Inf
2409	Mediator of RNA polymerase II transcription subunit 1 OS=Homo sapiens OX=9606 GN=MED1 PE=1 SV=4	Q15648	MED1	0	1	+Inf	+Inf	LowSpectorCoverage
3917	MDS1 and EVI1 complex locus protein OS=Homo sapiens OX=9606 GN=MECOM PE=1 SV=3	Q03112	MECOM	0	1	+Inf	+Inf	LowSpectorCoverage
3133	NAD-dependent malic enzyme, mitochondrial OS=Homo sapiens OX=9606 GN=ME2 PE=1 SV=1	P23368	ME2	0	3	+Inf	+Inf	LowSpectorCoverage
2203	Malate dehydrogenase, mitochondrial OS=Homo sapiens OX=9606 GN=MDH2 PE=1 SV=3	P40926	MDH2	0	1	+Inf	+Inf	LowSpectorCoverage
3633	Malate dehydrogenase, cytoplasmic OS=Homo sapiens OX=9606 GN=MDH1 PE=1 SV=4	P40925	MDH1	0	2	+Inf	+Inf	LowSpectorCoverage
2848	Multiple C2 and transmembrane domain-containing protein 2 OS=Homo sapiens OX=9606 GN=MCTP2 PE=1 SV=3	Q6DN12	MCTP2	0	2	+Inf	+Inf	LowSpectorCoverage
2229	Microspherule protein 1 OS=Homo sapiens OX=9606 GN=MCRS1 PE=1 SV=1	Q96EZ8	MCRS1	0	3	+Inf	+Inf	LowSpectorCoverage
2824	MAPK regulated corepressor interacting protein 2 OS=Homo sapiens OX=9606 GN=MCRIP2 PE=1 SV=2	Q9BUT9	MCRIP2	0	2	+Inf	+Inf	LowSpectorCoverage
1224	Mini-chromosome maintenance complex-binding protein OS=Homo sapiens OX=9606 GN=MCMBP PE=1 SV=2	Q9BTE3	MCMBP	0	14	+Inf	+Inf
4170	Isoform 2 of Mini-chromosome maintenance complex-binding protein OS=Homo sapiens OX=9606 GN=MCMBP	Q9BTE3	MCMBP	0	14	+Inf	+Inf
3974	DNA helicase MCM9 OS=Homo sapiens OX=9606 GN=MCM9 PE=1 SV=4	Q9NXL9	MCM9	0	1	+Inf	+Inf	LowSpectorCoverage
3193	MCM10 minichromosome maintenance deficient 10 (S. cerevisiae), isoform CRA_b OS=Homo sapiens OX=9606 GN=MCM10 PE=1 SV=1	Q5T670	MCM10	0	1	+Inf	+Inf	LowSpectorCoverage
3336	Methylcrotonoyl-CoA carboxylase beta chain, mitochondrial OS=Homo sapiens OX=9606 GN=MCCC2 PE=1 SV=1	Q9HCC0	MCCC2	0	3	+Inf	+Inf	LowSpectorCoverage
4188	Muscleblind-like protein 3 OS=Homo sapiens OX=9606 GN=MBNL3 PE=1 SV=2	Q9NUK0	MBNL3	0	2	+Inf	+Inf	LowSpectorCoverage
2543	Muscleblind-like protein 1 OS=Homo sapiens OX=9606 GN=MBNL1 PE=1 SV=2	Q9NR56	MBNL1	0	4	+Inf	+Inf
3568	GPN-loop GTPase OS=Homo sapiens OX=9606 GN=MBDin PE=2 SV=1	Q53RZ9	MBDin	0	2	+Inf	+Inf	LowSpectorCoverage
3379	Methyl-CpG-binding domain protein 4 OS=Homo sapiens OX=9606 GN=MBD4 PE=1 SV=1	O95243	MBD4	0	2	+Inf	+Inf	LowSpectorCoverage
2206	Methyl-CpG-binding domain protein 1 OS=Homo sapiens OX=9606 GN=MBD1 PE=1 SV=2	Q9UIS9	MBD1	0	2	+Inf	+Inf	LowSpectorCoverage
3804	Methionine adenosyltransferase 2 subunit beta OS=Homo sapiens OX=9606 GN=MAT2B PE=1 SV=1	Q9NZL9	MAT2B	0	1	+Inf	+Inf	LowSpectorCoverage
3046	S-adenosylmethionine synthase isoform type-2 OS=Homo sapiens OX=9606 GN=MAT2A PE=1 SV=1	P31153	MAT2A	0	3	+Inf	+Inf	LowSpectorCoverage
2855	Serine/threonine-protein kinase greatwall OS=Homo sapiens OX=9606 GN=MASTL PE=1 SV=1	Q96GX5	MASTL	0	5	+Inf	+Inf
2637	Microtubule-associated serine/threonine-protein kinase 2 OS=Homo sapiens OX=9606 GN=MAST2 PE=1 SV=2	Q6P0Q8	MAST2	0	3	+Inf	+Inf	LowSpectorCoverage
2994	MAP/microtubule affinity-regulating kinase 3 OS=Homo sapiens OX=9606 GN=MARK3 PE=1 SV=5	P27448	MARK3	0	4	+Inf	+Inf
856	Isoform 11 of Serine/threonine-protein kinase MARK2 OS=Homo sapiens OX=9606 GN=MARK2	Q7KZI7	MARK2	0	14	+Inf	+Inf
3930	Mitochondrial amidoxime-reducing component 1 OS=Homo sapiens OX=9606 GN=MARC1 PE=1 SV=1	Q5VT66	MARC1	0	1	+Inf	+Inf	LowSpectorCoverage
1944	Microtubule-associated protein RP/EB family member 2 OS=Homo sapiens OX=9606 GN=MAPRE2 PE=1 SV=1	Q15555	MAPRE2	0	5	+Inf	+Inf
2297	Microtubule-associated protein RP/EB family member 1 OS=Homo sapiens OX=9606 GN=MAPRE1 PE=1 SV=3	Q15691	MAPRE1	0	6	+Inf	+Inf
3085	MAP kinase-activated protein kinase 2 OS=Homo sapiens OX=9606 GN=MAPKAPK2 PE=1 SV=1	P49137	MAPKAPK2	0	3	+Inf	+Inf	LowSpectorCoverage
2970	Target of rapamycin complex 2 subunit MAPKAP1 (Fragment) OS=Homo sapiens OX=9606 GN=MAPKAP1 PE=1 SV=1	H0Y7F8	MAPKAP1	0	1	+Inf	+Inf	LowSpectorCoverage
3183	Mitogen-activated protein kinase OS=Homo sapiens OX=9606 GN=MAPK3 PE=1 SV=1	E9PQW4	MAPK3	0	6	+Inf	+Inf
1161	Isoform CSBP1 of Mitogen-activated protein kinase 14 OS=Homo sapiens OX=9606 GN=MAPK14	Q16539	MAPK14	0	13	+Inf	+Inf
3401	Mitogen-activated protein kinase 14 OS=Homo sapiens OX=9606 GN=MAPK14 PE=1 SV=3	Q16539	MAPK14	0	13	+Inf	+Inf
1526	Mitogen-activated protein kinase 1 OS=Homo sapiens OX=9606 GN=MAPK1 PE=1 SV=3	P28482	MAPK1	0	8	+Inf	+Inf
2868	Mitogen-activated protein kinase kinase kinase kinase 4 OS=Homo sapiens OX=9606 GN=MAP4K4 PE=1 SV=2	O95819	MAP4K4	0	1	+Inf	+Inf	LowSpectorCoverage
2048	Mitogen-activated protein kinase kinase kinase 7 OS=Homo sapiens OX=9606 GN=MAP3K7 PE=1 SV=1	O43318	MAP3K7	0	3	+Inf	+Inf	LowSpectorCoverage
2720	Mitogen-activated protein kinase kinase kinase 20 OS=Homo sapiens OX=9606 GN=MAP3K20 PE=1 SV=3	Q9NYL2	MAP3K20	0	3	+Inf	+Inf	LowSpectorCoverage
2702	Dual specificity mitogen-activated protein kinase kinase 3 OS=Homo sapiens OX=9606 GN=MAP2K3 PE=1 SV=2	P46734	MAP2K3	0	3	+Inf	+Inf	LowSpectorCoverage
1155	Dual specificity mitogen-activated protein kinase kinase 2 OS=Homo sapiens OX=9606 GN=MAP2K2 PE=1 SV=1	P36507	MAP2K2	0	12	+Inf	+Inf
3966	Endoplasmic reticulum mannosyl-oligosaccharide 1,2-alpha-mannosidase OS=Homo sapiens OX=9606 GN=MAN1B1 PE=1 SV=2	Q9UKM7	MAN1B1	0	2	+Inf	+Inf	LowSpectorCoverage
3680	Mucosa-associated lymphoid tissue lymphoma translocation protein 1 OS=Homo sapiens OX=9606 GN=MALT1 PE=1 SV=1	Q9UDY8	MALT1	0	2	+Inf	+Inf	LowSpectorCoverage
1250	Membrane-associated guanylate kinase, WW and PDZ domain-containing protein 2 OS=Homo sapiens OX=9606 GN=MAGI2 PE=1 SV=3	Q86UL8	MAGI2	0	2	+Inf	+Inf	LowSpectorCoverage
470	Melanoma-associated antigen D2 OS=Homo sapiens OX=9606 GN=MAGED2 PE=1 SV=2	Q5H909	MAGED2	0	31	+Inf	+Inf
3143	Melanoma-associated antigen 2 OS=Homo sapiens OX=9606 GN=MAGEA2 PE=1 SV=1	P43356	MAGEA2	0	2	+Inf	+Inf	LowSpectorCoverage
3603	Transcription factor MafF OS=Homo sapiens OX=9606 GN=MAFF PE=1 SV=2	Q9ULX9	MAFF	0	1	+Inf	+Inf	LowSpectorCoverage
3413	Mitotic spindle assembly checkpoint protein MAD2B OS=Homo sapiens OX=9606 GN=MAD2L2 PE=1 SV=2	Q9UI95	MAD2L2	0	2	+Inf	+Inf	LowSpectorCoverage
1807	Mitotic spindle assembly checkpoint protein MAD2A OS=Homo sapiens OX=9606 GN=MAD2L1 PE=1 SV=1	Q13257	MAD2L1	0	6	+Inf	+Inf
1347	MAD1 mitotic arrest deficient-like 1 (Yeast) OS=Homo sapiens OX=9606 GN=MAD1L1 PE=4 SV=1	A4D218	MAD1L1	0	9	+Inf	+Inf
3368	ADP-ribose glycohydrolase MACROD1 OS=Homo sapiens OX=9606 GN=MACROD1 PE=1 SV=2	Q9BQ69	MACROD1	0	2	+Inf	+Inf	LowSpectorCoverage
2937	Complex III assembly factor LYRM7 OS=Homo sapiens OX=9606 GN=LYRM7 PE=1 SV=1	Q5U5X0	LYRM7	0	1	+Inf	+Inf	LowSpectorCoverage
4036	Acyl-protein thioesterase 2 OS=Homo sapiens OX=9606 GN=LYPLA2 PE=1 SV=1	O95372	LYPLA2	0	1	+Inf	+Inf	LowSpectorCoverage
3995	Acyl-protein thioesterase 1 OS=Homo sapiens OX=9606 GN=LYPLA1 PE=1 SV=1	A0A087X1K9	LYPLA1	0	1	+Inf	+Inf	LowSpectorCoverage
2335	Putative RNA-binding protein Luc7-like 1 OS=Homo sapiens OX=9606 GN=LUC7L PE=1 SV=1	Q9NQ29	LUC7L	0	13	+Inf	+Inf
2111	Protein LTV1 homolog OS=Homo sapiens OX=9606 GN=LTV1 PE=1 SV=1	Q96GA3	LTV1	0	5	+Inf	+Inf
3888	Protein LTO1 homolog OS=Homo sapiens OX=9606 GN=LTO1 PE=1 SV=1	B4DFA5	LTO1	0	1	+Inf	+Inf	LowSpectorCoverage
2697	E3 ubiquitin-protein ligase listerin OS=Homo sapiens OX=9606 GN=LTN1 PE=1 SV=6	O94822	LTN1	0	2	+Inf	+Inf	LowSpectorCoverage
4042	Lactotransferrin OS=Homo sapiens OX=9606 GN=LTF PE=1 SV=6	P02788	LTF	0	1	+Inf	+Inf	LowSpectorCoverage
2668	Lanosterol synthase OS=Homo sapiens OX=9606 GN=LSS PE=1 SV=1	P48449	LSS	0	4	+Inf	+Inf
2729	Protein LSM14 homolog A OS=Homo sapiens OX=9606 GN=LSM14A PE=1 SV=3	Q8ND56	LSM14A	0	2	+Inf	+Inf	LowSpectorCoverage
1753	Protein LSM12 homolog OS=Homo sapiens OX=9606 GN=LSM12 PE=1 SV=1	K7ELG9	LSM12	0	7	+Inf	+Inf
2217	U7 snRNA-associated Sm-like protein LSm11 OS=Homo sapiens OX=9606 GN=LSM11 PE=1 SV=2	P83369	LSM11	0	3	+Inf	+Inf	LowSpectorCoverage
1339	Large subunit GTPase 1 homolog OS=Homo sapiens OX=9606 GN=LSG1 PE=1 SV=2	Q9H089	LSG1	0	7	+Inf	+Inf
2808	Leucine-rich repeat and WD repeat-containing protein 1 OS=Homo sapiens OX=9606 GN=LRWD1 PE=1 SV=2	Q9UFC0	LRWD1	0	4	+Inf	+Inf
2271	Leucine-rich repeat-containing protein 47 OS=Homo sapiens OX=9606 GN=LRRC47 PE=1 SV=1	Q8N1G4	LRRC47	0	5	+Inf	+Inf
2867	Leucine-rich repeat-containing protein 42 OS=Homo sapiens OX=9606 GN=LRRC42 PE=1 SV=1	Q9Y546	LRRC42	0	1	+Inf	+Inf	LowSpectorCoverage
977	Leucine-rich repeat-containing protein 40 OS=Homo sapiens OX=9606 GN=LRRC40 PE=1 SV=1	Q9H9A6	LRRC40	0	18	+Inf	+Inf
2244	Leucine-rich repeat-containing protein 14 OS=Homo sapiens OX=9606 GN=LRRC14 PE=1 SV=1	Q15048	LRRC14	0	3	+Inf	+Inf	LowSpectorCoverage
4171	Leucine-rich repeat-containing protein 1 OS=Homo sapiens OX=9606 GN=LRRC1 PE=1 SV=1	Q9BTT6	LRRC1	0	4	+Inf	+Inf
62	Leucine-rich PPR motif-containing protein, mitochondrial OS=Homo sapiens OX=9606 GN=LRPPRC PE=1 SV=3	P42704	LRPPRC	0	132	+Inf	+Inf
2673	Leucine-rich repeat and calponin homology domain-containing protein 1 OS=Homo sapiens OX=9606 GN=LRCH1 PE=1 SV=3	Q9Y2L9	LRCH1	0	2	+Inf	+Inf	LowSpectorCoverage
1555	Lipopolysaccharide-responsive and beige-like anchor protein OS=Homo sapiens OX=9606 GN=LRBA PE=1 SV=4	P50851	LRBA	0	10	+Inf	+Inf
3959	Lipoma-preferred partner OS=Homo sapiens OX=9606 GN=LPP PE=1 SV=1	Q93052	LPP	0	2	+Inf	+Inf	LowSpectorCoverage
4000	Uncharacterized protein OS=Homo sapiens OX=9606 GN=LOC401309 PE=4 SV=1	A4D110	LOC401309	0	1	+Inf	+Inf	LowSpectorCoverage
3641	Protein lin-52 homolog OS=Homo sapiens OX=9606 GN=LIN52 PE=1 SV=1	Q52LA3	LIN52	0	2	+Inf	+Inf	LowSpectorCoverage
3871	DNA ligase OS=Homo sapiens OX=9606 GN=LIG4 PE=1 SV=1	A0A0C4DGV9	LIG4	0	1	+Inf	+Inf	LowSpectorCoverage
857	DNA ligase 3 OS=Homo sapiens OX=9606 GN=LIG3 PE=1 SV=2	P49916	LIG3	0	15	+Inf	+Inf
1446	Isoform 3 of DNA ligase 1 OS=Homo sapiens OX=9606 GN=LIG1	P18858	LIG1	0	11	+Inf	+Inf
3807	Galectin-related protein OS=Homo sapiens OX=9606 GN=LGALSL PE=1 SV=2	Q3ZCW2	LGALSL	0	1	+Inf	+Inf	LowSpectorCoverage
4010	Leptin receptor overlapping transcript-like 1 (Fragment) OS=Homo sapiens OX=9606 GN=LEPROTL1 PE=1 SV=1	H0YBC1	LEPROTL1	0	1	+Inf	+Inf	LowSpectorCoverage
2310	RNA polymerase-associated protein LEO1 OS=Homo sapiens OX=9606 GN=LEO1 PE=1 SV=1	Q8WVC0	LEO1	0	4	+Inf	+Inf
1954	Leukocyte receptor cluster member 9 OS=Homo sapiens OX=9606 GN=LENG9 PE=2 SV=2	Q96B70	LENG9	0	8	+Inf	+Inf
3690	Leukocyte receptor cluster member 8 OS=Homo sapiens OX=9606 GN=LENG8 PE=1 SV=3	Q96PV6	LENG8	0	2	+Inf	+Inf	LowSpectorCoverage
3004	Inner nuclear membrane protein Man1 OS=Homo sapiens OX=9606 GN=LEMD3 PE=1 SV=2	Q9Y2U8	LEMD3	0	2	+Inf	+Inf	LowSpectorCoverage
2744	Protein LDOC1 OS=Homo sapiens OX=9606 GN=LDOC1 PE=1 SV=1	O95751	LDOC1	0	2	+Inf	+Inf	LowSpectorCoverage
2713	Low density lipoprotein receptor adapter protein 1 OS=Homo sapiens OX=9606 GN=LDLRAP1 PE=1 SV=3	Q5SW96	LDLRAP1	0	4	+Inf	+Inf
3689	L-lactate dehydrogenase B chain OS=Homo sapiens OX=9606 GN=LDHB PE=1 SV=2	P07195	LDHB	0	4	+Inf	+Inf
1354	L-lactate dehydrogenase A chain OS=Homo sapiens OX=9606 GN=LDHA PE=1 SV=2	P00338	LDHA	0	9	+Inf	+Inf
3346	tRNA wybutosine-synthesizing protein 4 OS=Homo sapiens OX=9606 GN=LCMT2 PE=1 SV=3	O60294	LCMT2	0	3	+Inf	+Inf	LowSpectorCoverage
2016	La-related protein 7 OS=Homo sapiens OX=9606 GN=LARP7 PE=1 SV=1	Q4G0J3	LARP7	0	3	+Inf	+Inf	LowSpectorCoverage
2014	Ragulator complex protein LAMTOR4 OS=Homo sapiens OX=9606 GN=LAMTOR4 PE=1 SV=1	Q0VGL1	LAMTOR4	0	5	+Inf	+Inf
4090	EKC/KEOPS complex subunit LAGE3 OS=Homo sapiens OX=9606 GN=LAGE3 PE=1 SV=2	Q14657	LAGE3	0	1	+Inf	+Inf	LowSpectorCoverage
3056	Endoribonuclease LACTB2 OS=Homo sapiens OX=9606 GN=LACTB2 PE=1 SV=2	Q53H82	LACTB2	0	4	+Inf	+Inf
3684	Lethal(3)malignant brain tumor-like protein 2 OS=Homo sapiens OX=9606 GN=L3MBTL2 PE=1 SV=1	Q969R5	L3MBTL2	0	2	+Inf	+Inf	LowSpectorCoverage
3068	Protein KTI12 homolog OS=Homo sapiens OX=9606 GN=KTI12 PE=1 SV=1	Q96EK9	KTI12	0	4	+Inf	+Inf
3607	Kinase suppressor of Ras 1 OS=Homo sapiens OX=9606 GN=KSR1 PE=1 SV=3	Q8IVT5	KSR1	0	1	+Inf	+Inf	LowSpectorCoverage
3577	Type II hair keratin 2 OS=Homo sapiens OX=9606 GN=KRTHB2 PE=2 SV=1	Q701L7	KRTHB2	0	3	+Inf	+Inf	LowSpectorCoverage
3579	Keratin-associated protein 2-3 OS=Homo sapiens OX=9606 GN=KRTAP2-3 PE=1 SV=2	P0C7H8	KRTAP2	0	2	+Inf	+Inf	LowSpectorCoverage
3398	Keratin, type II cuticular Hb3 OS=Homo sapiens OX=9606 GN=KRT83 PE=1 SV=2	P78385	KRT83	0	14	+Inf	+Inf
2104	Keratin, type II cytoskeletal 80 OS=Homo sapiens OX=9606 GN=KRT80 PE=1 SV=2	Q6KB66	KRT80	0	6	+Inf	+Inf
3519	Keratin, type II cytoskeletal 2 oral OS=Homo sapiens OX=9606 GN=KRT76 PE=1 SV=2	Q01546	KRT76	0	18	+Inf	+Inf
3937	Keratin, type I cuticular Ha6 OS=Homo sapiens OX=9606 GN=KRT36 PE=2 SV=1	O76013	KRT36	0	12	+Inf	+Inf
3209	Keratin, type I cuticular Ha4 OS=Homo sapiens OX=9606 GN=KRT34 PE=3 SV=1	A0A140TA69	KRT34	0	13	+Inf	+Inf
3438	Keratin, type I cuticular Ha3-I OS=Homo sapiens OX=9606 GN=KRT33A PE=2 SV=2	O76009	KRT33A	0	13	+Inf	+Inf
1218	Keratin, type I cuticular Ha1 OS=Homo sapiens OX=9606 GN=KRT31 PE=1 SV=3	Q15323	KRT31	0	22	+Inf	+Inf
1539	Kinetochore-associated protein 1 OS=Homo sapiens OX=9606 GN=KNTC1 PE=1 SV=1	P50748	KNTC1	0	8	+Inf	+Inf
2333	Small kinetochore-associated protein OS=Homo sapiens OX=9606 GN=KNSTRN PE=1 SV=2	Q9Y448	KNSTRN	0	4	+Inf	+Inf
617	Kelch-like protein 4 OS=Homo sapiens OX=9606 GN=KLHL4 PE=1 SV=2	Q9C0H6	KLHL4	0	20	+Inf	+Inf
3953	Kelch-like protein 22 OS=Homo sapiens OX=9606 GN=KLHL22 PE=1 SV=2	Q53GT1	KLHL22	0	2	+Inf	+Inf	LowSpectorCoverage
4198	Kelch-like protein 21 OS=Homo sapiens OX=9606 GN=KLHL21 PE=1 SV=4	Q9UJP4	KLHL21	0	1	+Inf	+Inf	LowSpectorCoverage
2274	Isoform 2 of Kelch-like protein 13 OS=Homo sapiens OX=9606 GN=KLHL13	Q9P2N7	KLHL13	0	5	+Inf	+Inf
4189	Kelch-like protein 11 OS=Homo sapiens OX=9606 GN=KLHL11 PE=1 SV=1	Q9NVR0	KLHL11	0	1	+Inf	+Inf	LowSpectorCoverage
1270	Kelch domain-containing protein 4 OS=Homo sapiens OX=9606 GN=KLHDC4 PE=1 SV=1	Q8TBB5	KLHDC4	0	12	+Inf	+Inf
3128	Krueppel-like factor 16 OS=Homo sapiens OX=9606 GN=KLF16 PE=1 SV=1	Q9BXK1	KLF16	0	2	+Inf	+Inf	LowSpectorCoverage
4204	Krueppel-like factor 13 OS=Homo sapiens OX=9606 GN=KLF13 PE=1 SV=1	Q9Y2Y9	KLF13	0	1	+Inf	+Inf	LowSpectorCoverage
1820	Isoform 5 of Kinesin light chain 4 OS=Homo sapiens OX=9606 GN=KLC4	Q9NSK0	KLC4	0	5	+Inf	+Inf
1756	Kinesin light chain 2 OS=Homo sapiens OX=9606 GN=KLC2 PE=1 SV=1	Q9H0B6	KLC2	0	5	+Inf	+Inf
3848	Isoform J of Kinesin light chain 1 OS=Homo sapiens OX=9606 GN=KLC1	Q07866	KLC1	0	2	+Inf	+Inf	LowSpectorCoverage
3280	Mast/stem cell growth factor receptor Kit OS=Homo sapiens OX=9606 GN=KIT PE=1 SV=1	P10721	KIT	0	3	+Inf	+Inf	LowSpectorCoverage
2201	DNA/RNA-binding protein KIN17 OS=Homo sapiens OX=9606 GN=KIN PE=1 SV=2	O60870	KIN	0	2	+Inf	+Inf	LowSpectorCoverage
2674	Isoform 4 of Kinesin-like protein KIFC3 OS=Homo sapiens OX=9606 GN=KIFC3	Q9BVG8	KIFC3	0	3	+Inf	+Inf	LowSpectorCoverage
2876	Kinesin-like protein KIF7 OS=Homo sapiens OX=9606 GN=KIF7 PE=1 SV=2	Q2M1P5	KIF7	0	1	+Inf	+Inf	LowSpectorCoverage
721	KIF5B-RET(NM_020630)_K24R11 fusion protein OS=Homo sapiens OX=9606 GN=KIF5B-RET(NM_020630)_K24;R11 PE=2 SV=1	M1VE91	KIF5B	0	14	+Inf	+Inf
4057	Kinesin-1 heavy chain OS=Homo sapiens OX=9606 GN=KIF5B PE=1 SV=1	P33176	KIF5B	0	15	+Inf	+Inf
1957	Kinesin-like protein KIF2C OS=Homo sapiens OX=9606 GN=KIF2C PE=1 SV=2	Q99661	KIF2C	0	6	+Inf	+Inf
1079	Isoform 2 of Kinesin-like protein KIF22 OS=Homo sapiens OX=9606 GN=KIF22	Q14807	KIF22	0	10	+Inf	+Inf
2306	Kinesin-like protein KIF21A OS=Homo sapiens OX=9606 GN=KIF21A PE=1 SV=2	Q7Z4S6	KIF21A	0	6	+Inf	+Inf
2961	Kinesin-like protein KIF1C OS=Homo sapiens OX=9606 GN=KIF1C PE=1 SV=3	O43896	KIF1C	0	4	+Inf	+Inf
859	KIF1-binding protein OS=Homo sapiens OX=9606 GN=KIF1BP PE=1 SV=1	Q96EK5	KIF1BP	0	18	+Inf	+Inf
1623	Isoform 3 of Kinesin-like protein KIF1B OS=Homo sapiens OX=9606 GN=KIF1B	O60333	KIF1B	0	4	+Inf	+Inf
822	Kinesin-like protein KIF15 OS=Homo sapiens OX=9606 GN=KIF15 PE=1 SV=1	Q9NS87	KIF15	0	8	+Inf	+Inf
1408	Kinesin-like protein KIF14 OS=Homo sapiens OX=9606 GN=KIF14 PE=1 SV=1	Q15058	KIF14	0	6	+Inf	+Inf
3537	Kinesin-like protein KIF13A OS=Homo sapiens OX=9606 GN=KIF13A PE=1 SV=2	Q9H1H9	KIF13A	0	1	+Inf	+Inf	LowSpectorCoverage
1268	Kinesin-like protein KIF11 OS=Homo sapiens OX=9606 GN=KIF11 PE=1 SV=2	P52732	KIF11	0	8	+Inf	+Inf
1520	Uncharacterized protein KIAA1671 OS=Homo sapiens OX=9606 GN=KIAA1671 PE=1 SV=2	Q9BY89	KIAA1671	0	4	+Inf	+Inf
2502	Mitochondrial ribonuclease P catalytic subunit OS=Homo sapiens OX=9606 GN=KIAA0391 PE=1 SV=2	O15091	KIAA0391	0	4	+Inf	+Inf
3055	Kelch-like ECH-associated protein 1 OS=Homo sapiens OX=9606 GN=KEAP1 PE=1 SV=2	Q14145	KEAP1	0	4	+Inf	+Inf
3498	Lysine-specific demethylase 4D OS=Homo sapiens OX=9606 GN=KDM4D PE=1 SV=3	Q6B0I6	KDM4D	0	1	+Inf	+Inf	LowSpectorCoverage
1140	Lysine-specific demethylase 3B OS=Homo sapiens OX=9606 GN=KDM3B PE=1 SV=2	Q7LBC6	KDM3B	0	10	+Inf	+Inf
2953	Lysine-specific histone demethylase 1B OS=Homo sapiens OX=9606 GN=KDM1B PE=1 SV=3	Q8NB78	KDM1B	0	1	+Inf	+Inf	LowSpectorCoverage
3033	BTB/POZ domain-containing adapter for CUL3-mediated RhoA degradation protein 3 OS=Homo sapiens OX=9606 GN=KCTD10 PE=1 SV=1	Q9H3F6	KCTD10	0	1	+Inf	+Inf	LowSpectorCoverage
2979	Potassium voltage-gated channel subfamily H member 3 OS=Homo sapiens OX=9606 GN=KCNH3 PE=1 SV=2	Q9ULD8	KCNH3	0	1	+Inf	+Inf	LowSpectorCoverage
2956	Kelch repeat and BTB domain-containing protein 6 OS=Homo sapiens OX=9606 GN=KBTBD6 PE=1 SV=1	Q86V97	KBTBD6	0	2	+Inf	+Inf	LowSpectorCoverage
1878	Histone acetyltransferase KAT8 OS=Homo sapiens OX=9606 GN=KAT8 PE=1 SV=2	Q9H7Z6	KAT8	0	4	+Inf	+Inf
2968	KAT8 regulatory NSL complex subunit 3 OS=Homo sapiens OX=9606 GN=KANSL3 PE=1 SV=2	Q9P2N6	KANSL3	0	2	+Inf	+Inf	LowSpectorCoverage
3927	KAT8 regulatory NSL complex subunit 2 (Fragment) OS=Homo sapiens OX=9606 GN=KANSL2 PE=1 SV=1	H0YIQ8	KANSL2	0	1	+Inf	+Inf	LowSpectorCoverage
2253	KN motif and ankyrin repeat domain-containing protein 2 OS=Homo sapiens OX=9606 GN=KANK2 PE=1 SV=1	Q63ZY3	KANK2	0	5	+Inf	+Inf
4053	Transcription factor jun-B OS=Homo sapiens OX=9606 GN=JUNB PE=1 SV=1	P17275	JUNB	0	1	+Inf	+Inf	LowSpectorCoverage
3870	Jerky protein homolog-like OS=Homo sapiens OX=9606 GN=JRKL PE=2 SV=2	Q9Y4A0	JRKL	0	1	+Inf	+Inf	LowSpectorCoverage
2790	Junction-mediating and -regulatory protein OS=Homo sapiens OX=9606 GN=JMY PE=1 SV=2	Q8N9B5	JMY	0	4	+Inf	+Inf
2078	Bifunctional arginine demethylase and lysyl-hydroxylase JMJD6 OS=Homo sapiens OX=9606 GN=JMJD6 PE=1 SV=1	K7EJU9	JMJD6	0	6	+Inf	+Inf
2063	Tyrosine-protein kinase OS=Homo sapiens OX=9606 GN=JAK1 PE=2 SV=1	Q4LDX3	JAK1	0	3	+Inf	+Inf	LowSpectorCoverage
2113	Protein IWS1 homolog OS=Homo sapiens OX=9606 GN=IWS1 PE=1 SV=2	Q96ST2	IWS1	0	4	+Inf	+Inf
3682	Influenza virus NS1A-binding protein OS=Homo sapiens OX=9606 GN=IVNS1ABP PE=1 SV=3	Q9Y6Y0	IVNS1ABP	0	2	+Inf	+Inf	LowSpectorCoverage
3967	Inosine triphosphate pyrophosphatase OS=Homo sapiens OX=9606 GN=ITPA PE=1 SV=2	Q9BY32	ITPA	0	1	+Inf	+Inf	LowSpectorCoverage
3796	Integrin beta-1-binding protein 1 OS=Homo sapiens OX=9606 GN=ITGB1BP1 PE=1 SV=1	O14713	ITGB1BP1	0	1	+Inf	+Inf	LowSpectorCoverage
830	E3 ubiquitin-protein ligase Itchy homolog OS=Homo sapiens OX=9606 GN=ITCH PE=1 SV=2	Q96J02	ITCH	0	18	+Inf	+Inf
1803	IST1 homolog OS=Homo sapiens OX=9606 GN=IST1 PE=1 SV=1	P53990	IST1	0	6	+Inf	+Inf
1815	Interferon-stimulated gene 20 kDa protein OS=Homo sapiens OX=9606 GN=ISG20 PE=1 SV=2	Q96AZ6	ISG20	0	7	+Inf	+Inf
1933	Ubiquitin-like protein ISG15 OS=Homo sapiens OX=9606 GN=ISG15 PE=1 SV=5	P05161	ISG15	0	8	+Inf	+Inf
2785	Iron-sulfur cluster assembly 2 homolog, mitochondrial OS=Homo sapiens OX=9606 GN=ISCA2 PE=1 SV=2	Q86U28	ISCA2	0	4	+Inf	+Inf
3485	Isoform 2 of Iron-sulfur cluster assembly 1 homolog, mitochondrial OS=Homo sapiens OX=9606 GN=ISCA1	Q9BUE6	ISCA1	0	1	+Inf	+Inf	LowSpectorCoverage
1102	Insulin receptor substrate 2 insertion mutant (Fragment) OS=Homo sapiens OX=9606 GN=IRS2 PE=4 SV=1	Q96RG4	IRS2	0	12	+Inf	+Inf
3797	Immunity-related GTPase family Q protein OS=Homo sapiens OX=9606 GN=IRGQ PE=1 SV=1	Q8WZA9	IRGQ	0	1	+Inf	+Inf	LowSpectorCoverage
3843	Interferon regulatory factor 3 OS=Homo sapiens OX=9606 GN=IRF3 PE=1 SV=1	Q14653	IRF3	0	1	+Inf	+Inf	LowSpectorCoverage
3268	Interferon regulatory factor 2-binding protein-like OS=Homo sapiens OX=9606 GN=IRF2BPL PE=1 SV=1	Q9H1B7	IRF2BPL	0	2	+Inf	+Inf	LowSpectorCoverage
1632	Isoform 2 of Interferon regulatory factor 2-binding protein 2 OS=Homo sapiens OX=9606 GN=IRF2BP2	Q7Z5L9	IRF2BP2	0	8	+Inf	+Inf
1527	Interferon regulatory factor 2-binding protein 1 OS=Homo sapiens OX=9606 GN=IRF2BP1 PE=1 SV=1	Q8IU81	IRF2BP1	0	8	+Inf	+Inf
3970	Interleukin-1 receptor-associated kinase 4 OS=Homo sapiens OX=9606 GN=IRAK4 PE=1 SV=1	Q69FE3	IRAK4	0	1	+Inf	+Inf	LowSpectorCoverage
2290	Interleukin-1 receptor-associated kinase 1 OS=Homo sapiens OX=9606 GN=IRAK1 PE=1 SV=2	P51617	IRAK1	0	5	+Inf	+Inf
2952	IQ motif and SEC7 domain-containing protein 1 OS=Homo sapiens OX=9606 GN=IQSEC1 PE=1 SV=1	Q6DN90	IQSEC1	0	2	+Inf	+Inf	LowSpectorCoverage
3399	IQ calmodulin-binding motif-containing protein 1 OS=Homo sapiens OX=9606 GN=IQCB1 PE=1 SV=1	Q15051	IQCB1	0	2	+Inf	+Inf	LowSpectorCoverage
2707	Inositol-pentakisphosphate 2-kinase OS=Homo sapiens OX=9606 GN=IPPK PE=1 SV=1	Q9H8X2	IPPK	0	1	+Inf	+Inf	LowSpectorCoverage
689	Importin-9 OS=Homo sapiens OX=9606 GN=IPO9 PE=1 SV=3	Q96P70	IPO9	0	27	+Inf	+Inf
1660	Importin-8 OS=Homo sapiens OX=9606 GN=IPO8 PE=1 SV=2	O15397	IPO8	0	8	+Inf	+Inf
304	Importin-7 OS=Homo sapiens OX=9606 GN=IPO7 PE=1 SV=1	O95373	IPO7	0	47	+Inf	+Inf
1883	Importin-5 OS=Homo sapiens OX=9606 GN=IPO5 PE=1 SV=4	O00410	IPO5	0	6	+Inf	+Inf
230	Importin-4 OS=Homo sapiens OX=9606 GN=IPO4 PE=1 SV=2	Q8TEX9	IPO4	0	63	+Inf	+Inf
703	Integrator complex subunit 3 OS=Homo sapiens OX=9606 GN=INTS3 PE=1 SV=1	Q68E01	INTS3	0	16	+Inf	+Inf
3770	Integrator complex subunit 14 OS=Homo sapiens OX=9606 GN=INTS14 PE=1 SV=2	Q96SY0	INTS14	0	1	+Inf	+Inf	LowSpectorCoverage
3453	Integrator complex subunit 12 OS=Homo sapiens OX=9606 GN=INTS12 PE=1 SV=1	Q96CB8	INTS12	0	1	+Inf	+Inf	LowSpectorCoverage
3534	Integrator complex subunit 10 OS=Homo sapiens OX=9606 GN=INTS10 PE=1 SV=2	Q9NVR2	INTS10	0	1	+Inf	+Inf	LowSpectorCoverage
4044	Insulin receptor OS=Homo sapiens OX=9606 GN=INSR PE=1 SV=4	P06213	INSR	0	2	+Inf	+Inf	LowSpectorCoverage
634	Phosphatidylinositol 3,4,5-trisphosphate 5-phosphatase 2 OS=Homo sapiens OX=9606 GN=INPPL1 PE=1 SV=2	O15357	INPPL1	0	25	+Inf	+Inf
3771	INO80 complex subunit E OS=Homo sapiens OX=9606 GN=INO80E PE=1 SV=1	Q8NBZ0	INO80E	0	1	+Inf	+Inf	LowSpectorCoverage
2108	INO80 complex subunit C OS=Homo sapiens OX=9606 GN=INO80C PE=1 SV=1	Q6PI98	INO80C	0	6	+Inf	+Inf
3572	INO80 complex subunit B OS=Homo sapiens OX=9606 GN=INO80B PE=1 SV=2	Q9C086	INO80B	0	1	+Inf	+Inf	LowSpectorCoverage
1519	Chromatin-remodeling ATPase INO80 OS=Homo sapiens OX=9606 GN=INO80 PE=1 SV=2	Q9ULG1	INO80	0	2	+Inf	+Inf	LowSpectorCoverage
3291	Inhibitor of growth protein 3 OS=Homo sapiens OX=9606 GN=ING3 PE=1 SV=2	Q9NXR8	ING3	0	2	+Inf	+Inf	LowSpectorCoverage
3256	Inhibitor of growth protein 1 OS=Homo sapiens OX=9606 GN=ING1 PE=1 SV=2	Q9UK53	ING1	0	1	+Inf	+Inf	LowSpectorCoverage
796	Inverted formin-2 OS=Homo sapiens OX=9606 GN=INF2 PE=1 SV=2	Q27J81	INF2	0	16	+Inf	+Inf
3081	Protein IMPACT OS=Homo sapiens OX=9606 GN=IMPACT PE=1 SV=2	Q9P2X3	IMPACT	0	4	+Inf	+Inf
3037	Inositol monophosphatase 2 OS=Homo sapiens OX=9606 GN=IMPA2 PE=1 SV=1	O14732	IMPA2	0	4	+Inf	+Inf
1687	Integrin-linked kinase-associated serine/threonine phosphatase 2C OS=Homo sapiens OX=9606 GN=ILKAP PE=1 SV=1	Q9H0C8	ILKAP	0	9	+Inf	+Inf
890	Integrin-linked protein kinase OS=Homo sapiens OX=9606 GN=ILK PE=1 SV=2	Q13418	ILK	0	16	+Inf	+Inf
1405	NF-kappa-B essential modulator OS=Homo sapiens OX=9606 GN=IKBKG PE=1 SV=1	A0A087X1B1	IKBKG	0	8	+Inf	+Inf
1872	Inhibitor of nuclear factor kappa-B kinase subunit beta OS=Homo sapiens OX=9606 GN=IKBKB PE=1 SV=1	O14920	IKBKB	0	3	+Inf	+Inf	LowSpectorCoverage
2133	DNA-binding protein SMUBP-2 OS=Homo sapiens OX=9606 GN=IGHMBP2 PE=1 SV=3	P38935	IGHMBP2	0	3	+Inf	+Inf	LowSpectorCoverage
1576	Insulin-like growth factor 2 mRNA-binding protein 2 OS=Homo sapiens OX=9606 GN=IGF2BP2 PE=1 SV=2	Q9Y6M1	IGF2BP2	0	15	+Inf	+Inf
3376	Immunoglobulin-binding protein 1 OS=Homo sapiens OX=9606 GN=IGBP1 PE=1 SV=1	P78318	IGBP1	0	2	+Inf	+Inf	LowSpectorCoverage
2799	Intraflagellar transport protein 22 homolog OS=Homo sapiens OX=9606 GN=IFT22 PE=1 SV=1	Q9H7X7	IFT22	0	3	+Inf	+Inf	LowSpectorCoverage
3844	Intraflagellar transport protein 20 homolog OS=Homo sapiens OX=9606 GN=IFT20 PE=1 SV=1	Q8IY31	IFT20	0	1	+Inf	+Inf	LowSpectorCoverage
1879	Intraflagellar transport protein 172 homolog OS=Homo sapiens OX=9606 GN=IFT172 PE=1 SV=2	Q9UG01	IFT172	0	1	+Inf	+Inf	LowSpectorCoverage
4083	Isoform 2 of Interferon-related developmental regulator 2 OS=Homo sapiens OX=9606 GN=IFRD2	Q12894	IFRD2	0	1	+Inf	+Inf	LowSpectorCoverage
2653	Interferon-induced transmembrane protein 3 OS=Homo sapiens OX=9606 GN=IFITM3 PE=1 SV=2	Q01628	IFITM3	0	4	+Inf	+Inf
1943	Interferon-induced protein with tetratricopeptide repeats 5 OS=Homo sapiens OX=9606 GN=IFIT5 PE=1 SV=1	Q13325	IFIT5	0	6	+Inf	+Inf
3306	Interferon-induced protein with tetratricopeptide repeats 3 OS=Homo sapiens OX=9606 GN=IFIT3 PE=1 SV=1	O14879	IFIT3	0	1	+Inf	+Inf	LowSpectorCoverage
3495	Interferon-induced protein with tetratricopeptide repeats 1B OS=Homo sapiens OX=9606 GN=IFIT1B PE=1 SV=1	Q5T764	IFIT1B	0	1	+Inf	+Inf	LowSpectorCoverage
2507	Interferon-induced protein with tetratricopeptide repeats 1 OS=Homo sapiens OX=9606 GN=IFIT1 PE=1 SV=2	P09914	IFIT1	0	5	+Inf	+Inf
1762	Gamma-interferon-inducible protein 16 OS=Homo sapiens OX=9606 GN=IFI16 PE=1 SV=3	Q16666	IFI16	0	5	+Inf	+Inf
928	Isopentenyl-diphosphate Delta-isomerase 1 OS=Homo sapiens OX=9606 GN=IDI1 PE=1 SV=2	Q13907	IDI1	0	17	+Inf	+Inf
3188	Isocitrate dehydrogenase [NAD] subunit alpha, mitochondrial OS=Homo sapiens OX=9606 GN=IDH3A PE=1 SV=1	P50213	IDH3A	0	1	+Inf	+Inf	LowSpectorCoverage
3182	Isocitrate dehydrogenase [NADP] cytoplasmic OS=Homo sapiens OX=9606 GN=IDH1 PE=1 SV=2	O75874	IDH1	0	3	+Inf	+Inf	LowSpectorCoverage
2254	Insulin-degrading enzyme OS=Homo sapiens OX=9606 GN=IDE PE=1 SV=4	P14735	IDE	0	3	+Inf	+Inf	LowSpectorCoverage
2775	DNA-binding protein inhibitor ID-3 OS=Homo sapiens OX=9606 GN=ID3 PE=1 SV=2	Q02535	ID3	0	5	+Inf	+Inf
3320	DNA-binding protein inhibitor ID-1 OS=Homo sapiens OX=9606 GN=ID1 PE=1 SV=3	P41134	ID1	0	3	+Inf	+Inf	LowSpectorCoverage
2646	Isoleucine--tRNA ligase, mitochondrial OS=Homo sapiens OX=9606 GN=IARS2 PE=1 SV=2	Q9NSE4	IARS2	0	2	+Inf	+Inf	LowSpectorCoverage
3135	HZGJ OS=Homo sapiens OX=9606 GN=HZGJ PE=2 SV=1	Q86YQ0	HZGJ	0	2	+Inf	+Inf	LowSpectorCoverage
2844	HYAL3 protein OS=Homo sapiens OX=9606 GN=HYAL3 PE=2 SV=1	Q6IAP1	HYAL3	0	3	+Inf	+Inf	LowSpectorCoverage
369	E3 ubiquitin-protein ligase HUWE1 OS=Homo sapiens OX=9606 GN=HUWE1 PE=1 SV=3	Q7Z6Z7	HUWE1	0	30	+Inf	+Inf
3852	E3 ubiquitin-protein ligase HUWE1 (Fragment) OS=Homo sapiens OX=9606 GN=HUWE1 PE=1 SV=1	A0A087X1S3	HUWE1	0	5	+Inf	+Inf
3525	Checkpoint protein HUS1 (Fragment) OS=Homo sapiens OX=9606 GN=HUS1 PE=1 SV=1	H7C272	HUS1	0	1	+Inf	+Inf	LowSpectorCoverage
1868	Huntingtin OS=Homo sapiens OX=9606 GN=HTT PE=1 SV=2	P42858	HTT	0	1	+Inf	+Inf	LowSpectorCoverage
1087	HIV Tat-specific factor 1 OS=Homo sapiens OX=9606 GN=HTATSF1 PE=1 SV=1	O43719	HTATSF1	0	11	+Inf	+Inf
3287	Oxidoreductase HTATIP2 OS=Homo sapiens OX=9606 GN=HTATIP2 PE=1 SV=2	Q9BUP3	HTATIP2	0	2	+Inf	+Inf	LowSpectorCoverage
750	Heat shock protein 105 kDa OS=Homo sapiens OX=9606 GN=HSPH1 PE=1 SV=1	Q92598	HSPH1	0	22	+Inf	+Inf
1963	Hsp70-binding protein 1 OS=Homo sapiens OX=9606 GN=HSPBP1 PE=1 SV=2	Q9NZL4	HSPBP1	0	9	+Inf	+Inf
3681	Heat shock protein beta-8 OS=Homo sapiens OX=9606 GN=HSPB8 PE=1 SV=1	Q9UJY1	HSPB8	0	2	+Inf	+Inf	LowSpectorCoverage
2102	Heat shock protein beta-7 OS=Homo sapiens OX=9606 GN=HSPB7 PE=1 SV=1	Q68DG0	HSPB7	0	6	+Inf	+Inf
1693	Intraflagellar transport protein 25 homolog OS=Homo sapiens OX=9606 GN=HSPB11 PE=1 SV=1	Q9Y547	HSPB11	0	11	+Inf	+Inf
1790	Heat shock 70 kDa protein 4 OS=Homo sapiens OX=9606 GN=HSPA4 PE=1 SV=1	A0A087WYC1	HSPA4	0	8	+Inf	+Inf
1533	Heat shock-related 70 kDa protein 2 OS=Homo sapiens OX=9606 GN=HSPA2 PE=1 SV=1	P54652	HSPA2	0	85	+Inf	+Inf
3560	Heat shock 70 kDa protein 1-like OS=Homo sapiens OX=9606 GN=HSPA1L PE=1 SV=2	P34931	HSPA1L	0	71	+Inf	+Inf
1620	Heat shock 70 kDa protein 14 OS=Homo sapiens OX=9606 GN=HSPA14 PE=1 SV=1	Q0VDF9	HSPA14	0	7	+Inf	+Inf
2086	Endoplasmin OS=Homo sapiens OX=9606 GN=HSP90B1 PE=1 SV=1	P14625	HSP90B1	0	13	+Inf	+Inf
405	Heat shock protein HSP 90-alpha OS=Homo sapiens OX=9606 GN=HSP90AA1 PE=1 SV=5	P07900	HSP90AA1	0	98	+Inf	+Inf
3163	Heat shock factor protein 1 OS=Homo sapiens OX=9606 GN=HSF1 PE=1 SV=1	Q00613	HSF1	0	1	+Inf	+Inf	LowSpectorCoverage
2736	Hydroxysteroid dehydrogenase-like protein 2 OS=Homo sapiens OX=9606 GN=HSDL2 PE=1 SV=1	Q6YN16	HSDL2	0	1	+Inf	+Inf	LowSpectorCoverage
2011	3-hydroxyacyl-CoA dehydrogenase type-2 OS=Homo sapiens OX=9606 GN=HSD17B10 PE=1 SV=3	Q99714	HSD17B10	0	3	+Inf	+Inf	LowSpectorCoverage
3058	HCLS1-binding protein 3 OS=Homo sapiens OX=9606 GN=HS1BP3 PE=1 SV=1	Q53T59	HS1BP3	0	3	+Inf	+Inf	LowSpectorCoverage
2750	Hornerin OS=Homo sapiens OX=9606 GN=HRNR PE=1 SV=2	Q86YZ3	HRNR	0	3	+Inf	+Inf	LowSpectorCoverage
2268	Hermansky-Pudlak syndrome 6 protein OS=Homo sapiens OX=9606 GN=HPS6 PE=1 SV=1	Q86YV9	HPS6	0	5	+Inf	+Inf
1964	Hermansky-Pudlak syndrome 5 protein OS=Homo sapiens OX=9606 GN=HPS5 PE=1 SV=2	Q9UPZ3	HPS5	0	5	+Inf	+Inf
2134	Hermansky-Pudlak syndrome 3 protein OS=Homo sapiens OX=9606 GN=HPS3 PE=1 SV=1	Q969F9	HPS3	0	2	+Inf	+Inf	LowSpectorCoverage
1207	Histone PARylation factor 1 OS=Homo sapiens OX=9606 GN=HPF1 PE=1 SV=2	Q9NWY4	HPF1	0	11	+Inf	+Inf
3854	4-hydroxyphenylpyruvate dioxygenase-like protein OS=Homo sapiens OX=9606 GN=HPDL PE=1 SV=1	Q96IR7	HPDL	0	1	+Inf	+Inf	LowSpectorCoverage
2089	4-hydroxyphenylpyruvate dioxygenase OS=Homo sapiens OX=9606 GN=HPD PE=1 SV=2	P32754	HPD	0	5	+Inf	+Inf
3630	Homeobox protein Hox-D9 OS=Homo sapiens OX=9606 GN=HOXD9 PE=1 SV=5	P28356	HOXD9	0	2	+Inf	+Inf	LowSpectorCoverage
3529	Homeo box C10 OS=Homo sapiens OX=9606 GN=HOXC10 PE=2 SV=1	Q53XI4	HOXC10	0	1	+Inf	+Inf	LowSpectorCoverage
2456	Protein Hook homolog 2 OS=Homo sapiens OX=9606 GN=HOOK2 PE=1 SV=3	Q96ED9	HOOK2	0	1	+Inf	+Inf	LowSpectorCoverage
1574	Protein Hook homolog 1 OS=Homo sapiens OX=9606 GN=HOOK1 PE=1 SV=2	Q9UJC3	HOOK1	0	6	+Inf	+Inf
1085	Heterogeneous nuclear ribonucleoprotein L-like OS=Homo sapiens OX=9606 GN=HNRNPLL PE=1 SV=1	Q8WVV9	HNRNPLL	0	9	+Inf	+Inf
3282	Heterogeneous nuclear ribonucleoprotein L (Fragment) OS=Homo sapiens OX=9606 GN=HNRNPL PE=1 SV=1	A0A3B3ITJ4	HNRNPL	0	57	+Inf	+Inf
3477	Heme oxygenase 2 OS=Homo sapiens OX=9606 GN=HMOX2 PE=1 SV=2	P30519	HMOX2	0	1	+Inf	+Inf	LowSpectorCoverage
2835	Embryonic stem cell-specific 5-hydroxymethylcytosine-binding protein OS=Homo sapiens OX=9606 GN=HMCES PE=1 SV=1	Q96FZ2	HMCES	0	4	+Inf	+Inf
2689	Porphobilinogen deaminase OS=Homo sapiens OX=9606 GN=HMBS PE=1 SV=2	P08397	HMBS	0	4	+Inf	+Inf
1808	MHC class I antigen OS=Homo sapiens OX=9606 GN=HLA-A PE=3 SV=1	Q1ELT0	HLA	0	8	+Inf	+Inf
3471	Holliday junction recognition protein OS=Homo sapiens OX=9606 GN=HJURP PE=1 SV=2	Q8NCD3	HJURP	0	1	+Inf	+Inf	LowSpectorCoverage
4080	Histone H4 OS=Homo sapiens OX=9606 GN=HIST1H4H PE=2 SV=1	Q0VAS5	HIST1H4H	0	452	+Inf	+Inf
2878	Histone H2B type 1-A OS=Homo sapiens OX=9606 GN=HIST1H2BA PE=1 SV=3	Q96A08	HIST1H2BA	0	130	+Inf	+Inf
3344	Protein Hikeshi OS=Homo sapiens OX=9606 GN=HIKESHI PE=1 SV=2	Q53FT3	HIKESHI	0	3	+Inf	+Inf	LowSpectorCoverage
4178	HIG1 domain family member 2A, mitochondrial OS=Homo sapiens OX=9606 GN=HIGD2A PE=1 SV=1	Q9BW72	HIGD2A	0	1	+Inf	+Inf	LowSpectorCoverage
3017	HIG1 domain family member 1A, mitochondrial OS=Homo sapiens OX=9606 GN=HIGD1A PE=1 SV=1	Q9Y241	HIGD1A	0	3	+Inf	+Inf	LowSpectorCoverage
3501	Hypoxia-inducible factor 1-alpha inhibitor OS=Homo sapiens OX=9606 GN=HIF1AN PE=1 SV=2	Q9NWT6	HIF1AN	0	1	+Inf	+Inf	LowSpectorCoverage
1460	3-hydroxyisobutyryl-CoA hydrolase, mitochondrial OS=Homo sapiens OX=9606 GN=HIBCH PE=1 SV=2	Q6NVY1	HIBCH	0	7	+Inf	+Inf
577	Protein HGH1 homolog OS=Homo sapiens OX=9606 GN=HGH1 PE=1 SV=1	Q9BTY7	HGH1	0	31	+Inf	+Inf
3258	E3 ISG15--protein ligase HERC5 OS=Homo sapiens OX=9606 GN=HERC5 PE=1 SV=2	Q9UII4	HERC5	0	2	+Inf	+Inf	LowSpectorCoverage
2671	Probable E3 ubiquitin-protein ligase HERC4 OS=Homo sapiens OX=9606 GN=HERC4 PE=1 SV=1	Q5GLZ8	HERC4	0	1	+Inf	+Inf	LowSpectorCoverage
2020	E3 ubiquitin-protein ligase HERC2 OS=Homo sapiens OX=9606 GN=HERC2 PE=1 SV=2	O95714	HERC2	0	3	+Inf	+Inf	LowSpectorCoverage
2476	Probable E3 ubiquitin-protein ligase HERC1 OS=Homo sapiens OX=9606 GN=HERC1 PE=1 SV=2	Q15751	HERC1	0	1	+Inf	+Inf	LowSpectorCoverage
4114	Small RNA 2'-O-methyltransferase OS=Homo sapiens OX=9606 GN=HENMT1 PE=1 SV=1	Q5T8I9	HENMT1	0	1	+Inf	+Inf	LowSpectorCoverage
3432	Probable helicase with zinc finger domain OS=Homo sapiens OX=9606 GN=HELZ PE=1 SV=2	P42694	HELZ	0	1	+Inf	+Inf	LowSpectorCoverage
3362	E3 ubiquitin-protein ligase HECTD3 OS=Homo sapiens OX=9606 GN=HECTD3 PE=1 SV=1	Q5T447	HECTD3	0	2	+Inf	+Inf	LowSpectorCoverage
1434	E3 ubiquitin-protein ligase HECTD1 OS=Homo sapiens OX=9606 GN=HECTD1 PE=1 SV=3	Q9ULT8	HECTD1	0	8	+Inf	+Inf
1773	Heme-binding protein 1 OS=Homo sapiens OX=9606 GN=HEBP1 PE=1 SV=1	Q9NRV9	HEBP1	0	3	+Inf	+Inf	LowSpectorCoverage
3289	HEAT repeat-containing protein 5A OS=Homo sapiens OX=9606 GN=HEATR5A PE=1 SV=2	Q86XA9	HEATR5A	0	2	+Inf	+Inf	LowSpectorCoverage
1279	HEAT repeat-containing protein 3 OS=Homo sapiens OX=9606 GN=HEATR3 PE=1 SV=2	Q7Z4Q2	HEATR3	0	10	+Inf	+Inf
2318	Haloacid dehalogenase-like hydrolase domain-containing 5 OS=Homo sapiens OX=9606 GN=HDHD5 PE=1 SV=1	Q9BXW7	HDHD5	0	5	+Inf	+Inf
3710	Histone deacetylase 8 OS=Homo sapiens OX=9606 GN=HDAC8 PE=1 SV=2	Q9BY41	HDAC8	0	2	+Inf	+Inf	LowSpectorCoverage
2023	Isoform 2 of Histone deacetylase 6 OS=Homo sapiens OX=9606 GN=HDAC6	Q9UBN7	HDAC6	0	6	+Inf	+Inf
3315	Histone deacetylase 3 OS=Homo sapiens OX=9606 GN=HDAC3 PE=1 SV=2	O15379	HDAC3	0	6	+Inf	+Inf
1350	Protein pelota homolog OS=Homo sapiens OX=9606 GN=hCG_2002731 PE=3 SV=1	A0A024QZR3	hCG_2002731	0	10	+Inf	+Inf
3965	HCG1742967 OS=Homo sapiens OX=9606 GN=hCG_1742967 PE=2 SV=1	Q9NX68	hCG_1742967	0	1	+Inf	+Inf	LowSpectorCoverage
4009	HCG1650121, isoform CRA_a OS=Homo sapiens OX=9606 GN=hCG_1650121 PE=4 SV=1	H0UI31	hCG_1650121	0	1	+Inf	+Inf	LowSpectorCoverage
1924	HCLS1-associated protein X-1 OS=Homo sapiens OX=9606 GN=HAX1 PE=1 SV=2	O00165	HAX1	0	7	+Inf	+Inf
2255	HAUS augmin-like complex subunit 8 OS=Homo sapiens OX=9606 GN=HAUS8 PE=1 SV=3	Q9BT25	HAUS8	0	3	+Inf	+Inf	LowSpectorCoverage
3458	HAUS augmin-like complex subunit 7 OS=Homo sapiens OX=9606 GN=HAUS7 PE=1 SV=3	Q99871	HAUS7	0	1	+Inf	+Inf	LowSpectorCoverage
2054	HAUS augmin-like complex subunit 6 OS=Homo sapiens OX=9606 GN=HAUS6 PE=1 SV=2	Q7Z4H7	HAUS6	0	6	+Inf	+Inf
2082	HAUS augmin-like complex subunit 5 OS=Homo sapiens OX=9606 GN=HAUS5 PE=1 SV=2	O94927	HAUS5	0	7	+Inf	+Inf
2566	HAUS augmin-like complex subunit 4 OS=Homo sapiens OX=9606 GN=HAUS4 PE=1 SV=1	Q9H6D7	HAUS4	0	2	+Inf	+Inf	LowSpectorCoverage
2974	HAUS augmin-like complex subunit 3 OS=Homo sapiens OX=9606 GN=HAUS3 PE=1 SV=1	Q68CZ6	HAUS3	0	2	+Inf	+Inf	LowSpectorCoverage
3078	HAUS augmin-like complex subunit 2 OS=Homo sapiens OX=9606 GN=HAUS2 PE=1 SV=1	Q9NVX0	HAUS2	0	4	+Inf	+Inf
1886	HAUS augmin-like complex subunit 1 OS=Homo sapiens OX=9606 GN=HAUS1 PE=1 SV=1	Q96CS2	HAUS1	0	7	+Inf	+Inf
3769	Histone acetyltransferase type B catalytic subunit OS=Homo sapiens OX=9606 GN=HAT1 PE=1 SV=1	O14929	HAT1	0	1	+Inf	+Inf	LowSpectorCoverage
2425	Histidine--tRNA ligase, cytoplasmic OS=Homo sapiens OX=9606 GN=HARS PE=1 SV=2	P12081	HARS	0	1	+Inf	+Inf	LowSpectorCoverage
631	Trifunctional enzyme subunit alpha, mitochondrial OS=Homo sapiens OX=9606 GN=HADHA PE=1 SV=2	P40939	HADHA	0	24	+Inf	+Inf
3869	Glycogen [starch] synthase, muscle OS=Homo sapiens OX=9606 GN=GYS1 PE=1 SV=2	P13807	GYS1	0	1	+Inf	+Inf	LowSpectorCoverage
1368	Guanylate kinase OS=Homo sapiens OX=9606 GN=GUK1 PE=1 SV=2	Q16774	GUK1	0	11	+Inf	+Inf
4136	Translation factor GUF1, mitochondrial OS=Homo sapiens OX=9606 GN=GUF1 PE=1 SV=1	Q8N442	GUF1	0	1	+Inf	+Inf	LowSpectorCoverage
2965	GTP-binding protein 2 OS=Homo sapiens OX=9606 GN=GTPBP2 PE=1 SV=1	Q9BX10	GTPBP2	0	3	+Inf	+Inf	LowSpectorCoverage
3820	General transcription factor 3C polypeptide 6 OS=Homo sapiens OX=9606 GN=GTF3C6 PE=1 SV=1	Q969F1	GTF3C6	0	1	+Inf	+Inf	LowSpectorCoverage
1260	General transcription factor 3C polypeptide 2 OS=Homo sapiens OX=9606 GN=GTF3C2 PE=1 SV=2	Q8WUA4	GTF3C2	0	9	+Inf	+Inf
3350	General transcription factor IIH subunit 3 OS=Homo sapiens OX=9606 GN=GTF2H3 PE=1 SV=2	Q13889	GTF2H3	0	2	+Inf	+Inf	LowSpectorCoverage
1890	General transcription factor IIH subunit 2 OS=Homo sapiens OX=9606 GN=GTF2H2 PE=1 SV=1	Q13888	GTF2H2	0	5	+Inf	+Inf
2337	General transcription factor IIH subunit 1 OS=Homo sapiens OX=9606 GN=GTF2H1 PE=1 SV=1	P32780	GTF2H1	0	4	+Inf	+Inf
3104	General transcription factor IIF subunit 2 OS=Homo sapiens OX=9606 GN=GTF2F2 PE=1 SV=2	P13984	GTF2F2	0	2	+Inf	+Inf	LowSpectorCoverage
2555	General transcription factor IIE subunit 1 OS=Homo sapiens OX=9606 GN=GTF2E1 PE=1 SV=2	P29083	GTF2E1	0	3	+Inf	+Inf	LowSpectorCoverage
1524	Transcription initiation factor IIB OS=Homo sapiens OX=9606 GN=GTF2B PE=1 SV=1	Q00403	GTF2B	0	9	+Inf	+Inf
1674	Glutathione S-transferase omega-1 OS=Homo sapiens OX=9606 GN=GSTO1 PE=1 SV=2	P78417	GSTO1	0	10	+Inf	+Inf
3541	Isoform 2 of Eukaryotic peptide chain release factor GTP-binding subunit ERF3A OS=Homo sapiens OX=9606 GN=GSPT1	P15170	GSPT1	0	1	+Inf	+Inf	LowSpectorCoverage
4194	GSK3B-interacting protein OS=Homo sapiens OX=9606 GN=GSKIP PE=1 SV=2	Q9P0R6	GSKIP	0	1	+Inf	+Inf	LowSpectorCoverage
2045	Glycogen synthase kinase-3 beta OS=Homo sapiens OX=9606 GN=GSK3B PE=1 SV=2	P49841	GSK3B	0	6	+Inf	+Inf
3351	Gasdermin-E OS=Homo sapiens OX=9606 GN=GSDME PE=1 SV=2	O60443	GSDME	0	3	+Inf	+Inf	LowSpectorCoverage
3736	G protein-coupled receptor kinase 6 OS=Homo sapiens OX=9606 GN=GRK6 PE=1 SV=2	P43250	GRK6	0	1	+Inf	+Inf	LowSpectorCoverage
616	GRIP1-associated protein 1 OS=Homo sapiens OX=9606 GN=GRIPAP1 PE=1 SV=2	Q4V328	GRIPAP1	0	25	+Inf	+Inf
4110	GRHPR protein (Fragment) OS=Homo sapiens OX=9606 GN=GRHPR PE=2 SV=1	Q5M7Z5	GRHPR	0	1	+Inf	+Inf	LowSpectorCoverage
2864	Growth factor receptor-bound protein 2 OS=Homo sapiens OX=9606 GN=GRB2 PE=1 SV=1	P62993	GRB2	0	2	+Inf	+Inf	LowSpectorCoverage
3388	GRAM domain-containing protein 2B OS=Homo sapiens OX=9606 GN=GRAMD2B PE=1 SV=1	Q96HH9	GRAMD2B	0	2	+Inf	+Inf	LowSpectorCoverage
2938	Protein Aster-B OS=Homo sapiens OX=9606 GN=GRAMD1B PE=1 SV=1	A0A1B0GUD6	GRAMD1B	0	2	+Inf	+Inf	LowSpectorCoverage
3960	Protein Aster-A OS=Homo sapiens OX=9606 GN=GRAMD1A PE=1 SV=2	Q96CP6	GRAMD1A	0	2	+Inf	+Inf	LowSpectorCoverage
2872	G protein pathway suppressor 2 OS=Homo sapiens OX=9606 GN=GPS2 PE=1 SV=3	Q13227	GPS2	0	1	+Inf	+Inf	LowSpectorCoverage
3205	COP9 signalosome complex subunit 1 OS=Homo sapiens OX=9606 GN=GPS1 PE=1 SV=4	Q13098	GPS1	0	1	+Inf	+Inf	LowSpectorCoverage
1206	G-patch domain and KOW motifs-containing protein OS=Homo sapiens OX=9606 GN=GPKOW PE=1 SV=2	Q92917	GPKOW	0	7	+Inf	+Inf
2959	Glucose-6-phosphate isomerase (Fragment) OS=Homo sapiens OX=9606 GN=GPI PE=1 SV=1	A0A0A0MTS2	GPI	0	1	+Inf	+Inf	LowSpectorCoverage
3274	Glycerol-3-phosphate dehydrogenase 1-like protein OS=Homo sapiens OX=9606 GN=GPD1L PE=1 SV=1	Q8N335	GPD1L	0	1	+Inf	+Inf	LowSpectorCoverage
2686	G patch domain-containing protein 11 OS=Homo sapiens OX=9606 GN=GPATCH11 PE=1 SV=4	Q8N954	GPATCH11	0	1	+Inf	+Inf	LowSpectorCoverage
3722	G patch domain and ankyrin repeat-containing protein 1 OS=Homo sapiens OX=9606 GN=GPANK1 PE=1 SV=1	O95872	GPANK1	0	1	+Inf	+Inf	LowSpectorCoverage
3465	Golgi reassembly-stacking protein 2 OS=Homo sapiens OX=9606 GN=GORASP2 PE=1 SV=3	Q9H8Y8	GORASP2	0	2	+Inf	+Inf	LowSpectorCoverage
3312	Golgi reassembly-stacking protein 1 OS=Homo sapiens OX=9606 GN=GORASP1 PE=1 SV=3	Q9BQQ3	GORASP1	0	1	+Inf	+Inf	LowSpectorCoverage
2706	Isoform 3 of Golgi-associated PDZ and coiled-coil motif-containing protein OS=Homo sapiens OX=9606 GN=GOPC	Q9HD26	GOPC	0	1	+Inf	+Inf	LowSpectorCoverage
1049	Golgi phosphoprotein 3-like OS=Homo sapiens OX=9606 GN=GOLPH3L PE=1 SV=1	Q9H4A5	GOLPH3L	0	10	+Inf	+Inf
161	Isoform 2 of Golgin subfamily B member 1 OS=Homo sapiens OX=9606 GN=GOLGB1	Q14789	GOLGB1	0	74	+Inf	+Inf
595	Golgin subfamily A member 4 OS=Homo sapiens OX=9606 GN=GOLGA4 PE=1 SV=1	Q13439	GOLGA4	0	16	+Inf	+Inf
917	Golgin subfamily A member 3 OS=Homo sapiens OX=9606 GN=GOLGA3 PE=1 SV=2	Q08378	GOLGA3	0	15	+Inf	+Inf
776	Golgin subfamily A member 2 OS=Homo sapiens OX=9606 GN=GOLGA2 PE=1 SV=3	Q08379	GOLGA2	0	18	+Inf	+Inf
1910	Golgin subfamily A member 1 OS=Homo sapiens OX=9606 GN=GOLGA1 PE=1 SV=3	Q92805	GOLGA1	0	4	+Inf	+Inf
1362	GNL3L protein (Fragment) OS=Homo sapiens OX=9606 GN=GNL3L PE=2 SV=1	Q05DU1	GNL3L	0	12	+Inf	+Inf
351	GMP synthase [glutamine-hydrolyzing] OS=Homo sapiens OX=9606 GN=GMPS PE=1 SV=1	P49915	GMPS	0	46	+Inf	+Inf
3157	Mannose-1-phosphate guanyltransferase alpha OS=Homo sapiens OX=9606 GN=GMPPA PE=1 SV=1	Q96IJ6	GMPPA	0	1	+Inf	+Inf	LowSpectorCoverage
3161	Glutamate dehydrogenase 1, mitochondrial OS=Homo sapiens OX=9606 GN=GLUD1 PE=1 SV=2	P00367	GLUD1	0	1	+Inf	+Inf	LowSpectorCoverage
2839	Isoform 3 of Glutaminase kidney isoform, mitochondrial OS=Homo sapiens OX=9606 GN=GLS	O94925	GLS	0	3	+Inf	+Inf	LowSpectorCoverage
3518	Glutaredoxin-related protein 5, mitochondrial OS=Homo sapiens OX=9606 GN=GLRX5 PE=1 SV=2	Q86SX6	GLRX5	0	1	+Inf	+Inf	LowSpectorCoverage
1352	Glutaredoxin-3 OS=Homo sapiens OX=9606 GN=GLRX3 PE=1 SV=2	O76003	GLRX3	0	11	+Inf	+Inf
4187	Glutaredoxin-2, mitochondrial OS=Homo sapiens OX=9606 GN=GLRX2 PE=1 SV=1	Q9NS18	GLRX2	0	1	+Inf	+Inf	LowSpectorCoverage
3891	Glyoxalase domain-containing protein 4 OS=Homo sapiens OX=9606 GN=GLOD4 PE=1 SV=1	Q9HC38	GLOD4	0	1	+Inf	+Inf	LowSpectorCoverage
2816	Lactoylglutathione lyase OS=Homo sapiens OX=9606 GN=GLO1 PE=1 SV=4	Q04760	GLO1	0	4	+Inf	+Inf
3189	ARF GTPase-activating protein GIT2 OS=Homo sapiens OX=9606 GN=GIT2 PE=1 SV=2	Q14161	GIT2	0	2	+Inf	+Inf	LowSpectorCoverage
1952	PDZ domain-containing protein GIPC3 OS=Homo sapiens OX=9606 GN=GIPC3 PE=1 SV=1	Q8TF64	GIPC3	0	8	+Inf	+Inf
2315	DNA replication complex GINS protein SLD5 OS=Homo sapiens OX=9606 GN=GINS4 PE=1 SV=1	Q9BRT9	GINS4	0	5	+Inf	+Inf
924	GRB10-interacting GYF protein 2 OS=Homo sapiens OX=9606 GN=GIGYF2 PE=1 SV=1	Q6Y7W6	GIGYF2	0	18	+Inf	+Inf
4190	Glucose-induced degradation protein 8 homolog OS=Homo sapiens OX=9606 GN=GID8 PE=1 SV=1	Q9NWU2	GID8	0	1	+Inf	+Inf	LowSpectorCoverage
3668	Gamma-glutamylaminecyclotransferase OS=Homo sapiens OX=9606 GN=GGACT PE=1 SV=2	Q9BVM4	GGACT	0	2	+Inf	+Inf	LowSpectorCoverage
4192	ADP-ribosylation factor-binding protein GGA3 OS=Homo sapiens OX=9606 GN=GGA3 PE=1 SV=1	Q9NZ52	GGA3	0	1	+Inf	+Inf	LowSpectorCoverage
2809	ADP-ribosylation factor-binding protein GGA2 OS=Homo sapiens OX=9606 GN=GGA2 PE=1 SV=3	Q9UJY4	GGA2	0	3	+Inf	+Inf	LowSpectorCoverage
3781	Isoform 6 of ADP-ribosylation factor-binding protein GGA1 OS=Homo sapiens OX=9606 GN=GGA1	Q9UJY5	GGA1	0	1	+Inf	+Inf	LowSpectorCoverage
2577	Glutamine--fructose-6-phosphate aminotransferase [isomerizing] 1 OS=Homo sapiens OX=9606 GN=GFPT1 PE=1 SV=3	Q06210	GFPT1	0	2	+Inf	+Inf	LowSpectorCoverage
709	Elongation factor G, mitochondrial OS=Homo sapiens OX=9606 GN=GFM1 PE=1 SV=2	Q96RP9	GFM1	0	28	+Inf	+Inf
3998	Glial fibrillary acidic protein (Fragment) OS=Homo sapiens OX=9606 GN=GFAP PE=1 SV=1	A0A1W2PS58	GFAP	0	2	+Inf	+Inf	LowSpectorCoverage
2828	Golgi to ER traffic protein 4 homolog OS=Homo sapiens OX=9606 GN=GET4 PE=1 SV=1	Q7L5D6	GET4	0	4	+Inf	+Inf
3562	Gem-associated protein 8 OS=Homo sapiens OX=9606 GN=GEMIN8 PE=1 SV=1	Q9NWZ8	GEMIN8	0	1	+Inf	+Inf	LowSpectorCoverage
3406	Gem-associated protein 7 OS=Homo sapiens OX=9606 GN=GEMIN7 PE=1 SV=1	Q9H840	GEMIN7	0	3	+Inf	+Inf	LowSpectorCoverage
2657	GDP-D-glucose phosphorylase 1 OS=Homo sapiens OX=9606 GN=GDPGP1 PE=1 SV=2	Q6ZNW5	GDPGP1	0	4	+Inf	+Inf
1141	Rab GDP dissociation inhibitor beta OS=Homo sapiens OX=9606 GN=GDI2 PE=1 SV=2	P50395	GDI2	0	4	+Inf	+Inf
3079	Ganglioside-induced differentiation-associated protein 2 OS=Homo sapiens OX=9606 GN=GDAP2 PE=1 SV=1	Q9NXN4	GDAP2	0	3	+Inf	+Inf	LowSpectorCoverage
1053	Glutamate--cysteine ligase regulatory subunit OS=Homo sapiens OX=9606 GN=GCLM PE=1 SV=1	P48507	GCLM	0	9	+Inf	+Inf
3184	GC-rich sequence DNA-binding factor 2 OS=Homo sapiens OX=9606 GN=GCFC2 PE=1 SV=2	P16383	GCFC2	0	1	+Inf	+Inf	LowSpectorCoverage
1428	GRIP and coiled-coil domain-containing protein 2 OS=Homo sapiens OX=9606 GN=GCC2 PE=1 SV=4	Q8IWJ2	GCC2	0	5	+Inf	+Inf
2741	GRIP and coiled-coil domain-containing protein 1 OS=Homo sapiens OX=9606 GN=GCC1 PE=1 SV=1	Q96CN9	GCC1	0	2	+Inf	+Inf	LowSpectorCoverage
1814	Golgi-specific brefeldin A-resistance guanine nucleotide exchange factor 1 OS=Homo sapiens OX=9606 GN=GBF1 PE=1 SV=2	Q92538	GBF1	0	8	+Inf	+Inf
3500	1,4-alpha-glucan-branching enzyme OS=Homo sapiens OX=9606 GN=GBE1 PE=1 SV=3	Q04446	GBE1	0	1	+Inf	+Inf	LowSpectorCoverage
2578	Glutamyl-tRNA(Gln) amidotransferase subunit B, mitochondrial OS=Homo sapiens OX=9606 GN=GATB PE=1 SV=1	O75879	GATB	0	1	+Inf	+Inf	LowSpectorCoverage
3653	GATA zinc finger domain-containing protein 1 OS=Homo sapiens OX=9606 GN=GATAD1 PE=1 SV=1	Q8WUU5	GATAD1	0	2	+Inf	+Inf	LowSpectorCoverage
2659	GAS2-like protein 1 OS=Homo sapiens OX=9606 GN=GAS2L1 PE=1 SV=2	Q99501	GAS2L1	0	1	+Inf	+Inf	LowSpectorCoverage
685	Trifunctional purine biosynthetic protein adenosine-3 OS=Homo sapiens OX=9606 GN=GART PE=1 SV=1	P22102	GART	0	22	+Inf	+Inf
660	GTPase-activating protein and VPS9 domain-containing protein 1 OS=Homo sapiens OX=9606 GN=GAPVD1 PE=1 SV=2	Q14C86	GAPVD1	0	23	+Inf	+Inf
2695	Gigaxonin OS=Homo sapiens OX=9606 GN=GAN PE=1 SV=1	Q9H2C0	GAN	0	2	+Inf	+Inf	LowSpectorCoverage
3091	Aldose 1-epimerase OS=Homo sapiens OX=9606 GN=GALM PE=1 SV=1	Q96C23	GALM	0	3	+Inf	+Inf	LowSpectorCoverage
2415	Galactokinase OS=Homo sapiens OX=9606 GN=GALK1 PE=1 SV=1	P51570	GALK1	0	4	+Inf	+Inf
1271	Cyclin-G-associated kinase OS=Homo sapiens OX=9606 GN=GAK PE=1 SV=2	O14976	GAK	0	12	+Inf	+Inf
4143	Growth arrest and DNA damage-inducible proteins-interacting protein 1 OS=Homo sapiens OX=9606 GN=GADD45GIP1 PE=1 SV=1	Q8TAE8	GADD45GIP1	0	1	+Inf	+Inf	LowSpectorCoverage
2776	GA-binding protein alpha chain OS=Homo sapiens OX=9606 GN=GABPA PE=1 SV=1	Q06546	GABPA	0	4	+Inf	+Inf
1548	Glucose-6-phosphate 1-dehydrogenase OS=Homo sapiens OX=9606 GN=G6PD PE=1 SV=4	P11413	G6PD	0	8	+Inf	+Inf
923	Fragile X mental retardation syndrome-related protein 2 OS=Homo sapiens OX=9606 GN=FXR2 PE=1 SV=2	P51116	FXR2	0	22	+Inf	+Inf
2834	Ferritin light chain OS=Homo sapiens OX=9606 GN=FTL PE=1 SV=2	P02792	FTL	0	2	+Inf	+Inf	LowSpectorCoverage
1337	Protein FRG1 OS=Homo sapiens OX=9606 GN=FRG1 PE=1 SV=1	Q14331	FRG1	0	7	+Inf	+Inf
2216	FRAS1-related extracellular matrix protein 2 OS=Homo sapiens OX=9606 GN=FREM2 PE=1 SV=2	Q5SZK8	FREM2	0	1	+Inf	+Inf	LowSpectorCoverage
1806	Folylpolyglutamate synthase, mitochondrial OS=Homo sapiens OX=9606 GN=FPGS PE=1 SV=3	Q05932	FPGS	0	6	+Inf	+Inf
3956	Forkhead box protein P4 OS=Homo sapiens OX=9606 GN=FOXP4 PE=1 SV=1	Q8IVH2	FOXP4	0	2	+Inf	+Inf	LowSpectorCoverage
3864	FOXP1 protein (Fragment) OS=Homo sapiens OX=9606 GN=FOXP1 PE=2 SV=1	A3KMG1	FOXP1	0	1	+Inf	+Inf	LowSpectorCoverage
2960	Forkhead box protein K2 OS=Homo sapiens OX=9606 GN=FOXK2 PE=1 SV=3	Q01167	FOXK2	0	3	+Inf	+Inf	LowSpectorCoverage
1898	Forkhead box protein K1 OS=Homo sapiens OX=9606 GN=FOXK1 PE=1 SV=1	P85037	FOXK1	0	7	+Inf	+Inf
3697	Forkhead box protein J2 OS=Homo sapiens OX=9606 GN=FOXJ2 PE=1 SV=1	Q9P0K8	FOXJ2	0	2	+Inf	+Inf	LowSpectorCoverage
3072	Forkhead box protein C2 OS=Homo sapiens OX=9606 GN=FOXC2 PE=1 SV=1	Q99958	FOXC2	0	4	+Inf	+Inf
3606	FOXC1 protein OS=Homo sapiens OX=9606 GN=FOXC1 PE=2 SV=1	A3KPE3	FOXC1	0	2	+Inf	+Inf	LowSpectorCoverage
3555	Focadhesin OS=Homo sapiens OX=9606 GN=FOCAD PE=1 SV=1	Q5VW36	FOCAD	0	1	+Inf	+Inf	LowSpectorCoverage
3478	Protein farnesyltransferase subunit beta OS=Homo sapiens OX=9606 GN=FNTB PE=1 SV=1	P49356	FNTB	0	1	+Inf	+Inf	LowSpectorCoverage
2703	Farnesyltransferase, CAAX box, alpha, isoform CRA_a OS=Homo sapiens OX=9606 GN=FNTA PE=4 SV=1	D3DSY9	FNTA	0	2	+Inf	+Inf	LowSpectorCoverage
4099	Fibronectin type III domain-containing protein 3B OS=Homo sapiens OX=9606 GN=FNDC3B PE=1 SV=2	Q53EP0	FNDC3B	0	1	+Inf	+Inf	LowSpectorCoverage
3921	Formin-binding protein 4 OS=Homo sapiens OX=9606 GN=FNBP4 PE=1 SV=3	Q8N3X1	FNBP4	0	1	+Inf	+Inf	LowSpectorCoverage
3724	Formin-binding protein 1 OS=Homo sapiens OX=9606 GN=FNBP1 PE=1 SV=2	Q96RU3	FNBP1	0	1	+Inf	+Inf	LowSpectorCoverage
2532	FLYWCH family member 2 OS=Homo sapiens OX=9606 GN=FLYWCH2 PE=1 SV=1	Q96CP2	FLYWCH2	0	5	+Inf	+Inf
2496	Uncharacterized protein OS=Homo sapiens OX=9606 GN=FLJ20643 PE=4 SV=1	A0A024QZE9	FLJ20643	0	4	+Inf	+Inf
4146	FLJ00144 protein (Fragment) OS=Homo sapiens OX=9606 GN=FLJ00144 PE=2 SV=1	Q8TEP9	FLJ00144	0	1	+Inf	+Inf	LowSpectorCoverage
2479	Isoform 2 of Protein flightless-1 homolog OS=Homo sapiens OX=9606 GN=FLII	Q13045	FLII	0	2	+Inf	+Inf	LowSpectorCoverage
2832	FAD synthase OS=Homo sapiens OX=9606 GN=FLAD1 PE=1 SV=1	Q8NFF5	FLAD1	0	2	+Inf	+Inf	LowSpectorCoverage
1018	Isoform 2 of Peptidyl-prolyl cis-trans isomerase FKBP8 OS=Homo sapiens OX=9606 GN=FKBP8	Q14318	FKBP8	0	16	+Inf	+Inf
706	Peptidyl-prolyl cis-trans isomerase FKBP5 OS=Homo sapiens OX=9606 GN=FKBP5 PE=1 SV=2	Q13451	FKBP5	0	22	+Inf	+Inf
828	Peptidyl-prolyl cis-trans isomerase FKBP4 OS=Homo sapiens OX=9606 GN=FKBP4 PE=1 SV=3	Q02790	FKBP4	0	15	+Inf	+Inf
1042	FK506-binding protein 15 OS=Homo sapiens OX=9606 GN=FKBP15 PE=1 SV=2	Q5T1M5	FKBP15	0	6	+Inf	+Inf
4125	Pre-mRNA 3'-end-processing factor FIP1 OS=Homo sapiens OX=9606 GN=FIP1L1 PE=1 SV=1	Q6UN15	FIP1L1	0	6	+Inf	+Inf
4124	Isoform 2 of Fidgetin-like protein 1 OS=Homo sapiens OX=9606 GN=FIGNL1	Q6PIW4	FIGNL1	0	1	+Inf	+Inf	LowSpectorCoverage
2756	Acidic fibroblast growth factor intracellular-binding protein OS=Homo sapiens OX=9606 GN=FIBP PE=1 SV=3	O43427	FIBP	0	3	+Inf	+Inf	LowSpectorCoverage
1694	FH1/FH2 domain-containing protein 1 OS=Homo sapiens OX=9606 GN=FHOD1 PE=1 SV=3	Q9Y613	FHOD1	0	11	+Inf	+Inf
2052	Fumarate hydratase, mitochondrial OS=Homo sapiens OX=9606 GN=FH PE=1 SV=3	P07954	FH	0	3	+Inf	+Inf	LowSpectorCoverage
2446	FGFR2-BICC1 fusion kinase protein OS=Homo sapiens OX=9606 GN=FGFR2-BICC1 PE=2 SV=1	V5YQU3	FGFR2	0	4	+Inf	+Inf
3817	Adenosylhomocysteinase OS=Homo sapiens OX=9606 GN=FGFR2-AHCYL1 PE=2 SV=1	V5YQL4	FGFR2	0	3	+Inf	+Inf	LowSpectorCoverage
3383	FGFR1 oncogene partner OS=Homo sapiens OX=9606 GN=FGFR1OP PE=1 SV=1	O95684	FGFR1OP	0	2	+Inf	+Inf	LowSpectorCoverage
2341	Tyrosine-protein kinase Fer OS=Homo sapiens OX=9606 GN=FER PE=1 SV=2	P16591	FER	0	2	+Inf	+Inf	LowSpectorCoverage
4211	NADPH:adrenodoxin oxidoreductase, mitochondrial OS=Homo sapiens OX=9606 GN=FDXR PE=1 SV=3	P22570	FDXR	0	1	+Inf	+Inf	LowSpectorCoverage
598	Farnesyl pyrophosphate synthase OS=Homo sapiens OX=9606 GN=FDPS PE=1 SV=4	P14324	FDPS	0	32	+Inf	+Inf
1259	Squalene synthase OS=Homo sapiens OX=9606 GN=FDFT1 PE=1 SV=1	P37268	FDFT1	0	10	+Inf	+Inf
2733	F-BAR and double SH3 domains protein 2 OS=Homo sapiens OX=9606 GN=FCHSD2 PE=1 SV=3	O94868	FCHSD2	0	4	+Inf	+Inf
2403	F-BAR and double SH3 domains protein 1 OS=Homo sapiens OX=9606 GN=FCHSD1 PE=1 SV=1	Q86WN1	FCHSD1	0	2	+Inf	+Inf	LowSpectorCoverage
2527	F-box/WD repeat-containing protein 8 OS=Homo sapiens OX=9606 GN=FBXW8 PE=1 SV=2	Q8N3Y1	FBXW8	0	3	+Inf	+Inf	LowSpectorCoverage
2827	F-box/WD repeat-containing protein 11 OS=Homo sapiens OX=9606 GN=FBXW11 PE=1 SV=1	Q9UKB1	FBXW11	0	2	+Inf	+Inf	LowSpectorCoverage
2813	F-box only protein 7 OS=Homo sapiens OX=9606 GN=FBXO7 PE=1 SV=1	Q9Y3I1	FBXO7	0	4	+Inf	+Inf
3648	F-box and leucine-rich repeat protein 6, isoform CRA_d OS=Homo sapiens OX=9606 GN=FBXL6 PE=2 SV=1	Q71RB6	FBXL6	0	2	+Inf	+Inf	LowSpectorCoverage
3729	F-box/LRR-repeat protein 18 OS=Homo sapiens OX=9606 GN=FBXL18 PE=1 SV=2	Q96ME1	FBXL18	0	1	+Inf	+Inf	LowSpectorCoverage
2732	F-box/LRR-repeat protein 15 OS=Homo sapiens OX=9606 GN=FBXL15 PE=1 SV=1	A0A0C4DFV0	FBXL15	0	2	+Inf	+Inf	LowSpectorCoverage
4191	F-box/LRR-repeat protein 12 OS=Homo sapiens OX=9606 GN=FBXL12 PE=1 SV=1	Q9NXK8	FBXL12	0	1	+Inf	+Inf	LowSpectorCoverage
3298	Fibrosin 1, isoform CRA_a OS=Homo sapiens OX=9606 GN=FBS1 PE=4 SV=1	A0A024QZC5	FBS1	0	1	+Inf	+Inf	LowSpectorCoverage
2837	FAST kinase domain-containing protein 5, mitochondrial OS=Homo sapiens OX=9606 GN=FASTKD5 PE=1 SV=1	Q7L8L6	FASTKD5	0	2	+Inf	+Inf	LowSpectorCoverage
1962	FAST kinase domain-containing protein 2, mitochondrial OS=Homo sapiens OX=9606 GN=FASTKD2 PE=1 SV=1	Q9NYY8	FASTKD2	0	6	+Inf	+Inf
95	Fatty acid synthase OS=Homo sapiens OX=9606 GN=FASN PE=1 SV=3	P49327	FASN	0	100	+Inf	+Inf
2742	FARSLA protein OS=Homo sapiens OX=9606 GN=FARSLA PE=2 SV=1	Q6IBR2	FARSLA	0	5	+Inf	+Inf
3794	Phenylalanine--tRNA ligase, mitochondrial OS=Homo sapiens OX=9606 GN=FARS2 PE=1 SV=1	O95363	FARS2	0	1	+Inf	+Inf	LowSpectorCoverage
4014	FERM, ARHGEF and pleckstrin domain-containing protein 2 (Fragment) OS=Homo sapiens OX=9606 GN=FARP2 PE=1 SV=1	H7C447	FARP2	0	1	+Inf	+Inf	LowSpectorCoverage
932	Fanconi anemia group I protein OS=Homo sapiens OX=9606 GN=FANCI PE=1 SV=4	Q9NVI1	FANCI	0	16	+Inf	+Inf
3907	Fanconi anemia group G protein OS=Homo sapiens OX=9606 GN=FANCG PE=1 SV=1	O15287	FANCG	0	1	+Inf	+Inf	LowSpectorCoverage
3307	Fanconi anemia group E protein OS=Homo sapiens OX=9606 GN=FANCE PE=1 SV=1	Q9HB96	FANCE	0	1	+Inf	+Inf	LowSpectorCoverage
2119	Fanconi anemia group D2 protein OS=Homo sapiens OX=9606 GN=FANCD2 PE=1 SV=2	Q9BXW9	FANCD2	0	5	+Inf	+Inf
2988	Protein FAM91A1 OS=Homo sapiens OX=9606 GN=FAM91A1 PE=1 SV=3	Q658Y4	FAM91A1	0	1	+Inf	+Inf	LowSpectorCoverage
1758	Protein FAM83H OS=Homo sapiens OX=9606 GN=FAM83H PE=1 SV=3	Q6ZRV2	FAM83H	0	4	+Inf	+Inf
2541	Protein FAM83D OS=Homo sapiens OX=9606 GN=FAM83D PE=1 SV=3	Q9H4H8	FAM83D	0	4	+Inf	+Inf
705	Protein FAM50A OS=Homo sapiens OX=9606 GN=FAM50A PE=1 SV=2	Q14320	FAM50A	0	22	+Inf	+Inf
4206	Protein FAM32A OS=Homo sapiens OX=9606 GN=FAM32A PE=1 SV=2	Q9Y421	FAM32A	0	1	+Inf	+Inf	LowSpectorCoverage
3678	Protein Simiate OS=Homo sapiens OX=9606 GN=FAM206A PE=1 SV=1	Q9NX38	FAM206A	0	2	+Inf	+Inf	LowSpectorCoverage
2948	Protein FAM193A OS=Homo sapiens OX=9606 GN=FAM193A PE=1 SV=2	P78312	FAM193A	0	1	+Inf	+Inf	LowSpectorCoverage
3464	PSME3-interacting protein OS=Homo sapiens OX=9606 GN=FAM192A PE=1 SV=1	Q9GZU8	FAM192A	0	1	+Inf	+Inf	LowSpectorCoverage
2846	Hyccin OS=Homo sapiens OX=9606 GN=FAM126A PE=1 SV=2	Q9BYI3	FAM126A	0	2	+Inf	+Inf	LowSpectorCoverage
2792	Constitutive coactivator of peroxisome proliferator-activated receptor gamma OS=Homo sapiens OX=9606 GN=FAM120B PE=1 SV=1	Q96EK7	FAM120B	0	3	+Inf	+Inf	LowSpectorCoverage
2466	Protein FAM118B OS=Homo sapiens OX=9606 GN=FAM118B PE=1 SV=1	Q9BPY3	FAM118B	0	4	+Inf	+Inf
2647	Isoform 2 of Protein FAM111B OS=Homo sapiens OX=9606 GN=FAM111B	Q6SJ93	FAM111B	0	3	+Inf	+Inf	LowSpectorCoverage
3389	Protein FAM111A OS=Homo sapiens OX=9606 GN=FAM111A PE=1 SV=2	Q96PZ2	FAM111A	0	2	+Inf	+Inf	LowSpectorCoverage
753	Fas apoptotic inhibitory molecule 1 OS=Homo sapiens OX=9606 GN=FAIM PE=1 SV=1	Q9NVQ4	FAIM	0	25	+Inf	+Inf
3753	Fumarylacetoacetate hydrolase domain-containing protein 2B OS=Homo sapiens OX=9606 GN=FAHD2B PE=1 SV=1	Q6P2I3	FAHD2B	0	1	+Inf	+Inf	LowSpectorCoverage
1138	FAS-associated factor 2 OS=Homo sapiens OX=9606 GN=FAF2 PE=1 SV=2	Q96CS3	FAF2	0	11	+Inf	+Inf
1941	FAS-associated death domain protein OS=Homo sapiens OX=9606 GN=FADD PE=1 SV=1	Q13158	FADD	0	5	+Inf	+Inf
3428	Fatty acid-binding protein 5 OS=Homo sapiens OX=9606 GN=FABP5 PE=1 SV=3	Q01469	FABP5	0	2	+Inf	+Inf	LowSpectorCoverage
3394	Factor VIII intron 22 protein OS=Homo sapiens OX=9606 GN=F8A1 PE=1 SV=2	P23610	F8A1	0	2	+Inf	+Inf	LowSpectorCoverage
3480	Exocyst complex component 8 OS=Homo sapiens OX=9606 GN=EXOC8 PE=1 SV=2	Q8IYI6	EXOC8	0	1	+Inf	+Inf	LowSpectorCoverage
2997	Isoform 6 of Exocyst complex component 7 OS=Homo sapiens OX=9606 GN=EXOC7	Q9UPT5	EXOC7	0	3	+Inf	+Inf	LowSpectorCoverage
2755	Exocyst complex component 5 OS=Homo sapiens OX=9606 GN=EXOC5 PE=1 SV=1	O00471	EXOC5	0	4	+Inf	+Inf
1346	Exocyst complex component 4 OS=Homo sapiens OX=9606 GN=EXOC4 PE=2 SV=1	Q6NX51	EXOC4	0	10	+Inf	+Inf
1626	Exocyst complex component 3 OS=Homo sapiens OX=9606 GN=EXOC3 PE=1 SV=2	O60645	EXOC3	0	5	+Inf	+Inf
1757	Exocyst complex component 2 OS=Homo sapiens OX=9606 GN=EXOC2 PE=1 SV=1	Q96KP1	EXOC2	0	5	+Inf	+Inf
2544	Exocyst complex component 1 OS=Homo sapiens OX=9606 GN=EXOC1 PE=1 SV=4	Q9NV70	EXOC1	0	4	+Inf	+Inf
3507	Exonuclease 1, isoform CRA_a OS=Homo sapiens OX=9606 GN=EXO1 PE=4 SV=1	A0A024R3V2	EXO1	0	1	+Inf	+Inf	LowSpectorCoverage
3878	Exonuclease 3'-5' domain-containing protein 2 OS=Homo sapiens OX=9606 GN=EXD2 PE=1 SV=2	Q9NVH0	EXD2	0	1	+Inf	+Inf	LowSpectorCoverage
1671	Electron transfer flavoprotein subunit beta OS=Homo sapiens OX=9606 GN=ETFB PE=1 SV=3	P38117	ETFB	0	11	+Inf	+Inf
3152	Electron transfer flavoprotein subunit alpha, mitochondrial OS=Homo sapiens OX=9606 GN=ETFA PE=1 SV=1	P13804	ETFA	0	2	+Inf	+Inf	LowSpectorCoverage
1257	Isoform 2 of Extended synaptotagmin-2 OS=Homo sapiens OX=9606 GN=ESYT2	A0FGR8	ESYT2	0	11	+Inf	+Inf
574	Extended synaptotagmin-1 OS=Homo sapiens OX=9606 GN=ESYT1 PE=1 SV=1	Q9BSJ8	ESYT1	0	31	+Inf	+Inf
2053	Splicing factor ESS-2 homolog OS=Homo sapiens OX=9606 GN=ESS2 PE=1 SV=1	Q96DF8	ESS2	0	3	+Inf	+Inf	LowSpectorCoverage
3897	Steroid hormone receptor ERR1 OS=Homo sapiens OX=9606 GN=ESRRA PE=1 SV=3	P11474	ESRRA	0	1	+Inf	+Inf	LowSpectorCoverage
2699	Separin OS=Homo sapiens OX=9606 GN=ESPL1 PE=1 SV=3	Q14674	ESPL1	0	1	+Inf	+Inf	LowSpectorCoverage
3915	Glutamate-rich protein 1 (Fragment) OS=Homo sapiens OX=9606 GN=ERICH1 PE=1 SV=1	H0YBT6	ERICH1	0	1	+Inf	+Inf	LowSpectorCoverage
2308	3'-5' exoribonuclease 1 OS=Homo sapiens OX=9606 GN=ERI1 PE=1 SV=3	Q8IV48	ERI1	0	4	+Inf	+Inf
2521	DNA excision repair protein ERCC-6-like OS=Homo sapiens OX=9606 GN=ERCC6L PE=1 SV=1	Q2NKX8	ERCC6L	0	5	+Inf	+Inf
2924	DNA excision repair protein ERCC-6 OS=Homo sapiens OX=9606 GN=ERCC6 PE=1 SV=1	Q03468	ERCC6	0	3	+Inf	+Inf	LowSpectorCoverage
2249	DNA repair endonuclease XPF OS=Homo sapiens OX=9606 GN=ERCC4 PE=1 SV=3	Q92889	ERCC4	0	2	+Inf	+Inf	LowSpectorCoverage
2508	General transcription and DNA repair factor IIH helicase subunit XPB OS=Homo sapiens OX=9606 GN=ERCC3 PE=1 SV=1	P19447	ERCC3	0	5	+Inf	+Inf
3045	General transcription and DNA repair factor IIH helicase subunit XPD OS=Homo sapiens OX=9606 GN=ERCC2 PE=1 SV=1	P18074	ERCC2	0	3	+Inf	+Inf	LowSpectorCoverage
2252	Isoform 3 of DNA excision repair protein ERCC-1 OS=Homo sapiens OX=9606 GN=ERCC1	P07992	ERCC1	0	4	+Inf	+Inf
1336	ELKS/Rab6-interacting/CAST family member 1 OS=Homo sapiens OX=9606 GN=ERC1 PE=1 SV=1	Q8IUD2	ERC1	0	11	+Inf	+Inf
1091	ERBB2IP protein OS=Homo sapiens OX=9606 GN=ERBB2IP PE=2 SV=1	Q1RMC9	ERBB2IP	0	8	+Inf	+Inf
2958	Receptor tyrosine-protein kinase erbB-2 OS=Homo sapiens OX=9606 GN=ERBB2 PE=1 SV=1	P04626	ERBB2	0	1	+Inf	+Inf	LowSpectorCoverage
1664	GTPase Era, mitochondrial OS=Homo sapiens OX=9606 GN=ERAL1 PE=1 SV=2	O75616	ERAL1	0	7	+Inf	+Inf
1424	Epidermal growth factor receptor kinase substrate 8-like protein 2 OS=Homo sapiens OX=9606 GN=EPS8L2 PE=1 SV=2	Q9H6S3	EPS8L2	0	10	+Inf	+Inf
3523	Epidermal growth factor receptor substrate 15-like 1 OS=Homo sapiens OX=9606 GN=EPS15L1 PE=1 SV=1	Q9UBC2	EPS15L1	0	1	+Inf	+Inf	LowSpectorCoverage
3275	EPM2A-interacting protein 1 OS=Homo sapiens OX=9606 GN=EPM2AIP1 PE=1 SV=1	Q7L775	EPM2AIP1	0	1	+Inf	+Inf	LowSpectorCoverage
1648	Band 4.1-like protein 1 OS=Homo sapiens OX=9606 GN=EPB41L1 PE=1 SV=2	Q9H4G0	EPB41L1	0	6	+Inf	+Inf
2029	E1A-binding protein p400 OS=Homo sapiens OX=9606 GN=EP400 PE=1 SV=4	Q96L91	EP400	0	5	+Inf	+Inf
2397	Histone acetyltransferase p300 OS=Homo sapiens OX=9606 GN=EP300 PE=1 SV=2	Q09472	EP300	0	1	+Inf	+Inf	LowSpectorCoverage
662	Alpha-enolase OS=Homo sapiens OX=9606 GN=ENO1 PE=1 SV=2	P06733	ENO1	0	21	+Inf	+Inf
1769	Mammalian enabled variant pan OS=Homo sapiens OX=9606 GN=ENAH PE=2 SV=1	A0A097PID1	ENAH	0	3	+Inf	+Inf	LowSpectorCoverage
4039	Echinoderm microtubule-associated protein-like 2 OS=Homo sapiens OX=9606 GN=EML2 PE=1 SV=1	O95834	EML2	0	1	+Inf	+Inf	LowSpectorCoverage
4091	ER membrane protein complex subunit 2 OS=Homo sapiens OX=9606 GN=EMC2 PE=1 SV=1	Q15006	EMC2	0	1	+Inf	+Inf	LowSpectorCoverage
4079	Elongator complex protein 6 OS=Homo sapiens OX=9606 GN=ELP6 PE=1 SV=1	Q0PNE2	ELP6	0	1	+Inf	+Inf	LowSpectorCoverage
1961	Elongator complex protein 3 OS=Homo sapiens OX=9606 GN=ELP3 PE=1 SV=2	Q9H9T3	ELP3	0	5	+Inf	+Inf
1278	Elongator complex protein 2 OS=Homo sapiens OX=9606 GN=ELP2 PE=1 SV=2	Q6IA86	ELP2	0	10	+Inf	+Inf
925	Elongator complex protein 1 OS=Homo sapiens OX=9606 GN=ELP1 PE=1 SV=3	O95163	ELP1	0	12	+Inf	+Inf
916	Elongin-A OS=Homo sapiens OX=9606 GN=ELOA PE=1 SV=1	A0A024RAC6	ELOA	0	10	+Inf	+Inf
1899	ELM2 and SANT domain-containing protein 1 OS=Homo sapiens OX=9606 GN=ELMSAN1 PE=1 SV=1	A0A1C7CYX1	ELMSAN1	0	3	+Inf	+Inf	LowSpectorCoverage
2783	Engulfment and cell motility protein 2 OS=Homo sapiens OX=9606 GN=ELMO2 PE=1 SV=1	Q5JVZ5	ELMO2	0	3	+Inf	+Inf	LowSpectorCoverage
2656	Isoform 2 of Engulfment and cell motility protein 1 OS=Homo sapiens OX=9606 GN=ELMO1	Q92556	ELMO1	0	1	+Inf	+Inf	LowSpectorCoverage
4055	ETS domain-containing protein Elk-1 OS=Homo sapiens OX=9606 GN=ELK1 PE=1 SV=2	P19419	ELK1	0	1	+Inf	+Inf	LowSpectorCoverage
4094	ETS-related transcription factor Elf-2 OS=Homo sapiens OX=9606 GN=ELF2 PE=1 SV=2	Q15723	ELF2	0	1	+Inf	+Inf	LowSpectorCoverage
3048	ETS-related transcription factor Elf-1 OS=Homo sapiens OX=9606 GN=ELF1 PE=1 SV=2	P32519	ELF1	0	4	+Inf	+Inf
1646	Zinc phosphodiesterase ELAC protein 2 OS=Homo sapiens OX=9606 GN=ELAC2 PE=1 SV=2	Q9BQ52	ELAC2	0	8	+Inf	+Inf
1893	EARP and GARP complex-interacting protein 1 OS=Homo sapiens OX=9606 GN=EIPR1 PE=1 SV=2	Q53HC9	EIPR1	0	7	+Inf	+Inf
1245	Eukaryotic translation initiation factor 5B OS=Homo sapiens OX=9606 GN=EIF5B PE=1 SV=1	Q8N5A0	EIF5B	0	10	+Inf	+Inf
3192	Eukaryotic translation initiation factor 5 OS=Homo sapiens OX=9606 GN=EIF5 PE=1 SV=2	P55010	EIF5	0	2	+Inf	+Inf	LowSpectorCoverage
1536	Eukaryotic translation initiation factor 4H OS=Homo sapiens OX=9606 GN=EIF4H PE=1 SV=5	Q15056	EIF4H	0	11	+Inf	+Inf
2884	Eukaryotic translation initiation factor 4 gamma 2 OS=Homo sapiens OX=9606 GN=EIF4G2 PE=1 SV=1	P78344	EIF4G2	0	84	+Inf	+Inf
2200	Eukaryotic translation initiation factor 4E transporter OS=Homo sapiens OX=9606 GN=EIF4ENIF1 PE=1 SV=2	Q9NRA8	EIF4ENIF1	0	1	+Inf	+Inf	LowSpectorCoverage
3040	Eukaryotic translation initiation factor 4E type 2 OS=Homo sapiens OX=9606 GN=EIF4E2 PE=1 SV=1	O60573	EIF4E2	0	4	+Inf	+Inf
3355	Eukaryotic translation initiation factor 4E OS=Homo sapiens OX=9606 GN=EIF4E PE=1 SV=2	P06730	EIF4E	0	2	+Inf	+Inf	LowSpectorCoverage
2293	Eukaryotic initiation factor 4A-II OS=Homo sapiens OX=9606 GN=EIF4A2 PE=1 SV=2	Q14240	EIF4A2	0	75	+Inf	+Inf
779	Eukaryotic translation initiation factor 3 subunit M OS=Homo sapiens OX=9606 GN=EIF3M PE=1 SV=1	Q7L2H7	EIF3M	0	22	+Inf	+Inf
2433	Eukaryotic translation initiation factor 3 subunit J OS=Homo sapiens OX=9606 GN=EIF3J PE=1 SV=2	O75822	EIF3J	0	3	+Inf	+Inf	LowSpectorCoverage
524	Eukaryotic translation initiation factor 3 subunit F OS=Homo sapiens OX=9606 GN=EIF3F PE=1 SV=1	O00303	EIF3F	0	33	+Inf	+Inf
921	Eukaryotic translation initiation factor 3 subunit D OS=Homo sapiens OX=9606 GN=EIF3D PE=1 SV=1	O15371	EIF3D	0	19	+Inf	+Inf
2288	Eukaryotic translation initiation factor 2D OS=Homo sapiens OX=9606 GN=EIF2D PE=1 SV=3	P41214	EIF2D	0	5	+Inf	+Inf
2941	Translation initiation factor eIF-2B subunit epsilon OS=Homo sapiens OX=9606 GN=EIF2B5 PE=1 SV=1	A0A3B3IRP4	EIF2B5	0	1	+Inf	+Inf	LowSpectorCoverage
3166	Translation initiation factor eIF-2B subunit gamma OS=Homo sapiens OX=9606 GN=EIF2B3 PE=1 SV=1	Q9NR50	EIF2B3	0	1	+Inf	+Inf	LowSpectorCoverage
2270	Translation initiation factor eIF-2B subunit beta OS=Homo sapiens OX=9606 GN=EIF2B2 PE=1 SV=3	P49770	EIF2B2	0	4	+Inf	+Inf
1761	Eukaryotic translation initiation factor 2A OS=Homo sapiens OX=9606 GN=EIF2A PE=1 SV=3	Q9BY44	EIF2A	0	8	+Inf	+Inf
3963	EH domain-containing protein 4 OS=Homo sapiens OX=9606 GN=EHD4 PE=1 SV=1	Q9H223	EHD4	0	1	+Inf	+Inf	LowSpectorCoverage
3671	EH domain-containing protein 1 OS=Homo sapiens OX=9606 GN=EHD1 PE=1 SV=2	Q9H4M9	EHD1	0	2	+Inf	+Inf	LowSpectorCoverage
2438	EH domain-binding protein 1-like protein 1 OS=Homo sapiens OX=9606 GN=EHBP1L1 PE=1 SV=2	Q8N3D4	EHBP1L1	0	2	+Inf	+Inf	LowSpectorCoverage
2678	Isoform 2 of EH domain-binding protein 1 OS=Homo sapiens OX=9606 GN=EHBP1	Q8NDI1	EHBP1	0	3	+Inf	+Inf	LowSpectorCoverage
1905	Hypoxia-inducible factor prolyl hydroxylase 2 OS=Homo sapiens OX=9606 GN=EGLN1 PE=4 SV=1	R4RYY7	EGLN1	0	5	+Inf	+Inf
2478	Elongation factor-like GTPase 1 OS=Homo sapiens OX=9606 GN=EFL1 PE=1 SV=2	Q7Z2Z2	EFL1	0	1	+Inf	+Inf	LowSpectorCoverage
1770	EF-hand domain-containing protein D2 OS=Homo sapiens OX=9606 GN=EFHD2 PE=1 SV=1	Q96C19	EFHD2	0	6	+Inf	+Inf
3177	Dynein regulatory complex protein 8 OS=Homo sapiens OX=9606 GN=EFCAB2 PE=2 SV=1	Q5VUJ9	EFCAB2	0	1	+Inf	+Inf	LowSpectorCoverage
969	Selenocysteine-specific elongation factor OS=Homo sapiens OX=9606 GN=EEFSEC PE=1 SV=4	P57772	EEFSEC	0	12	+Inf	+Inf
2247	Eukaryotic elongation factor 2 kinase OS=Homo sapiens OX=9606 GN=EEF2K PE=1 SV=2	O00418	EEF2K	0	5	+Inf	+Inf
2264	eEF1A lysine and N-terminal methyltransferase OS=Homo sapiens OX=9606 GN=EEF1AKNMT PE=1 SV=1	Q8N6R0	EEF1AKNMT	0	5	+Inf	+Inf
1798	EEF1A lysine methyltransferase 4 OS=Homo sapiens OX=9606 GN=EEF1AKMT4 PE=1 SV=1	P0DPD7	EEF1AKMT4	0	10	+Inf	+Inf
2464	Isoform 3 of Protein ECT2 OS=Homo sapiens OX=9606 GN=ECT2	Q9H8V3	ECT2	0	2	+Inf	+Inf	LowSpectorCoverage
725	Proteasome adapter and scaffold protein ECM29 OS=Homo sapiens OX=9606 GN=ECPAS PE=1 SV=1	J3KN16	ECPAS	0	15	+Inf	+Inf
3382	Delta(3,5)-Delta(2,4)-dienoyl-CoA isomerase, mitochondrial OS=Homo sapiens OX=9606 GN=ECH1 PE=1 SV=2	Q13011	ECH1	0	3	+Inf	+Inf	LowSpectorCoverage
2829	Protein ecdysoneless homolog OS=Homo sapiens OX=9606 GN=ECD PE=1 SV=1	O95905	ECD	0	3	+Inf	+Inf	LowSpectorCoverage
3176	Probable glutamate--tRNA ligase, mitochondrial OS=Homo sapiens OX=9606 GN=EARS2 PE=1 SV=2	Q5JPH6	EARS2	0	1	+Inf	+Inf	LowSpectorCoverage
3187	Dual specificity tyrosine-phosphorylation-regulated kinase 1B OS=Homo sapiens OX=9606 GN=DYRK1B PE=1 SV=1	Q9Y463	DYRK1B	0	1	+Inf	+Inf	LowSpectorCoverage
3415	Dynein light chain Tctex-type 1 OS=Homo sapiens OX=9606 GN=DYNLT1 PE=1 SV=1	P63172	DYNLT1	0	2	+Inf	+Inf	LowSpectorCoverage
1877	Cytoplasmic dynein 2 heavy chain 1 OS=Homo sapiens OX=9606 GN=DYNC2H1 PE=1 SV=4	Q8NCM8	DYNC2H1	0	1	+Inf	+Inf	LowSpectorCoverage
1794	Cytoplasmic dynein 1 light intermediate chain 2 OS=Homo sapiens OX=9606 GN=DYNC1LI2 PE=1 SV=1	O43237	DYNC1LI2	0	4	+Inf	+Inf
2841	Cytoplasmic dynein 1 light intermediate chain 1 OS=Homo sapiens OX=9606 GN=DYNC1LI1 PE=1 SV=3	Q9Y6G9	DYNC1LI1	0	4	+Inf	+Inf
349	Cytoplasmic dynein 1 heavy chain 1 OS=Homo sapiens OX=9606 GN=DYNC1H1 PE=1 SV=5	Q14204	DYNC1H1	0	34	+Inf	+Inf
3001	Decapping and exoribonuclease protein OS=Homo sapiens OX=9606 GN=DXO PE=2 SV=2	O77932	DXO	0	3	+Inf	+Inf	LowSpectorCoverage
1545	Segment polarity protein dishevelled homolog DVL-2 OS=Homo sapiens OX=9606 GN=DVL2 PE=1 SV=1	O14641	DVL2	0	5	+Inf	+Inf
3003	Segment polarity protein dishevelled homolog DVL-1 OS=Homo sapiens OX=9606 GN=DVL1 PE=1 SV=2	O14640	DVL1	0	1	+Inf	+Inf	LowSpectorCoverage
1792	Deoxyuridine 5'-triphosphate nucleotidohydrolase, mitochondrial OS=Homo sapiens OX=9606 GN=DUT PE=1 SV=1	H0YNW5	DUT	0	9	+Inf	+Inf
2734	Dual-specificity protein phosphatase 3 (Fragment) OS=Homo sapiens OX=9606 GN=DUSP3 PE=1 SV=1	K7ES89	DUSP3	0	4	+Inf	+Inf
1817	Dual specificity protein phosphatase 23 OS=Homo sapiens OX=9606 GN=DUSP23 PE=1 SV=1	Q9BVJ7	DUSP23	0	9	+Inf	+Inf
3082	Dual specificity protein phosphatase 12 OS=Homo sapiens OX=9606 GN=DUSP12 PE=1 SV=1	Q9UNI6	DUSP12	0	3	+Inf	+Inf	LowSpectorCoverage
3030	tRNA-dihydrouridine(16/17) synthase [NAD(P)(+)]-like OS=Homo sapiens OX=9606 GN=DUS1L PE=1 SV=1	Q6P1R4	DUS1L	0	1	+Inf	+Inf	LowSpectorCoverage
2424	Dual oxidase 1 OS=Homo sapiens OX=9606 GN=DUOX1 PE=2 SV=1	Q14C85	DUOX1	0	1	+Inf	+Inf	LowSpectorCoverage
1667	Thymidylate kinase OS=Homo sapiens OX=9606 GN=DTYMK PE=1 SV=4	P23919	DTYMK	0	6	+Inf	+Inf
1222	E3 ubiquitin-protein ligase DTX3L OS=Homo sapiens OX=9606 GN=DTX3L PE=1 SV=1	Q8TDB6	DTX3L	0	7	+Inf	+Inf
3893	DTW domain-containing protein 2 OS=Homo sapiens OX=9606 GN=DTWD2 PE=1 SV=1	Q8NBA8	DTWD2	0	1	+Inf	+Inf	LowSpectorCoverage
3806	Dysbindin OS=Homo sapiens OX=9606 GN=DTNBP1 PE=1 SV=1	Q96EV8	DTNBP1	0	1	+Inf	+Inf	LowSpectorCoverage
795	Dystonin OS=Homo sapiens OX=9606 GN=DST PE=1 SV=4	Q03001	DST	0	1	+Inf	+Inf	LowSpectorCoverage
4022	Down syndrome critical region protein 3 OS=Homo sapiens OX=9606 GN=DSCR3 PE=2 SV=1	O14972	DSCR3	0	1	+Inf	+Inf	LowSpectorCoverage
481	Dopamine receptor interacting protein 4 OS=Homo sapiens OX=9606 GN=DRIP4 PE=2 SV=1	Q4W4Y1	DRIP4	0	32	+Inf	+Inf
2093	Developmentally-regulated GTP-binding protein 2 OS=Homo sapiens OX=9606 GN=DRG2 PE=1 SV=1	P55039	DRG2	0	6	+Inf	+Inf
855	DR6 OS=Homo sapiens OX=9606 GN=DR6 PE=4 SV=1	A0A126LAV5	DR6	0	1	+Inf	+Inf	LowSpectorCoverage
3707	Protein Dr1 OS=Homo sapiens OX=9606 GN=DR1 PE=1 SV=1	Q01658	DR1	0	2	+Inf	+Inf	LowSpectorCoverage
2440	Dolichol-phosphate mannosyltransferase subunit 1 (Fragment) OS=Homo sapiens OX=9606 GN=DPM1 PE=1 SV=1	H0Y368	DPM1	0	1	+Inf	+Inf	LowSpectorCoverage
2026	Zinc finger protein ubi-d4 OS=Homo sapiens OX=9606 GN=DPF2 PE=1 SV=1	J3KMZ8	DPF2	0	3	+Inf	+Inf	LowSpectorCoverage
2316	Protein DPCD OS=Homo sapiens OX=9606 GN=DPCD PE=1 SV=2	Q9BVM2	DPCD	0	6	+Inf	+Inf
1020	Deoxyhypusine hydroxylase OS=Homo sapiens OX=9606 GN=DOHH PE=1 SV=1	Q9BU89	DOHH	0	19	+Inf	+Inf
3206	Dedicator of cytokinesis protein 6 OS=Homo sapiens OX=9606 GN=DOCK6 PE=1 SV=3	Q96HP0	DOCK6	0	1	+Inf	+Inf	LowSpectorCoverage
1137	Dedicator of cytokinesis protein 5 OS=Homo sapiens OX=9606 GN=DOCK5 PE=1 SV=3	Q9H7D0	DOCK5	0	7	+Inf	+Inf
2214	Dedicator of cytokinesis 1 OS=Homo sapiens OX=9606 GN=DOCK1 PE=2 SV=1	B2RUU3	DOCK1	0	1	+Inf	+Inf	LowSpectorCoverage
2497	Deoxynucleotidyltransferase terminal-interacting protein 1 (Fragment) OS=Homo sapiens OX=9606 GN=DNTTIP1 PE=1 SV=1	H7C1M5	DNTTIP1	0	3	+Inf	+Inf	LowSpectorCoverage
1440	2'-deoxynucleoside 5'-phosphate N-hydrolase 1 OS=Homo sapiens OX=9606 GN=DNPH1 PE=1 SV=1	O43598	DNPH1	0	10	+Inf	+Inf
1785	DNMBP (Fragment) OS=Homo sapiens OX=9606 GN=DNMBP PE=4 SV=1	A0A2X0U4N6	DNMBP	0	4	+Inf	+Inf
1426	Isoform 2 of Dynamin-2 OS=Homo sapiens OX=9606 GN=DNM2	P50570	DNM2	0	4	+Inf	+Inf
3698	DnaJ homolog subfamily C member 9 OS=Homo sapiens OX=9606 GN=DNAJC9 PE=1 SV=1	Q8WXX5	DNAJC9	0	2	+Inf	+Inf	LowSpectorCoverage
1513	DnaJ homolog subfamily C member 8 OS=Homo sapiens OX=9606 GN=DNAJC8 PE=1 SV=2	O75937	DNAJC8	0	6	+Inf	+Inf
3070	DnaJ homolog subfamily C member 30, mitochondrial OS=Homo sapiens OX=9606 GN=DNAJC30 PE=1 SV=3	Q96LL9	DNAJC30	0	4	+Inf	+Inf
3470	DnaJ homolog subfamily C member 21 OS=Homo sapiens OX=9606 GN=DNAJC21 PE=1 SV=2	Q5F1R6	DNAJC21	0	1	+Inf	+Inf	LowSpectorCoverage
1212	DnaJ homolog subfamily C member 2 OS=Homo sapiens OX=9606 GN=DNAJC2 PE=1 SV=4	Q99543	DNAJC2	0	10	+Inf	+Inf
[truncated: 2,216 more rows]

## Sheet: UpRegulated-1858
Proteins enriched in the Insoluble chromatin fraction upon hyperthermia
#	Identified Proteins (4215/4319)	Accession Number	Gene Name	Control	Heat shock	FC - HS-vs-Ctrl	log2(FC)	LowSpecCov
62	Leucine-rich PPR motif-containing protein, mitochondrial OS=Homo sapiens OX=9606 GN=LRPPRC PE=1 SV=3	P42704	LRPPRC	0	132	+Inf	+Inf
95	Fatty acid synthase OS=Homo sapiens OX=9606 GN=FASN PE=1 SV=3	P49327	FASN	0	100	+Inf	+Inf
102	Ubiquitin-like modifier-activating enzyme 1 OS=Homo sapiens OX=9606 GN=UBA1 PE=1 SV=3	P22314	UBA1	0	96	+Inf	+Inf
138	cDNA FLJ59571, highly similar to Eukaryotic translation initiation factor 4gamma 2 OS=Homo sapiens OX=9606 PE=2 SV=1	B4DZF2	B4DZF2	0	80	+Inf	+Inf
161	Isoform 2 of Golgin subfamily B member 1 OS=Homo sapiens OX=9606 GN=GOLGB1	Q14789	GOLGB1	0	74	+Inf	+Inf
206	Carbamoyl-phosphate synthase [ammonia], mitochondrial OS=Homo sapiens OX=9606 GN=CPS1 PE=1 SV=2	P31327	CPS1	0	58	+Inf	+Inf
230	Importin-4 OS=Homo sapiens OX=9606 GN=IPO4 PE=1 SV=2	Q8TEX9	IPO4	0	63	+Inf	+Inf
231	Annexin A5 OS=Homo sapiens OX=9606 GN=ANXA5 PE=1 SV=2	P08758	ANXA5	0	68	+Inf	+Inf
236	Transitional endoplasmic reticulum ATPase OS=Homo sapiens OX=9606 GN=VCP PE=1 SV=4	P55072	VCP	0	54	+Inf	+Inf
244	Signal transducer and activator of transcription 1-alpha/beta OS=Homo sapiens OX=9606 GN=STAT1 PE=1 SV=2	P42224	STAT1	0	64	+Inf	+Inf
264	Isoform 4 of Acetyl-CoA carboxylase 1 OS=Homo sapiens OX=9606 GN=ACACA	Q13085	ACACA	0	48	+Inf	+Inf
274	Phosphoribosylformylglycinamidine synthase (FGAR amidotransferase), isoform CRA_b OS=Homo sapiens OX=9606 GN=PFAS PE=2 SV=1	A8K8N7	PFAS	0	60	+Inf	+Inf
276	Tyrosine--tRNA ligase, cytoplasmic OS=Homo sapiens OX=9606 GN=YARS PE=1 SV=4	P54577	YARS	0	50	+Inf	+Inf
285	Exportin-2 OS=Homo sapiens OX=9606 GN=CSE1L PE=1 SV=3	P55060	CSE1L	0	46	+Inf	+Inf
296	1,2-dihydroxy-3-keto-5-methylthiopentene dioxygenase OS=Homo sapiens OX=9606 GN=ADI1 PE=1 SV=1	Q9BV57	ADI1	0	48	+Inf	+Inf
304	Importin-7 OS=Homo sapiens OX=9606 GN=IPO7 PE=1 SV=1	O95373	IPO7	0	47	+Inf	+Inf
330	Basic leucine zipper and W2 domain-containing protein 1 OS=Homo sapiens OX=9606 GN=BZW1 PE=1 SV=1	Q7L1Q6	BZW1	0	40	+Inf	+Inf
331	Annexin A11 OS=Homo sapiens OX=9606 GN=ANXA11 PE=1 SV=1	P50995	ANXA11	0	48	+Inf	+Inf
349	Cytoplasmic dynein 1 heavy chain 1 OS=Homo sapiens OX=9606 GN=DYNC1H1 PE=1 SV=5	Q14204	DYNC1H1	0	34	+Inf	+Inf
350	CCR4-NOT transcription complex subunit 1 OS=Homo sapiens OX=9606 GN=CNOT1 PE=1 SV=2	A5YKK6	CNOT1	0	38	+Inf	+Inf
351	GMP synthase [glutamine-hydrolyzing] OS=Homo sapiens OX=9606 GN=GMPS PE=1 SV=1	P49915	GMPS	0	46	+Inf	+Inf
368	T-complex protein 1 subunit gamma (Fragment) OS=Homo sapiens OX=9606 PE=2 SV=1	Q59H77	Q59H77	0	35	+Inf	+Inf
369	E3 ubiquitin-protein ligase HUWE1 OS=Homo sapiens OX=9606 GN=HUWE1 PE=1 SV=3	Q7Z6Z7	HUWE1	0	30	+Inf	+Inf
377	Protein transport protein Sec31A OS=Homo sapiens OX=9606 GN=SEC31A PE=1 SV=3	O94979	SEC31A	0	35	+Inf	+Inf
385	Protein CIP2A OS=Homo sapiens OX=9606 GN=CIP2A PE=1 SV=2	Q8TCG1	CIP2A	0	39	+Inf	+Inf
386	Isoform 3 of Dynactin subunit 1 OS=Homo sapiens OX=9606 GN=DCTN1	Q14203	DCTN1	0	34	+Inf	+Inf
387	Phosphomevalonate kinase OS=Homo sapiens OX=9606 GN=PMVK PE=1 SV=3	Q15126	PMVK	0	45	+Inf	+Inf
405	Heat shock protein HSP 90-alpha OS=Homo sapiens OX=9606 GN=HSP90AA1 PE=1 SV=5	P07900	HSP90AA1	0	98	+Inf	+Inf
406	Catenin delta-1 OS=Homo sapiens OX=9606 GN=CTNND1 PE=1 SV=1	O60716	CTNND1	0	41	+Inf	+Inf
428	Dihydrofolate reductase OS=Homo sapiens OX=9606 GN=DHFR PE=1 SV=2	P00374	DHFR	0	39	+Inf	+Inf
429	Serine/threonine-protein kinase 26 OS=Homo sapiens OX=9606 GN=STK26 PE=1 SV=1	Q8NBY1	STK26	0	40	+Inf	+Inf
439	Translationally-controlled tumor protein OS=Homo sapiens OX=9606 GN=TPT1 PE=1 SV=1	P13693	TPT1	0	32	+Inf	+Inf
440	Exportin-1 OS=Homo sapiens OX=9606 GN=XPO1 PE=1 SV=1	O14980	XPO1	0	35	+Inf	+Inf
441	Elongation factor Tu, mitochondrial OS=Homo sapiens OX=9606 GN=TUFM PE=1 SV=2	P49411	TUFM	0	37	+Inf	+Inf
442	Nuclear factor NF-kappa-B p100 subunit OS=Homo sapiens OX=9606 GN=NFKB2 PE=1 SV=4	Q00653	NFKB2	0	40	+Inf	+Inf
456	Ataxin-2-like protein OS=Homo sapiens OX=9606 GN=ATXN2L PE=1 SV=2	Q8WWM7	ATXN2L	0	32	+Inf	+Inf
457	DNA polymerase delta catalytic subunit OS=Homo sapiens OX=9606 GN=POLD1 PE=1 SV=2	P28340	POLD1	0	27	+Inf	+Inf
458	NAD(P)H dehydrogenase [quinone] 1 OS=Homo sapiens OX=9606 GN=NQO1 PE=1 SV=1	P15559	NQO1	0	35	+Inf	+Inf
459	Pyridoxal-dependent decarboxylase domain-containing protein 1 OS=Homo sapiens OX=9606 GN=PDXDC1 PE=1 SV=2	Q6P996	PDXDC1	0	38	+Inf	+Inf
469	Lupus La protein OS=Homo sapiens OX=9606 GN=SSB PE=1 SV=2	P05455	SSB	0	31	+Inf	+Inf
470	Melanoma-associated antigen D2 OS=Homo sapiens OX=9606 GN=MAGED2 PE=1 SV=2	Q5H909	MAGED2	0	31	+Inf	+Inf
479	Annexin A6 OS=Homo sapiens OX=9606 GN=ANXA6 PE=1 SV=3	P08133	ANXA6	0	29	+Inf	+Inf
480	Pre-rRNA-processing protein TSR1 homolog OS=Homo sapiens OX=9606 GN=TSR1 PE=1 SV=1	Q2NL82	TSR1	0	32	+Inf	+Inf
481	Dopamine receptor interacting protein 4 OS=Homo sapiens OX=9606 GN=DRIP4 PE=2 SV=1	Q4W4Y1	DRIP4	0	32	+Inf	+Inf
487	Signal transducer and activator of transcription 3 OS=Homo sapiens OX=9606 GN=STAT3 PE=1 SV=2	P40763	STAT3	0	35	+Inf	+Inf
488	DnaJ homolog subfamily A member 1 OS=Homo sapiens OX=9606 GN=DNAJA1 PE=1 SV=2	P31689	DNAJA1	0	33	+Inf	+Inf
489	Thymidylate synthase OS=Homo sapiens OX=9606 GN=TYMS PE=1 SV=3	P04818	TYMS	0	35	+Inf	+Inf
490	Annexin A1 OS=Homo sapiens OX=9606 GN=ANXA1 PE=1 SV=2	P04083	ANXA1	0	30	+Inf	+Inf
500	Citrate synthase, mitochondrial OS=Homo sapiens OX=9606 GN=CS PE=1 SV=2	O75390	CS	0	27	+Inf	+Inf
523	Alanine--tRNA ligase, cytoplasmic OS=Homo sapiens OX=9606 GN=AARS PE=1 SV=2	P49588	AARS	0	29	+Inf	+Inf
524	Eukaryotic translation initiation factor 3 subunit F OS=Homo sapiens OX=9606 GN=EIF3F PE=1 SV=1	O00303	EIF3F	0	33	+Inf	+Inf
540	Isoform 4 of Ribosomal protein S6 kinase alpha-1 OS=Homo sapiens OX=9606 GN=RPS6KA1	Q15418	RPS6KA1	0	28	+Inf	+Inf
541	Aminoacyl tRNA synthase complex-interacting multifunctional protein 2 OS=Homo sapiens OX=9606 GN=AIMP2 PE=1 SV=2	Q13155	AIMP2	0	30	+Inf	+Inf
542	Tubulin--tyrosine ligase-like protein 12 OS=Homo sapiens OX=9606 GN=TTLL12 PE=1 SV=2	Q14166	TTLL12	0	33	+Inf	+Inf
559	DEAD (Asp-Glu-Ala-Asp) box polypeptide 20 OS=Homo sapiens OX=9606 GN=DDX20 PE=2 SV=1	Q8IYV2	DDX20	0	26	+Inf	+Inf
560	Clustered mitochondria protein homolog OS=Homo sapiens OX=9606 GN=CLUH PE=1 SV=2	O75153	CLUH	0	30	+Inf	+Inf
561	DNA mismatch repair protein Msh6 OS=Homo sapiens OX=9606 GN=MSH6 PE=1 SV=2	P52701	MSH6	0	30	+Inf	+Inf
562	ATP-binding cassette sub-family F member 3 OS=Homo sapiens OX=9606 GN=ABCF3 PE=1 SV=2	Q9NUQ8	ABCF3	0	33	+Inf	+Inf
563	Ribonucleoprotein PTB-binding 1 OS=Homo sapiens OX=9606 GN=RAVER1 PE=1 SV=1	A0A087WZ13	RAVER1	0	33	+Inf	+Inf
564	Prolyl endopeptidase OS=Homo sapiens OX=9606 GN=PREP PE=1 SV=2	P48147	PREP	0	30	+Inf	+Inf
574	Extended synaptotagmin-1 OS=Homo sapiens OX=9606 GN=ESYT1 PE=1 SV=1	Q9BSJ8	ESYT1	0	31	+Inf	+Inf
575	Mitochondrial import receptor subunit TOM34 OS=Homo sapiens OX=9606 GN=TOMM34 PE=1 SV=2	Q15785	TOMM34	0	28	+Inf	+Inf
576	Sorting nexin-3 OS=Homo sapiens OX=9606 GN=SNX3 PE=1 SV=3	O60493	SNX3	0	30	+Inf	+Inf
577	Protein HGH1 homolog OS=Homo sapiens OX=9606 GN=HGH1 PE=1 SV=1	Q9BTY7	HGH1	0	31	+Inf	+Inf
594	Protein diaphanous homolog 1 OS=Homo sapiens OX=9606 GN=DIAPH1 PE=1 SV=2	O60610	DIAPH1	0	22	+Inf	+Inf
595	Golgin subfamily A member 4 OS=Homo sapiens OX=9606 GN=GOLGA4 PE=1 SV=1	Q13439	GOLGA4	0	16	+Inf	+Inf
596	Disks large homolog 5 OS=Homo sapiens OX=9606 GN=DLG5 PE=1 SV=4	Q8TDM6	DLG5	0	23	+Inf	+Inf
597	Peptidyl-prolyl cis-trans isomerase D OS=Homo sapiens OX=9606 GN=PPID PE=1 SV=3	Q08752	PPID	0	27	+Inf	+Inf
598	Farnesyl pyrophosphate synthase OS=Homo sapiens OX=9606 GN=FDPS PE=1 SV=4	P14324	FDPS	0	32	+Inf	+Inf
616	GRIP1-associated protein 1 OS=Homo sapiens OX=9606 GN=GRIPAP1 PE=1 SV=2	Q4V328	GRIPAP1	0	25	+Inf	+Inf
617	Kelch-like protein 4 OS=Homo sapiens OX=9606 GN=KLHL4 PE=1 SV=2	Q9C0H6	KLHL4	0	20	+Inf	+Inf
618	Condensin complex subunit 1 OS=Homo sapiens OX=9606 PE=2 SV=1	B3KMS0	B3KMS0	0	30	+Inf	+Inf
630	HC56 OS=Homo sapiens OX=9606 PE=4 SV=1	Q9HBB9	Q9HBB9	0	24	+Inf	+Inf
631	Trifunctional enzyme subunit alpha, mitochondrial OS=Homo sapiens OX=9606 GN=HADHA PE=1 SV=2	P40939	HADHA	0	24	+Inf	+Inf
632	Eukaryotic translation initiation factor 4 gamma, 3 variant (Fragment) OS=Homo sapiens OX=9606 PE=2 SV=1	Q59GJ0	Q59GJ0	0	27	+Inf	+Inf
633	Lymphokine-activated killer T-cell-originated protein kinase OS=Homo sapiens OX=9606 GN=PBK PE=1 SV=3	Q96KB5	PBK	0	25	+Inf	+Inf
634	Phosphatidylinositol 3,4,5-trisphosphate 5-phosphatase 2 OS=Homo sapiens OX=9606 GN=INPPL1 PE=1 SV=2	O15357	INPPL1	0	25	+Inf	+Inf
635	TAR DNA-binding protein 43 OS=Homo sapiens OX=9606 GN=TARDBP PE=1 SV=1	Q13148	TARDBP	0	26	+Inf	+Inf
636	E3 ubiquitin/ISG15 ligase TRIM25 OS=Homo sapiens OX=9606 GN=TRIM25 PE=1 SV=2	Q14258	TRIM25	0	29	+Inf	+Inf
649	E3 ubiquitin-protein ligase UBR5 OS=Homo sapiens OX=9606 GN=UBR5 PE=1 SV=2	O95071	UBR5	0	22	+Inf	+Inf
650	Transaldolase OS=Homo sapiens OX=9606 GN=TALDO1 PE=1 SV=2	P37837	TALDO1	0	28	+Inf	+Inf
660	GTPase-activating protein and VPS9 domain-containing protein 1 OS=Homo sapiens OX=9606 GN=GAPVD1 PE=1 SV=2	Q14C86	GAPVD1	0	23	+Inf	+Inf
661	Long-chain-fatty-acid--CoA ligase 4 OS=Homo sapiens OX=9606 GN=ACSL4 PE=1 SV=2	O60488	ACSL4	0	27	+Inf	+Inf
662	Alpha-enolase OS=Homo sapiens OX=9606 GN=ENO1 PE=1 SV=2	P06733	ENO1	0	21	+Inf	+Inf
663	Proteasome subunit alpha type-5 OS=Homo sapiens OX=9606 GN=PSMA5 PE=1 SV=3	P28066	PSMA5	0	25	+Inf	+Inf
681	Isoform 2 of tRNA pseudouridine synthase A OS=Homo sapiens OX=9606 GN=PUS1	Q9Y606	PUS1	0	24	+Inf	+Inf
682	DNA repair protein RAD50 OS=Homo sapiens OX=9606 GN=RAD50 PE=1 SV=1	Q92878	RAD50	0	17	+Inf	+Inf
683	E3 ubiquitin-protein ligase RNF213 OS=Homo sapiens OX=9606 GN=RNF213 PE=1 SV=1	A0A0A0MTC1	RNF213	0	16	+Inf	+Inf
684	Isoform 6 of Ankyrin repeat and KH domain-containing protein 1 OS=Homo sapiens OX=9606 GN=ANKHD1	Q8IWZ3	ANKHD1	0	21	+Inf	+Inf
685	Trifunctional purine biosynthetic protein adenosine-3 OS=Homo sapiens OX=9606 GN=GART PE=1 SV=1	P22102	GART	0	22	+Inf	+Inf
686	Replication protein A 70 kDa DNA-binding subunit OS=Homo sapiens OX=9606 GN=RPA1 PE=1 SV=2	P27694	RPA1	0	24	+Inf	+Inf
687	DnaJ homolog subfamily A member 2 OS=Homo sapiens OX=9606 GN=DNAJA2 PE=1 SV=1	O60884	DNAJA2	0	21	+Inf	+Inf
688	Isoform 3 of Rho guanine nucleotide exchange factor 1 OS=Homo sapiens OX=9606 GN=ARHGEF1	Q92888	ARHGEF1	0	24	+Inf	+Inf
689	Importin-9 OS=Homo sapiens OX=9606 GN=IPO9 PE=1 SV=3	Q96P70	IPO9	0	27	+Inf	+Inf
703	Integrator complex subunit 3 OS=Homo sapiens OX=9606 GN=INTS3 PE=1 SV=1	Q68E01	INTS3	0	16	+Inf	+Inf
705	Protein FAM50A OS=Homo sapiens OX=9606 GN=FAM50A PE=1 SV=2	Q14320	FAM50A	0	22	+Inf	+Inf
706	Peptidyl-prolyl cis-trans isomerase FKBP5 OS=Homo sapiens OX=9606 GN=FKBP5 PE=1 SV=2	Q13451	FKBP5	0	22	+Inf	+Inf
707	Cyclin-dependent kinase 11B OS=Homo sapiens OX=9606 GN=CDK11B PE=1 SV=1	A0A0D9SEI3	CDK11B	0	24	+Inf	+Inf
708	D-3-phosphoglycerate dehydrogenase OS=Homo sapiens OX=9606 GN=PHGDH PE=1 SV=4	O43175	PHGDH	0	25	+Inf	+Inf
709	Elongation factor G, mitochondrial OS=Homo sapiens OX=9606 GN=GFM1 PE=1 SV=2	Q96RP9	GFM1	0	28	+Inf	+Inf
721	KIF5B-RET(NM_020630)_K24R11 fusion protein OS=Homo sapiens OX=9606 GN=KIF5B-RET(NM_020630)_K24;R11 PE=2 SV=1	M1VE91	KIF5B	0	14	+Inf	+Inf
722	Paired amphipathic helix protein Sin3a OS=Homo sapiens OX=9606 GN=SIN3A PE=1 SV=2	Q96ST3	SIN3A	0	20	+Inf	+Inf
723	Ataxin-2 (Fragment) OS=Homo sapiens OX=9606 GN=ATXN2 PE=1 SV=2	F8WB06	ATXN2	0	20	+Inf	+Inf
724	Retrotransposon-derived protein PEG10 OS=Homo sapiens OX=9606 GN=PEG10 PE=1 SV=1	A0A087WUL4	PEG10	0	18	+Inf	+Inf
725	Proteasome adapter and scaffold protein ECM29 OS=Homo sapiens OX=9606 GN=ECPAS PE=1 SV=1	J3KN16	ECPAS	0	15	+Inf	+Inf
726	Protein phosphatase 1G OS=Homo sapiens OX=9606 GN=PPM1G PE=1 SV=1	O15355	PPM1G	0	23	+Inf	+Inf
727	DnaJ (Hsp40) homolog, subfamily C, member 7 variant (Fragment) OS=Homo sapiens OX=9606 PE=2 SV=1	Q59EH7	Q59EH7	0	20	+Inf	+Inf
728	Dynein assembly factor 5, axonemal OS=Homo sapiens OX=9606 GN=DNAAF5 PE=1 SV=4	Q86Y56	DNAAF5	0	26	+Inf	+Inf
743	Double-strand break repair protein OS=Homo sapiens OX=9606 GN=MRE11 PE=1 SV=1	F8W7U8	MRE11	0	18	+Inf	+Inf
744	Talin-1 OS=Homo sapiens OX=9606 GN=TLN1 PE=1 SV=3	Q9Y490	TLN1	0	16	+Inf	+Inf
745	Methionine aminopeptidase 1 OS=Homo sapiens OX=9606 GN=METAP1 PE=1 SV=2	P53582	METAP1	0	18	+Inf	+Inf
746	Chromodomain-helicase-DNA-binding protein 8 OS=Homo sapiens OX=9606 GN=CHD8 PE=1 SV=5	Q9HCK8	CHD8	0	9	+Inf	+Inf
747	DNA primase large subunit OS=Homo sapiens OX=9606 GN=PRIM2 PE=1 SV=2	P49643	PRIM2	0	20	+Inf	+Inf
748	Isoform 4 of CUGBP Elav-like family member 1 OS=Homo sapiens OX=9606 GN=CELF1	Q92879	CELF1	0	16	+Inf	+Inf
749	Ribosome maturation protein SBDS OS=Homo sapiens OX=9606 GN=SBDS PE=1 SV=4	Q9Y3A5	SBDS	0	21	+Inf	+Inf
750	Heat shock protein 105 kDa OS=Homo sapiens OX=9606 GN=HSPH1 PE=1 SV=1	Q92598	HSPH1	0	22	+Inf	+Inf
751	E3 ubiquitin-protein ligase TRIP12 OS=Homo sapiens OX=9606 GN=TRIP12 PE=1 SV=1	Q14669	TRIP12	0	18	+Inf	+Inf
752	26S proteasome non-ATPase regulatory subunit 2 OS=Homo sapiens OX=9606 GN=PSMD2 PE=1 SV=3	Q13200	PSMD2	0	22	+Inf	+Inf
753	Fas apoptotic inhibitory molecule 1 OS=Homo sapiens OX=9606 GN=FAIM PE=1 SV=1	Q9NVQ4	FAIM	0	25	+Inf	+Inf
754	Exosome complex exonuclease RRP44 OS=Homo sapiens OX=9606 GN=DIS3 PE=1 SV=2	Q9Y2L1	DIS3	0	21	+Inf	+Inf
776	Golgin subfamily A member 2 OS=Homo sapiens OX=9606 GN=GOLGA2 PE=1 SV=3	Q08379	GOLGA2	0	18	+Inf	+Inf
778	E3 ubiquitin-protein ligase BRE1A OS=Homo sapiens OX=9606 GN=RNF20 PE=1 SV=2	Q5VTR2	RNF20	0	17	+Inf	+Inf
779	Eukaryotic translation initiation factor 3 subunit M OS=Homo sapiens OX=9606 GN=EIF3M PE=1 SV=1	Q7L2H7	EIF3M	0	22	+Inf	+Inf
780	FAST kinase domain-containing protein 4 OS=Homo sapiens OX=9606 GN=TBRG4 PE=1 SV=1	Q969Z0	TBRG4	0	22	+Inf	+Inf
781	E3 ubiquitin-protein ligase CHIP OS=Homo sapiens OX=9606 GN=STUB1 PE=1 SV=2	Q9UNE7	STUB1	0	16	+Inf	+Inf
782	Nuclear migration protein nudC OS=Homo sapiens OX=9606 GN=NUDC PE=1 SV=1	Q9Y266	NUDC	0	20	+Inf	+Inf
796	Inverted formin-2 OS=Homo sapiens OX=9606 GN=INF2 PE=1 SV=2	Q27J81	INF2	0	16	+Inf	+Inf
797	SH2 domain-containing protein 4A OS=Homo sapiens OX=9606 GN=SH2D4A PE=1 SV=1	Q9H788	SH2D4A	0	19	+Inf	+Inf
798	26S proteasome non-ATPase regulatory subunit 11 OS=Homo sapiens OX=9606 GN=PSMD11 PE=1 SV=3	O00231	PSMD11	0	19	+Inf	+Inf
799	Ubiquitin carboxyl-terminal hydrolase OS=Homo sapiens OX=9606 GN=UCHL5 PE=1 SV=1	Q5LJA5	UCHL5	0	16	+Inf	+Inf
800	Coatomer subunit beta' OS=Homo sapiens OX=9606 GN=COPB2 PE=1 SV=2	P35606	COPB2	0	18	+Inf	+Inf
801	Synembryn-A OS=Homo sapiens OX=9606 GN=RIC8A PE=1 SV=3	Q9NPQ8	RIC8A	0	20	+Inf	+Inf
802	Coatomer subunit gamma-1 OS=Homo sapiens OX=9606 GN=COPG1 PE=1 SV=1	Q9Y678	COPG1	0	20	+Inf	+Inf
819	Protein SDA1 homolog OS=Homo sapiens OX=9606 GN=SDAD1 PE=1 SV=3	Q9NVU7	SDAD1	0	15	+Inf	+Inf
822	Kinesin-like protein KIF15 OS=Homo sapiens OX=9606 GN=KIF15 PE=1 SV=1	Q9NS87	KIF15	0	8	+Inf	+Inf
823	Tubulin-specific chaperone E OS=Homo sapiens OX=9606 GN=TBCE PE=1 SV=1	Q15813	TBCE	0	10	+Inf	+Inf
824	Isoform 2 of 3-mercaptopyruvate sulfurtransferase OS=Homo sapiens OX=9606 GN=MPST	P25325	MPST	0	13	+Inf	+Inf
825	Isoform 4 of Tubulin-specific chaperone D OS=Homo sapiens OX=9606 GN=TBCD	Q9BTW9	TBCD	0	15	+Inf	+Inf
826	Tyrosine--tRNA ligase, mitochondrial OS=Homo sapiens OX=9606 GN=YARS2 PE=1 SV=2	Q9Y2Z4	YARS2	0	19	+Inf	+Inf
827	Coatomer subunit beta OS=Homo sapiens OX=9606 GN=COPB1 PE=1 SV=3	P53618	COPB1	0	17	+Inf	+Inf
828	Peptidyl-prolyl cis-trans isomerase FKBP4 OS=Homo sapiens OX=9606 GN=FKBP4 PE=1 SV=3	Q02790	FKBP4	0	15	+Inf	+Inf
829	cDNA FLJ90138 fis, clone HEMBB1000905, weakly similar to TRANSCRIPTIONAL REPRESSOR RCO-1 OS=Homo sapiens OX=9606 PE=2 SV=1	Q8N2L6	Q8N2L6	0	18	+Inf	+Inf
830	E3 ubiquitin-protein ligase Itchy homolog OS=Homo sapiens OX=9606 GN=ITCH PE=1 SV=2	Q96J02	ITCH	0	18	+Inf	+Inf
831	Protein unc-45 homolog A OS=Homo sapiens OX=9606 GN=UNC45A PE=1 SV=1	Q9H3U1	UNC45A	0	21	+Inf	+Inf
832	Vacuolar protein sorting-associated protein 4A OS=Homo sapiens OX=9606 GN=VPS4A PE=1 SV=1	Q9UN37	VPS4A	0	15	+Inf	+Inf
833	Phospholipase A-2-activating protein OS=Homo sapiens OX=9606 GN=PLAA PE=1 SV=2	Q9Y263	PLAA	0	21	+Inf	+Inf
854	E3 ubiquitin-protein ligase TRIM33 OS=Homo sapiens OX=9606 GN=TRIM33 PE=1 SV=3	Q9UPN9	TRIM33	0	13	+Inf	+Inf
856	Isoform 11 of Serine/threonine-protein kinase MARK2 OS=Homo sapiens OX=9606 GN=MARK2	Q7KZI7	MARK2	0	14	+Inf	+Inf
857	DNA ligase 3 OS=Homo sapiens OX=9606 GN=LIG3 PE=1 SV=2	P49916	LIG3	0	15	+Inf	+Inf
858	Inositol polyphosphate 5-phosphatase OCRL-1 OS=Homo sapiens OX=9606 GN=OCRL PE=1 SV=3	Q01968	OCRL	0	13	+Inf	+Inf
859	KIF1-binding protein OS=Homo sapiens OX=9606 GN=KIF1BP PE=1 SV=1	Q96EK5	KIF1BP	0	18	+Inf	+Inf
860	Threonine--tRNA ligase, cytoplasmic OS=Homo sapiens OX=9606 GN=TARS PE=1 SV=3	P26639	TARS	0	17	+Inf	+Inf
861	Protein PAT1 homolog 1 OS=Homo sapiens OX=9606 GN=PATL1 PE=1 SV=2	Q86TB9	PATL1	0	14	+Inf	+Inf
883	T-complex protein 1 subunit alpha OS=Homo sapiens OX=9606 GN=TCP1 PE=1 SV=1	P17987	TCP1	0	16	+Inf	+Inf
884	Lanosterol 14-alpha demethylase OS=Homo sapiens OX=9606 GN=CYP51A1 PE=1 SV=3	Q16850	CYP51A1	0	17	+Inf	+Inf
885	T-complex protein 1 subunit beta OS=Homo sapiens OX=9606 GN=CCT2 PE=1 SV=4	P78371	CCT2	0	15	+Inf	+Inf
886	Clathrin interactor 1 OS=Homo sapiens OX=9606 GN=CLINT1 PE=1 SV=1	Q14677	CLINT1	0	15	+Inf	+Inf
887	Nuclear export mediator factor NEMF OS=Homo sapiens OX=9606 GN=NEMF PE=1 SV=4	O60524	NEMF	0	19	+Inf	+Inf
888	Uridine 5'-monophosphate synthase OS=Homo sapiens OX=9606 GN=UMPS PE=1 SV=1	P11172	UMPS	0	16	+Inf	+Inf
889	Serine/threonine-protein phosphatase 2A 65 kDa regulatory subunit A beta isoform OS=Homo sapiens OX=9606 GN=PPP2R1B PE=1 SV=3	P30154	PPP2R1B	0	22	+Inf	+Inf
890	Integrin-linked protein kinase OS=Homo sapiens OX=9606 GN=ILK PE=1 SV=2	Q13418	ILK	0	16	+Inf	+Inf
891	Peptidyl-prolyl cis-trans isomerase NIMA-interacting 1 OS=Homo sapiens OX=9606 GN=PIN1 PE=1 SV=1	Q13526	PIN1	0	17	+Inf	+Inf
892	Receptor-interacting serine/threonine-protein kinase 1 OS=Homo sapiens OX=9606 GN=RIPK1 PE=1 SV=3	Q13546	RIPK1	0	14	+Inf	+Inf
893	Prostaglandin E synthase 3 OS=Homo sapiens OX=9606 GN=PTGES3 PE=1 SV=1	Q15185	PTGES3	0	18	+Inf	+Inf
894	Acidic (Leucine-rich) nuclear phosphoprotein 32 family, member E variant (Fragment) OS=Homo sapiens OX=9606 PE=2 SV=1	Q53F20	Q53F20	0	22	+Inf	+Inf
895	RNA polymerase-associated protein CTR9 homolog OS=Homo sapiens OX=9606 GN=CTR9 PE=1 SV=1	Q6PD62	CTR9	0	16	+Inf	+Inf
896	DCN1-like protein 5 OS=Homo sapiens OX=9606 GN=DCUN1D5 PE=1 SV=1	Q9BTE7	DCUN1D5	0	20	+Inf	+Inf
916	Elongin-A OS=Homo sapiens OX=9606 GN=ELOA PE=1 SV=1	A0A024RAC6	ELOA	0	10	+Inf	+Inf
917	Golgin subfamily A member 3 OS=Homo sapiens OX=9606 GN=GOLGA3 PE=1 SV=2	Q08378	GOLGA3	0	15	+Inf	+Inf
918	Cleavage and polyadenylation specificity factor subunit 2 OS=Homo sapiens OX=9606 GN=CPSF2 PE=1 SV=2	Q9P2I0	CPSF2	0	9	+Inf	+Inf
919	Endophilin-B1 OS=Homo sapiens OX=9606 GN=SH3GLB1 PE=1 SV=1	Q9Y371	SH3GLB1	0	17	+Inf	+Inf
920	Isoform 5 of Protein transport protein Sec16A OS=Homo sapiens OX=9606 GN=SEC16A	O15027	SEC16A	0	11	+Inf	+Inf
921	Eukaryotic translation initiation factor 3 subunit D OS=Homo sapiens OX=9606 GN=EIF3D PE=1 SV=1	O15371	EIF3D	0	19	+Inf	+Inf
922	DNA mismatch repair protein Msh2 OS=Homo sapiens OX=9606 GN=MSH2 PE=1 SV=1	P43246	MSH2	0	13	+Inf	+Inf
923	Fragile X mental retardation syndrome-related protein 2 OS=Homo sapiens OX=9606 GN=FXR2 PE=1 SV=2	P51116	FXR2	0	22	+Inf	+Inf
924	GRB10-interacting GYF protein 2 OS=Homo sapiens OX=9606 GN=GIGYF2 PE=1 SV=1	Q6Y7W6	GIGYF2	0	18	+Inf	+Inf
925	Elongator complex protein 1 OS=Homo sapiens OX=9606 GN=ELP1 PE=1 SV=3	O95163	ELP1	0	12	+Inf	+Inf
926	Exportin-T OS=Homo sapiens OX=9606 GN=XPOT PE=1 SV=2	O43592	XPOT	0	18	+Inf	+Inf
927	Dynactin subunit 2 OS=Homo sapiens OX=9606 GN=DCTN2 PE=1 SV=4	Q13561	DCTN2	0	19	+Inf	+Inf
928	Isopentenyl-diphosphate Delta-isomerase 1 OS=Homo sapiens OX=9606 GN=IDI1 PE=1 SV=2	Q13907	IDI1	0	17	+Inf	+Inf
929	BRCA1-associated ATM activator 1 OS=Homo sapiens OX=9606 GN=BRAT1 PE=1 SV=2	Q6PJG6	BRAT1	0	9	+Inf	+Inf
930	Ankyrin repeat and SAM domain-containing protein 1A OS=Homo sapiens OX=9606 GN=ANKS1A PE=1 SV=4	Q92625	ANKS1A	0	17	+Inf	+Inf
931	Rab3 GTPase-activating protein non-catalytic subunit OS=Homo sapiens OX=9606 GN=RAB3GAP2 PE=1 SV=1	Q9H2M9	RAB3GAP2	0	15	+Inf	+Inf
932	Fanconi anemia group I protein OS=Homo sapiens OX=9606 GN=FANCI PE=1 SV=4	Q9NVI1	FANCI	0	16	+Inf	+Inf
960	3'-5' RNA helicase YTHDC2 OS=Homo sapiens OX=9606 GN=YTHDC2 PE=1 SV=2	Q9H6S0	YTHDC2	0	14	+Inf	+Inf
961	AT-rich interactive domain-containing protein 2 OS=Homo sapiens OX=9606 GN=ARID2 PE=1 SV=2	Q68CP9	ARID2	0	9	+Inf	+Inf
962	Microtubule cross-linking factor 1 OS=Homo sapiens OX=9606 GN=MTCL1 PE=1 SV=5	Q9Y4B5	MTCL1	0	13	+Inf	+Inf
963	Myopalladin OS=Homo sapiens OX=9606 GN=MYPN PE=1 SV=2	Q86TC9	MYPN	0	19	+Inf	+Inf
964	Chromodomain-helicase-DNA-binding protein 1-like OS=Homo sapiens OX=9606 GN=CHD1L PE=1 SV=3	Q86WJ1	CHD1L	0	17	+Inf	+Inf
965	Condensin complex subunit 3 OS=Homo sapiens OX=9606 GN=NCAPG PE=1 SV=1	Q9BPX3	NCAPG	0	15	+Inf	+Inf
966	E3 ubiquitin-protein ligase BRE1B OS=Homo sapiens OX=9606 GN=RNF40 PE=1 SV=5	O75150	RNF40	0	12	+Inf	+Inf
967	Isoform 2 of Ribonucleoside-diphosphate reductase subunit M2 OS=Homo sapiens OX=9606 GN=RRM2	P31350	RRM2	0	17	+Inf	+Inf
968	Adaptor-related protein complex 1, mu 1 subunit variant (Fragment) OS=Homo sapiens OX=9606 PE=2 SV=1	Q59EK3	Q59EK3	0	14	+Inf	+Inf
969	Selenocysteine-specific elongation factor OS=Homo sapiens OX=9606 GN=EEFSEC PE=1 SV=4	P57772	EEFSEC	0	12	+Inf	+Inf
970	DNA polymerase delta subunit 2 OS=Homo sapiens OX=9606 GN=POLD2 PE=1 SV=1	A0A087WWF6	POLD2	0	17	+Inf	+Inf
971	AP-3 complex subunit beta-1 OS=Homo sapiens OX=9606 GN=AP3B1 PE=1 SV=3	O00203	AP3B1	0	10	+Inf	+Inf
972	Thioredoxin-like protein 1 OS=Homo sapiens OX=9606 GN=TXNL1 PE=1 SV=3	O43396	TXNL1	0	15	+Inf	+Inf
973	Spermidine synthase OS=Homo sapiens OX=9606 GN=SRM PE=1 SV=1	P19623	SRM	0	15	+Inf	+Inf
974	28S ribosomal protein S22, mitochondrial OS=Homo sapiens OX=9606 GN=MRPS22 PE=1 SV=1	P82650	MRPS22	0	16	+Inf	+Inf
975	Cytoskeleton-associated protein 5 OS=Homo sapiens OX=9606 GN=CKAP5 PE=1 SV=3	Q14008	CKAP5	0	16	+Inf	+Inf
976	Beta-catenin-like protein 1 OS=Homo sapiens OX=9606 GN=CTNNBL1 PE=1 SV=1	Q8WYA6	CTNNBL1	0	17	+Inf	+Inf
977	Leucine-rich repeat-containing protein 40 OS=Homo sapiens OX=9606 GN=LRRC40 PE=1 SV=1	Q9H9A6	LRRC40	0	18	+Inf	+Inf
1002	AT-rich interactive domain-containing protein 1A OS=Homo sapiens OX=9606 GN=ARID1A PE=1 SV=3	O14497	ARID1A	0	10	+Inf	+Inf
1005	28S ribosomal protein S27, mitochondrial OS=Homo sapiens OX=9606 GN=MRPS27 PE=1 SV=1	G5EA06	MRPS27	0	16	+Inf	+Inf
1006	Molybdenum cofactor sulfurase OS=Homo sapiens OX=9606 GN=MOCOS PE=1 SV=2	Q96EN8	MOCOS	0	13	+Inf	+Inf
1007	Uncharacterized protein DKFZp667H197 (Fragment) OS=Homo sapiens OX=9606 GN=DKFZp667H197 PE=2 SV=1	Q69YJ7	DKFZp667H197	0	15	+Inf	+Inf
1008	Tetratricopeptide repeat protein 38 OS=Homo sapiens OX=9606 GN=TTC38 PE=1 SV=1	Q5R3I4	TTC38	0	12	+Inf	+Inf
1009	Centrosomal protein of 55 kDa OS=Homo sapiens OX=9606 GN=CEP55 PE=1 SV=3	Q53EZ4	CEP55	0	11	+Inf	+Inf
1010	26S proteasome regulatory subunit 7 OS=Homo sapiens OX=9606 GN=PSMC2 PE=1 SV=3	P35998	PSMC2	0	18	+Inf	+Inf
1011	Proteasome subunit beta type-5 OS=Homo sapiens OX=9606 GN=PSMB5 PE=1 SV=3	P28074	PSMB5	0	15	+Inf	+Inf
1012	CREB-regulated transcription coactivator 3 OS=Homo sapiens OX=9606 GN=CRTC3 PE=1 SV=2	Q6UUV7	CRTC3	0	16	+Inf	+Inf
1013	Adenylyl cyclase-associated protein OS=Homo sapiens OX=9606 PE=2 SV=1	B2RDY9	B2RDY9	0	17	+Inf	+Inf
1014	Elongation factor Ts, mitochondrial OS=Homo sapiens OX=9606 GN=TSFM PE=1 SV=2	P43897	TSFM	0	18	+Inf	+Inf
1015	ATP synthase subunit O, mitochondrial OS=Homo sapiens OX=9606 GN=ATP5PO PE=1 SV=1	P48047	ATP5PO	0	20	+Inf	+Inf
1016	Isoform A of Arfaptin-1 OS=Homo sapiens OX=9606 GN=ARFIP1	P53367	ARFIP1	0	16	+Inf	+Inf
1017	Isoform 2 of 26S proteasome regulatory subunit 8 OS=Homo sapiens OX=9606 GN=PSMC5	P62195	PSMC5	0	10	+Inf	+Inf
1018	Isoform 2 of Peptidyl-prolyl cis-trans isomerase FKBP8 OS=Homo sapiens OX=9606 GN=FKBP8	Q14318	FKBP8	0	16	+Inf	+Inf
1019	Spartin OS=Homo sapiens OX=9606 GN=SPART PE=1 SV=1	Q8N0X7	SPART	0	13	+Inf	+Inf
1020	Deoxyhypusine hydroxylase OS=Homo sapiens OX=9606 GN=DOHH PE=1 SV=1	Q9BU89	DOHH	0	19	+Inf	+Inf
1021	Polymerase delta-interacting protein 2 OS=Homo sapiens OX=9606 GN=POLDIP2 PE=1 SV=1	Q9Y2S7	POLDIP2	0	15	+Inf	+Inf
1022	Telomere length regulation protein TEL2 homolog OS=Homo sapiens OX=9606 GN=TELO2 PE=1 SV=2	Q9Y4R8	TELO2	0	16	+Inf	+Inf
1039	Girdin OS=Homo sapiens OX=9606 GN=CCDC88A PE=1 SV=2	Q3V6T2	CCDC88A	0	7	+Inf	+Inf
1042	FK506-binding protein 15 OS=Homo sapiens OX=9606 GN=FKBP15 PE=1 SV=2	Q5T1M5	FKBP15	0	6	+Inf	+Inf
1043	Isoform 6 of Protein diaphanous homolog 3 OS=Homo sapiens OX=9606 GN=DIAPH3	Q9NSV4	DIAPH3	0	14	+Inf	+Inf
1044	Ubiquitin carboxyl-terminal hydrolase 47 OS=Homo sapiens OX=9606 GN=USP47 PE=1 SV=3	Q96K76	USP47	0	10	+Inf	+Inf
1045	A-kinase anchor protein 9 OS=Homo sapiens OX=9606 GN=AKAP9 PE=1 SV=4	Q99996	AKAP9	0	5	+Inf	+Inf
1046	Isoform 2 of RNA polymerase II-associated factor 1 homolog OS=Homo sapiens OX=9606 GN=PAF1	Q8N7H5	PAF1	0	14	+Inf	+Inf
1047	Partitioning defective 3 homolog OS=Homo sapiens OX=9606 GN=PARD3 PE=1 SV=2	Q8TEW0	PARD3	0	11	+Inf	+Inf
1048	WD repeat and HMG-box DNA-binding protein 1 OS=Homo sapiens OX=9606 GN=WDHD1 PE=1 SV=1	O75717	WDHD1	0	10	+Inf	+Inf
1049	Golgi phosphoprotein 3-like OS=Homo sapiens OX=9606 GN=GOLPH3L PE=1 SV=1	Q9H4A5	GOLPH3L	0	10	+Inf	+Inf
1050	Sorting nexin-27 OS=Homo sapiens OX=9606 GN=SNX27 PE=1 SV=2	Q96L92	SNX27	0	12	+Inf	+Inf
1051	Acetyl-CoA acetyltransferase, mitochondrial OS=Homo sapiens OX=9606 GN=ACAT1 PE=1 SV=1	P24752	ACAT1	0	12	+Inf	+Inf
1052	DnaJ homolog subfamily B member 1 OS=Homo sapiens OX=9606 GN=DNAJB1 PE=1 SV=4	P25685	DNAJB1	0	12	+Inf	+Inf
1053	Glutamate--cysteine ligase regulatory subunit OS=Homo sapiens OX=9606 GN=GCLM PE=1 SV=1	P48507	GCLM	0	9	+Inf	+Inf
1054	Liprin-alpha-1 OS=Homo sapiens OX=9606 GN=PPFIA1 PE=1 SV=1	Q13136	PPFIA1	0	17	+Inf	+Inf
1055	Protein transport protein Sec23B OS=Homo sapiens OX=9606 GN=SEC23B PE=1 SV=2	Q15437	SEC23B	0	17	+Inf	+Inf
1056	Annexin (Fragment) OS=Homo sapiens OX=9606 GN=ANXA4 PE=2 SV=1	Q6LES2	ANXA4	0	16	+Inf	+Inf
1079	Isoform 2 of Kinesin-like protein KIF22 OS=Homo sapiens OX=9606 GN=KIF22	Q14807	KIF22	0	10	+Inf	+Inf
1081	DNA methyltransferase 1-associated protein 1 OS=Homo sapiens OX=9606 GN=DMAP1 PE=1 SV=1	Q9NPF5	DMAP1	0	12	+Inf	+Inf
1082	cDNA FLJ31237 fis, clone KIDNE2004846, highly similar to 26S PROTEASOME REGULATORY SUBUNIT S3 OS=Homo sapiens OX=9606 PE=2 SV=1	Q96N86	Q96N86	0	15	+Inf	+Inf
1083	Phosphoglycerate kinase 1 OS=Homo sapiens OX=9606 GN=PGK1 PE=1 SV=3	P00558	PGK1	0	12	+Inf	+Inf
1084	ATP-dependent Clp protease ATP-binding subunit clpX-like, mitochondrial OS=Homo sapiens OX=9606 GN=CLPX PE=1 SV=2	O76031	CLPX	0	12	+Inf	+Inf
1085	Heterogeneous nuclear ribonucleoprotein L-like OS=Homo sapiens OX=9606 GN=HNRNPLL PE=1 SV=1	Q8WVV9	HNRNPLL	0	9	+Inf	+Inf
1086	Protein mono-ADP-ribosyltransferase PARP14 OS=Homo sapiens OX=9606 GN=PARP14 PE=1 SV=3	Q460N5	PARP14	0	7	+Inf	+Inf
1087	HIV Tat-specific factor 1 OS=Homo sapiens OX=9606 GN=HTATSF1 PE=1 SV=1	O43719	HTATSF1	0	11	+Inf	+Inf
1088	Probable ubiquitin carboxyl-terminal hydrolase FAF-X OS=Homo sapiens OX=9606 GN=USP9X PE=1 SV=3	Q93008	USP9X	0	11	+Inf	+Inf
1089	Bromodomain-containing protein 4 OS=Homo sapiens OX=9606 GN=BRD4 PE=1 SV=2	O60885	BRD4	0	11	+Inf	+Inf
1090	Protein PRRC2A OS=Homo sapiens OX=9606 GN=PRRC2A PE=1 SV=3	P48634	PRRC2A	0	11	+Inf	+Inf
1091	ERBB2IP protein OS=Homo sapiens OX=9606 GN=ERBB2IP PE=2 SV=1	Q1RMC9	ERBB2IP	0	8	+Inf	+Inf
1092	E3 ubiquitin-protein ligase ZNF598 OS=Homo sapiens OX=9606 GN=ZNF598 PE=1 SV=1	Q86UK7	ZNF598	0	13	+Inf	+Inf
1093	VARS OS=Homo sapiens OX=9606 PE=1 SV=1	A0A1U9X9C7	A0A1U9X9C7	0	14	+Inf	+Inf
1094	DNA polymerase alpha catalytic subunit OS=Homo sapiens OX=9606 GN=POLA1 PE=1 SV=2	P09884	POLA1	0	10	+Inf	+Inf
1095	Tubulin gamma-1 chain OS=Homo sapiens OX=9606 GN=TUBG1 PE=1 SV=2	P23258	TUBG1	0	15	+Inf	+Inf
1096	Coatomer subunit delta OS=Homo sapiens OX=9606 GN=ARCN1 PE=1 SV=1	P48444	ARCN1	0	12	+Inf	+Inf
1097	Isoform 5 of Rap1 GTPase-GDP dissociation stimulator 1 OS=Homo sapiens OX=9606 GN=RAP1GDS1	P52306	RAP1GDS1	0	14	+Inf	+Inf
1098	OGFR protein OS=Homo sapiens OX=9606 GN=OGFR PE=2 SV=1	Q05BV5	OGFR	0	14	+Inf	+Inf
1099	Sorting nexin-17 OS=Homo sapiens OX=9606 GN=SNX17 PE=1 SV=1	Q15036	SNX17	0	8	+Inf	+Inf
1100	ATP-dependent RNA helicase DDX42 OS=Homo sapiens OX=9606 GN=DDX42 PE=1 SV=1	Q86XP3	DDX42	0	14	+Inf	+Inf
1101	Transportin-1 OS=Homo sapiens OX=9606 GN=TNPO1 PE=1 SV=2	Q92973	TNPO1	0	13	+Inf	+Inf
1102	Insulin receptor substrate 2 insertion mutant (Fragment) OS=Homo sapiens OX=9606 GN=IRS2 PE=4 SV=1	Q96RG4	IRS2	0	12	+Inf	+Inf
1103	MMS19 nucleotide excision repair protein homolog OS=Homo sapiens OX=9606 GN=MMS19 PE=1 SV=2	Q96T76	MMS19	0	12	+Inf	+Inf
1104	Ubiquitin-conjugating enzyme E2 T OS=Homo sapiens OX=9606 GN=UBE2T PE=1 SV=1	Q9NPD8	UBE2T	0	13	+Inf	+Inf
1105	28S ribosomal protein S7, mitochondrial OS=Homo sapiens OX=9606 GN=MRPS7 PE=1 SV=2	Q9Y2R9	MRPS7	0	13	+Inf	+Inf
1132	Nuclear fragile X mental retardation-interacting protein 2 OS=Homo sapiens OX=9606 GN=NUFIP2 PE=1 SV=1	Q7Z417	NUFIP2	0	11	+Inf	+Inf
1133	Chromodomain-helicase-DNA-binding protein 1 OS=Homo sapiens OX=9606 GN=CHD1 PE=1 SV=2	O14646	CHD1	0	8	+Inf	+Inf
1135	Mixed lineage kinase domain-like protein OS=Homo sapiens OX=9606 GN=MLKL PE=1 SV=1	Q8NB16	MLKL	0	7	+Inf	+Inf
1136	Protein TANC1 OS=Homo sapiens OX=9606 GN=TANC1 PE=1 SV=3	Q9C0D5	TANC1	0	6	+Inf	+Inf
1137	Dedicator of cytokinesis protein 5 OS=Homo sapiens OX=9606 GN=DOCK5 PE=1 SV=3	Q9H7D0	DOCK5	0	7	+Inf	+Inf
1138	FAS-associated factor 2 OS=Homo sapiens OX=9606 GN=FAF2 PE=1 SV=2	Q96CS3	FAF2	0	11	+Inf	+Inf
1139	Isoform 2 of Chromosome transmission fidelity protein 18 homolog OS=Homo sapiens OX=9606 GN=CHTF18	Q8WVB6	CHTF18	0	11	+Inf	+Inf
1140	Lysine-specific demethylase 3B OS=Homo sapiens OX=9606 GN=KDM3B PE=1 SV=2	Q7LBC6	KDM3B	0	10	+Inf	+Inf
1141	Rab GDP dissociation inhibitor beta OS=Homo sapiens OX=9606 GN=GDI2 PE=1 SV=2	P50395	GDI2	0	4	+Inf	+Inf
1142	Vesicle transport-related protein isoform a variant (Fragment) OS=Homo sapiens OX=9606 PE=2 SV=1	Q53GW1	Q53GW1	0	10	+Inf	+Inf
1143	28S ribosomal protein S25, mitochondrial OS=Homo sapiens OX=9606 GN=MRPS25 PE=1 SV=1	P82663	MRPS25	0	12	+Inf	+Inf
1144	RNA-binding protein 47 OS=Homo sapiens OX=9606 GN=RBM47 PE=1 SV=2	A0AV96	RBM47	0	9	+Inf	+Inf
1145	Deubiquitinating protein VCIP135 OS=Homo sapiens OX=9606 GN=VCPIP1 PE=1 SV=2	Q96JH7	VCPIP1	0	9	+Inf	+Inf
1146	UBX domain-containing protein 6 OS=Homo sapiens OX=9606 GN=UBXN6 PE=1 SV=1	Q9BZV1	UBXN6	0	13	+Inf	+Inf
1147	DJ34F7.7 (Superkiller viralicidic activity 2 (S. cerevisiae homolog)-like (SKI2W)) OS=Homo sapiens OX=9606 GN=SKIV2L PE=4 SV=1	Q9NPK3	SKIV2L	0	8	+Inf	+Inf
1148	cDNA FLJ46788 fis, clone TRACH3028855, highly similar to Pseudouridylate synthase 7 homolog OS=Homo sapiens OX=9606 PE=2 SV=1	B3KY42	B3KY42	0	12	+Inf	+Inf
1149	Peptidylprolyl isomerase OS=Homo sapiens OX=9606 GN=AIP PE=4 SV=1	C8CK05	AIP	0	13	+Inf	+Inf
1150	Kinetochore protein NDC80 homolog OS=Homo sapiens OX=9606 GN=NDC80 PE=1 SV=1	O14777	NDC80	0	9	+Inf	+Inf
1151	Proteasome subunit alpha type-7 OS=Homo sapiens OX=9606 GN=PSMA7 PE=1 SV=1	O14818	PSMA7	0	15	+Inf	+Inf
1152	Protein transport protein Sec24B OS=Homo sapiens OX=9606 GN=SEC24B PE=1 SV=2	O95487	SEC24B	0	13	+Inf	+Inf
1153	Asparagine synthetase [glutamine-hydrolyzing] OS=Homo sapiens OX=9606 GN=ASNS PE=1 SV=4	P08243	ASNS	0	14	+Inf	+Inf
1154	DNA repair protein XRCC1 OS=Homo sapiens OX=9606 GN=XRCC1 PE=1 SV=2	P18887	XRCC1	0	13	+Inf	+Inf
1155	Dual specificity mitogen-activated protein kinase kinase 2 OS=Homo sapiens OX=9606 GN=MAP2K2 PE=1 SV=1	P36507	MAP2K2	0	12	+Inf	+Inf
1156	26S proteasome regulatory subunit 6B OS=Homo sapiens OX=9606 GN=PSMC4 PE=1 SV=2	P43686	PSMC4	0	10	+Inf	+Inf
1157	26S proteasome regulatory subunit 10B OS=Homo sapiens OX=9606 GN=PSMC6 PE=1 SV=1	P62333	PSMC6	0	13	+Inf	+Inf
1158	Core-binding factor subunit beta OS=Homo sapiens OX=9606 GN=CBFB PE=1 SV=2	Q13951	CBFB	0	12	+Inf	+Inf
1159	Rab3 GTPase-activating protein catalytic subunit OS=Homo sapiens OX=9606 GN=RAB3GAP1 PE=1 SV=3	Q15042	RAB3GAP1	0	10	+Inf	+Inf
1160	Platelet-activating factor acetylhydrolase IB subunit gamma OS=Homo sapiens OX=9606 GN=PAFAH1B3 PE=1 SV=1	Q15102	PAFAH1B3	0	14	+Inf	+Inf
1161	Isoform CSBP1 of Mitogen-activated protein kinase 14 OS=Homo sapiens OX=9606 GN=MAPK14	Q16539	MAPK14	0	13	+Inf	+Inf
1162	MAGUK p55 subfamily member 7 OS=Homo sapiens OX=9606 GN=MPP7 PE=1 SV=1	Q5T2T1	MPP7	0	12	+Inf	+Inf
1163	Wings apart-like protein homolog OS=Homo sapiens OX=9606 GN=WAPL PE=1 SV=1	Q7Z5K2	WAPL	0	10	+Inf	+Inf
1164	Acetoacetyl-CoA synthetase OS=Homo sapiens OX=9606 GN=AACS PE=1 SV=1	Q86V21	AACS	0	13	+Inf	+Inf
1165	Isoform 2 of Probable 28S rRNA (cytosine-C(5))-methyltransferase OS=Homo sapiens OX=9606 GN=NSUN5	Q96P11	NSUN5	0	17	+Inf	+Inf
1166	Cysteine and histidine-rich domain-containing protein 1 OS=Homo sapiens OX=9606 GN=CHORDC1 PE=1 SV=2	Q9UHD1	CHORDC1	0	12	+Inf	+Inf
1167	Conserved oligomeric Golgi complex subunit 5 OS=Homo sapiens OX=9606 GN=COG5 PE=1 SV=3	Q9UP83	COG5	0	10	+Inf	+Inf
1197	Glutamine and serine-rich protein 1 OS=Homo sapiens OX=9606 GN=QSER1 PE=1 SV=3	Q2KHR3	QSER1	0	7	+Inf	+Inf
1199	RELA protein OS=Homo sapiens OX=9606 GN=RELA PE=1 SV=1	Q2TAM5	RELA	0	8	+Inf	+Inf
1200	39S ribosomal protein L11, mitochondrial OS=Homo sapiens OX=9606 GN=MRPL11 PE=1 SV=1	Q9Y3B7	MRPL11	0	12	+Inf	+Inf
1201	Caspase recruitment domain-containing protein 14 OS=Homo sapiens OX=9606 GN=CARD14 PE=1 SV=2	Q9BXL6	CARD14	0	10	+Inf	+Inf
1202	AP-2 complex subunit mu OS=Homo sapiens OX=9606 GN=AP2M1 PE=1 SV=2	Q96CW1	AP2M1	0	9	+Inf	+Inf
1203	DnaJ homolog subfamily B member 6 OS=Homo sapiens OX=9606 GN=DNAJB6 PE=1 SV=2	O75190	DNAJB6	0	9	+Inf	+Inf
1204	Activating signal cointegrator 1 complex subunit 2 OS=Homo sapiens OX=9606 GN=ASCC2 PE=1 SV=3	Q9H1I8	ASCC2	0	5	+Inf	+Inf
1205	Pre-mRNA cleavage complex 2 protein Pcf11 OS=Homo sapiens OX=9606 GN=PCF11 PE=1 SV=3	O94913	PCF11	0	10	+Inf	+Inf
1206	G-patch domain and KOW motifs-containing protein OS=Homo sapiens OX=9606 GN=GPKOW PE=1 SV=2	Q92917	GPKOW	0	7	+Inf	+Inf
1207	Histone PARylation factor 1 OS=Homo sapiens OX=9606 GN=HPF1 PE=1 SV=2	Q9NWY4	HPF1	0	11	+Inf	+Inf
1208	Tyrosine-protein kinase receptor OS=Homo sapiens OX=9606 PE=2 SV=1	A6P4V4	A6P4V4	0	11	+Inf	+Inf
1209	Ubiquitin-conjugating enzyme E2 C OS=Homo sapiens OX=9606 GN=UBE2C PE=1 SV=1	O00762	UBE2C	0	12	+Inf	+Inf
1210	WD repeat-containing protein 55 OS=Homo sapiens OX=9606 GN=WDR55 PE=1 SV=2	Q9H6Y2	WDR55	0	12	+Inf	+Inf
1211	Glutamine-rich protein 1 OS=Homo sapiens OX=9606 GN=QRICH1 PE=1 SV=1	Q2TAL8	QRICH1	0	13	+Inf	+Inf
1212	DnaJ homolog subfamily C member 2 OS=Homo sapiens OX=9606 GN=DNAJC2 PE=1 SV=4	Q99543	DNAJC2	0	10	+Inf	+Inf
1213	Glutathione S-transferase (Fragment) OS=Homo sapiens OX=9606 PE=2 SV=1	Q59EJ5	Q59EJ5	0	12	+Inf	+Inf
1214	Serine/threonine-protein kinase N2 OS=Homo sapiens OX=9606 GN=PKN2 PE=1 SV=1	Q16513	PKN2	0	8	+Inf	+Inf
1215	Pirin OS=Homo sapiens OX=9606 GN=PIR PE=1 SV=1	O00625	PIR	0	11	+Inf	+Inf
1216	Adenylate kinase isoenzyme 1 OS=Homo sapiens OX=9606 GN=AK1 PE=1 SV=3	P00568	AK1	0	10	+Inf	+Inf
1217	Annexin A7 OS=Homo sapiens OX=9606 GN=ANXA7 PE=1 SV=3	P20073	ANXA7	0	11	+Inf	+Inf
1218	Keratin, type I cuticular Ha1 OS=Homo sapiens OX=9606 GN=KRT31 PE=1 SV=3	Q15323	KRT31	0	22	+Inf	+Inf
1219	RNA-binding protein 26 OS=Homo sapiens OX=9606 GN=RBM26 PE=1 SV=3	Q5T8P6	RBM26	0	14	+Inf	+Inf
1220	COG4 protein (Fragment) OS=Homo sapiens OX=9606 GN=COG4 PE=2 SV=1	Q6PIW8	COG4	0	11	+Inf	+Inf
1221	Cleavage and polyadenylation specificity factor subunit 7 OS=Homo sapiens OX=9606 GN=CPSF7 PE=1 SV=1	Q8N684	CPSF7	0	13	+Inf	+Inf
1222	E3 ubiquitin-protein ligase DTX3L OS=Homo sapiens OX=9606 GN=DTX3L PE=1 SV=1	Q8TDB6	DTX3L	0	7	+Inf	+Inf
1223	Methionine synthase OS=Homo sapiens OX=9606 GN=MTR PE=1 SV=2	Q99707	MTR	0	14	+Inf	+Inf
1224	Mini-chromosome maintenance complex-binding protein OS=Homo sapiens OX=9606 GN=MCMBP PE=1 SV=2	Q9BTE3	MCMBP	0	14	+Inf	+Inf
1225	Vacuolar protein sorting-associated protein 33B OS=Homo sapiens OX=9606 GN=VPS33B PE=1 SV=2	Q9H267	VPS33B	0	11	+Inf	+Inf
1245	Eukaryotic translation initiation factor 5B OS=Homo sapiens OX=9606 GN=EIF5B PE=1 SV=1	Q8N5A0	EIF5B	0	10	+Inf	+Inf
1246	Pre-mRNA-splicing factor ATP-dependent RNA helicase DHX16 OS=Homo sapiens OX=9606 GN=DHX16 PE=1 SV=2	O60231	DHX16	0	8	+Inf	+Inf
1249	POLDIP3 protein (Fragment) OS=Homo sapiens OX=9606 GN=POLDIP3 PE=2 SV=2	Q96DI9	POLDIP3	0	6	+Inf	+Inf
1252	Cleavage and polyadenylation specific factor 3, 73kDa variant (Fragment) OS=Homo sapiens OX=9606 PE=2 SV=1	Q53F02	Q53F02	0	11	+Inf	+Inf
1253	DNA polymerase epsilon catalytic subunit A OS=Homo sapiens OX=9606 GN=POLE PE=1 SV=5	Q07864	POLE	0	7	+Inf	+Inf
1254	InaD-like protein OS=Homo sapiens OX=9606 GN=PATJ PE=1 SV=1	A0A2R8Y549	PATJ	0	6	+Inf	+Inf
1255	NudC domain-containing protein 2 OS=Homo sapiens OX=9606 GN=NUDCD2 PE=1 SV=1	Q8WVJ2	NUDCD2	0	9	+Inf	+Inf
1256	Anillin OS=Homo sapiens OX=9606 GN=ANLN PE=1 SV=2	Q9NQW6	ANLN	0	8	+Inf	+Inf
1257	Isoform 2 of Extended synaptotagmin-2 OS=Homo sapiens OX=9606 GN=ESYT2	A0FGR8	ESYT2	0	11	+Inf	+Inf
1258	cAMP-dependent protein kinase type I-alpha regulatory subunit OS=Homo sapiens OX=9606 GN=PRKAR1A PE=1 SV=1	P10644	PRKAR1A	0	10	+Inf	+Inf
1259	Squalene synthase OS=Homo sapiens OX=9606 GN=FDFT1 PE=1 SV=1	P37268	FDFT1	0	10	+Inf	+Inf
1260	General transcription factor 3C polypeptide 2 OS=Homo sapiens OX=9606 GN=GTF3C2 PE=1 SV=2	Q8WUA4	GTF3C2	0	9	+Inf	+Inf
1262	Nuclear receptor corepressor 2 OS=Homo sapiens OX=9606 GN=NCOR2 PE=1 SV=3	Q9Y618	NCOR2	0	8	+Inf	+Inf
1264	TRIO and F-actin-binding protein OS=Homo sapiens OX=9606 GN=TRIOBP PE=1 SV=3	Q9H2D6	TRIOBP	0	5	+Inf	+Inf
1265	Thyroid receptor-interacting protein 11 OS=Homo sapiens OX=9606 GN=TRIP11 PE=1 SV=3	Q15643	TRIP11	0	5	+Inf	+Inf
1266	Nuclear factor NF-kappa-B p105 subunit OS=Homo sapiens OX=9606 GN=NFKB1 PE=1 SV=2	P19838	NFKB1	0	12	+Inf	+Inf
1267	Mitochondrial 10-formyltetrahydrofolate dehydrogenase OS=Homo sapiens OX=9606 GN=ALDH1L2 PE=1 SV=2	Q3SY69	ALDH1L2	0	8	+Inf	+Inf
1268	Kinesin-like protein KIF11 OS=Homo sapiens OX=9606 GN=KIF11 PE=1 SV=2	P52732	KIF11	0	8	+Inf	+Inf
1269	26S proteasome regulatory subunit 6A OS=Homo sapiens OX=9606 GN=PSMC3 PE=1 SV=3	P17980	PSMC3	0	10	+Inf	+Inf
1270	Kelch domain-containing protein 4 OS=Homo sapiens OX=9606 GN=KLHDC4 PE=1 SV=1	Q8TBB5	KLHDC4	0	12	+Inf	+Inf
1271	Cyclin-G-associated kinase OS=Homo sapiens OX=9606 GN=GAK PE=1 SV=2	O14976	GAK	0	12	+Inf	+Inf
1272	Proteasome subunit alpha type-4 OS=Homo sapiens OX=9606 GN=PSMA4 PE=1 SV=1	P25789	PSMA4	0	12	+Inf	+Inf
1273	Bifunctional purine biosynthesis protein PURH OS=Homo sapiens OX=9606 GN=ATIC PE=1 SV=3	P31939	ATIC	0	11	+Inf	+Inf
1274	Isoform IIb of Profilin-2 OS=Homo sapiens OX=9606 GN=PFN2	P35080	PFN2	0	13	+Inf	+Inf
1275	Large proline-rich protein BAG6 OS=Homo sapiens OX=9606 GN=BAG6 PE=1 SV=2	P46379	BAG6	0	13	+Inf	+Inf
1276	Proteasome subunit alpha type-6 OS=Homo sapiens OX=9606 GN=PSMA6 PE=1 SV=1	P60900	PSMA6	0	12	+Inf	+Inf
1277	Acidic (Leucine-rich) nuclear phosphoprotein 32 family, member B variant (Fragment) OS=Homo sapiens OX=9606 PE=2 SV=1	Q53F35	Q53F35	0	14	+Inf	+Inf
1278	Elongator complex protein 2 OS=Homo sapiens OX=9606 GN=ELP2 PE=1 SV=2	Q6IA86	ELP2	0	10	+Inf	+Inf
1279	HEAT repeat-containing protein 3 OS=Homo sapiens OX=9606 GN=HEATR3 PE=1 SV=2	Q7Z4Q2	HEATR3	0	10	+Inf	+Inf
1280	Chromosome 12 open reading frame 10 OS=Homo sapiens OX=9606 GN=C12orf10 PE=1 SV=1	Q86UA3	C12orf10	0	11	+Inf	+Inf
1281	Polyribonucleotide nucleotidyltransferase 1, mitochondrial OS=Homo sapiens OX=9606 GN=PNPT1 PE=1 SV=2	Q8TCS8	PNPT1	0	12	+Inf	+Inf
1282	ATPase WRNIP1 OS=Homo sapiens OX=9606 GN=WRNIP1 PE=1 SV=2	Q96S55	WRNIP1	0	10	+Inf	+Inf
1283	39S ribosomal protein L13, mitochondrial OS=Homo sapiens OX=9606 GN=MRPL13 PE=1 SV=1	Q9BYD1	MRPL13	0	12	+Inf	+Inf
1284	F-box-like/WD repeat-containing protein TBL1XR1 OS=Homo sapiens OX=9606 GN=TBL1XR1 PE=1 SV=1	Q9BZK7	TBL1XR1	0	10	+Inf	+Inf
1285	NCK-interacting protein with SH3 domain OS=Homo sapiens OX=9606 GN=NCKIPSD PE=1 SV=1	Q9NZQ3	NCKIPSD	0	12	+Inf	+Inf
1286	Rabankyrin-5 OS=Homo sapiens OX=9606 GN=ANKFY1 PE=1 SV=2	Q9P2R3	ANKFY1	0	11	+Inf	+Inf
1287	COMM domain-containing protein 3 OS=Homo sapiens OX=9606 GN=COMMD3 PE=1 SV=1	Q9UBI1	COMMD3	0	13	+Inf	+Inf
1288	Drebrin-like protein OS=Homo sapiens OX=9606 GN=DBNL PE=1 SV=1	Q9UJU6	DBNL	0	11	+Inf	+Inf
1322	Pre-mRNA-splicing regulator WTAP OS=Homo sapiens OX=9606 GN=WTAP PE=1 SV=2	Q15007	WTAP	0	7	+Inf	+Inf
1327	Death domain-containing protein CRADD OS=Homo sapiens OX=9606 GN=CRADD PE=1 SV=1	P78560	CRADD	0	9	+Inf	+Inf
1328	Beta-2-syntrophin OS=Homo sapiens OX=9606 GN=SNTB2 PE=1 SV=1	Q13425	SNTB2	0	6	+Inf	+Inf
1329	Pachytene checkpoint protein 2 homolog OS=Homo sapiens OX=9606 GN=TRIP13 PE=1 SV=2	Q15645	TRIP13	0	11	+Inf	+Inf
1330	SWI/SNF-related matrix-associated actin-dependent regulator of chromatin subfamily B member 1 OS=Homo sapiens OX=9606 GN=SMARCB1 PE=1 SV=2	Q12824	SMARCB1	0	12	+Inf	+Inf
1331	ATP-dependent RNA helicase DDX55 OS=Homo sapiens OX=9606 GN=DDX55 PE=1 SV=3	Q8NHQ9	DDX55	0	7	+Inf	+Inf
1332	RUN and FYVE domain-containing protein 1 OS=Homo sapiens OX=9606 GN=RUFY1 PE=1 SV=2	Q96T51	RUFY1	0	10	+Inf	+Inf
1333	Transcription factor 25 OS=Homo sapiens OX=9606 GN=TCF25 PE=1 SV=1	Q9BQ70	TCF25	0	10	+Inf	+Inf
1334	CCR4-NOT transcription complex subunit 11 OS=Homo sapiens OX=9606 GN=CNOT11 PE=1 SV=1	Q9UKZ1	CNOT11	0	8	+Inf	+Inf
1335	Bromodomain-containing protein 2 OS=Homo sapiens OX=9606 GN=BRD2 PE=1 SV=2	P25440	BRD2	0	10	+Inf	+Inf
1336	ELKS/Rab6-interacting/CAST family member 1 OS=Homo sapiens OX=9606 GN=ERC1 PE=1 SV=1	Q8IUD2	ERC1	0	11	+Inf	+Inf
1337	Protein FRG1 OS=Homo sapiens OX=9606 GN=FRG1 PE=1 SV=1	Q14331	FRG1	0	7	+Inf	+Inf
1338	Carnitine O-palmitoyltransferase 1, liver isoform OS=Homo sapiens OX=9606 GN=CPT1A PE=1 SV=2	P50416	CPT1A	0	7	+Inf	+Inf
1339	Large subunit GTPase 1 homolog OS=Homo sapiens OX=9606 GN=LSG1 PE=1 SV=2	Q9H089	LSG1	0	7	+Inf	+Inf
1340	Isoform 2 of Sorting nexin-15 OS=Homo sapiens OX=9606 GN=SNX15	Q9NRS6	SNX15	0	9	+Inf	+Inf
1341	Isoform 4 of Rho family-interacting cell polarization regulator 1 OS=Homo sapiens OX=9606 GN=RIPOR1	Q6ZS17	RIPOR1	0	8	+Inf	+Inf
1342	Sorting nexin-1 OS=Homo sapiens OX=9606 GN=SNX1 PE=1 SV=3	Q13596	SNX1	0	7	+Inf	+Inf
1343	cDNA FLJ75952, highly similar to Homo sapiens high-mobility group 20B, mRNA OS=Homo sapiens OX=9606 PE=2 SV=1	A8K0D5	A8K0D5	0	10	+Inf	+Inf
1344	Calponin OS=Homo sapiens OX=9606 GN=CNN2 PE=2 SV=1	Q6FHE4	CNN2	0	11	+Inf	+Inf
1345	28S ribosomal protein S9, mitochondrial OS=Homo sapiens OX=9606 GN=MRPS9 PE=1 SV=2	P82933	MRPS9	0	10	+Inf	+Inf
1346	Exocyst complex component 4 OS=Homo sapiens OX=9606 GN=EXOC4 PE=2 SV=1	Q6NX51	EXOC4	0	10	+Inf	+Inf
1347	MAD1 mitotic arrest deficient-like 1 (Yeast) OS=Homo sapiens OX=9606 GN=MAD1L1 PE=4 SV=1	A4D218	MAD1L1	0	9	+Inf	+Inf
1348	Ran-specific GTPase-activating protein OS=Homo sapiens OX=9606 GN=RANBP1 PE=1 SV=1	P43487	RANBP1	0	11	+Inf	+Inf
1349	AP-1 complex subunit gamma-1 OS=Homo sapiens OX=9606 GN=AP1G1 PE=1 SV=5	O43747	AP1G1	0	9	+Inf	+Inf
1350	Protein pelota homolog OS=Homo sapiens OX=9606 GN=hCG_2002731 PE=3 SV=1	A0A024QZR3	hCG_2002731	0	10	+Inf	+Inf
1351	Tyrosine-protein kinase OS=Homo sapiens OX=9606 PE=2 SV=1	A8K3B6	A8K3B6	0	9	+Inf	+Inf
1352	Glutaredoxin-3 OS=Homo sapiens OX=9606 GN=GLRX3 PE=1 SV=2	O76003	GLRX3	0	11	+Inf	+Inf
1353	NADH dehydrogenase [ubiquinone] 1 beta subcomplex subunit 10 OS=Homo sapiens OX=9606 GN=NDUFB10 PE=1 SV=3	O96000	NDUFB10	0	12	+Inf	+Inf
1354	L-lactate dehydrogenase A chain OS=Homo sapiens OX=9606 GN=LDHA PE=1 SV=2	P00338	LDHA	0	9	+Inf	+Inf
1355	Annexin A3 OS=Homo sapiens OX=9606 GN=ANXA3 PE=1 SV=3	P12429	ANXA3	0	9	+Inf	+Inf
1356	Proteasome subunit alpha type-3 OS=Homo sapiens OX=9606 GN=PSMA3 PE=1 SV=2	P25788	PSMA3	0	10	+Inf	+Inf
1357	7,8-dihydro-8-oxoguanine triphosphatase OS=Homo sapiens OX=9606 GN=NUDT1 PE=1 SV=3	P36639	NUDT1	0	10	+Inf	+Inf
1358	Protein transport protein Sec24C OS=Homo sapiens OX=9606 GN=SEC24C PE=1 SV=3	P53992	SEC24C	0	8	+Inf	+Inf
1359	Coatomer subunit zeta-1 OS=Homo sapiens OX=9606 GN=COPZ1 PE=1 SV=1	P61923	COPZ1	0	12	+Inf	+Inf
1360	Platelet-activating factor acetylhydrolase IB subunit beta OS=Homo sapiens OX=9606 GN=PAFAH1B2 PE=1 SV=1	P68402	PAFAH1B2	0	7	+Inf	+Inf
1361	28S ribosomal protein S5, mitochondrial OS=Homo sapiens OX=9606 GN=MRPS5 PE=1 SV=2	P82675	MRPS5	0	9	+Inf	+Inf
1362	GNL3L protein (Fragment) OS=Homo sapiens OX=9606 GN=GNL3L PE=2 SV=1	Q05DU1	GNL3L	0	12	+Inf	+Inf
1363	DNA polymerase alpha subunit B OS=Homo sapiens OX=9606 GN=POLA2 PE=1 SV=2	Q14181	POLA2	0	10	+Inf	+Inf
1364	Astrocytic phosphoprotein PEA-15 OS=Homo sapiens OX=9606 GN=PEA15 PE=1 SV=2	Q15121	PEA15	0	10	+Inf	+Inf
1365	Protein transport protein Sec23A OS=Homo sapiens OX=9606 GN=SEC23A PE=1 SV=2	Q15436	SEC23A	0	15	+Inf	+Inf
1366	Tumor necrosis factor receptor type 1-associated DEATH domain protein OS=Homo sapiens OX=9606 GN=TRADD PE=1 SV=2	Q15628	TRADD	0	12	+Inf	+Inf
1367	Syntaxin-binding protein 2 OS=Homo sapiens OX=9606 GN=STXBP2 PE=1 SV=2	Q15833	STXBP2	0	8	+Inf	+Inf
1368	Guanylate kinase OS=Homo sapiens OX=9606 GN=GUK1 PE=1 SV=2	Q16774	GUK1	0	11	+Inf	+Inf
1369	Nucleoredoxin OS=Homo sapiens OX=9606 GN=NXN PE=1 SV=2	Q6DKJ4	NXN	0	12	+Inf	+Inf
1370	Anamorsin OS=Homo sapiens OX=9606 GN=CIAPIN1 PE=1 SV=2	Q6FI81	CIAPIN1	0	9	+Inf	+Inf
1371	Armadillo repeat-containing protein 6 OS=Homo sapiens OX=9606 GN=ARMC6 PE=1 SV=2	Q6NXE6	ARMC6	0	10	+Inf	+Inf
1372	Protein unc-13 homolog D OS=Homo sapiens OX=9606 GN=UNC13D PE=1 SV=1	Q70J99	UNC13D	0	9	+Inf	+Inf
1373	Negative elongation factor C/D OS=Homo sapiens OX=9606 GN=NELFCD PE=1 SV=2	Q8IXH7	NELFCD	0	12	+Inf	+Inf
1374	Prolyl 3-hydroxylase OGFOD1 OS=Homo sapiens OX=9606 GN=OGFOD1 PE=1 SV=1	Q8N543	OGFOD1	0	10	+Inf	+Inf
1375	Probable tRNA pseudouridine synthase 1 OS=Homo sapiens OX=9606 GN=TRUB1 PE=1 SV=1	Q8WWH5	TRUB1	0	11	+Inf	+Inf
1376	Calcium-regulated heat-stable protein 1 OS=Homo sapiens OX=9606 GN=CARHSP1 PE=1 SV=2	Q9Y2V2	CARHSP1	0	12	+Inf	+Inf
1377	TRPM8 channel-associated factor 1 OS=Homo sapiens OX=9606 GN=TCAF1 PE=1 SV=3	Q9Y4C2	TCAF1	0	8	+Inf	+Inf
1402	Zinc finger protein 318 OS=Homo sapiens OX=9606 GN=ZNF318 PE=1 SV=2	Q5VUA4	ZNF318	0	4	+Inf	+Inf
1403	Ubiquitin carboxyl-terminal hydrolase 24 OS=Homo sapiens OX=9606 GN=USP24 PE=1 SV=3	Q9UPU5	USP24	0	4	+Inf	+Inf
1405	NF-kappa-B essential modulator OS=Homo sapiens OX=9606 GN=IKBKG PE=1 SV=1	A0A087X1B1	IKBKG	0	8	+Inf	+Inf
1406	Protein SGT1 homolog OS=Homo sapiens OX=9606 GN=SUGT1 PE=1 SV=3	Q9Y2Z0	SUGT1	0	5	+Inf	+Inf
1408	Kinesin-like protein KIF14 OS=Homo sapiens OX=9606 GN=KIF14 PE=1 SV=1	Q15058	KIF14	0	6	+Inf	+Inf
1409	HMG box transcription factor BBX OS=Homo sapiens OX=9606 GN=BBX PE=1 SV=1	Q8WY36	BBX	0	5	+Inf	+Inf
1410	Casein kinase I isoform epsilon OS=Homo sapiens OX=9606 GN=CSNK1E PE=1 SV=1	P49674	CSNK1E	0	8	+Inf	+Inf
1411	DNA primase small subunit OS=Homo sapiens OX=9606 GN=PRIM1 PE=1 SV=1	P49642	PRIM1	0	4	+Inf	+Inf
1412	Tetratricopeptide repeat protein 37 OS=Homo sapiens OX=9606 GN=TTC37 PE=1 SV=1	Q6PGP7	TTC37	0	9	+Inf	+Inf
1413	Polypyrimidine tract-binding protein 3 OS=Homo sapiens OX=9606 GN=PTBP3 PE=1 SV=2	O95758	PTBP3	0	14	+Inf	+Inf
1414	Protein WWC2 OS=Homo sapiens OX=9606 GN=WWC2 PE=1 SV=2	Q6AWC2	WWC2	0	10	+Inf	+Inf
1415	Oxysterol-binding protein OS=Homo sapiens OX=9606 GN=OSBPL9 PE=2 SV=1	B1AKJ6	OSBPL9	0	4	+Inf	+Inf
1416	Adenylyl cyclase-associated protein 2 OS=Homo sapiens OX=9606 GN=CAP2 PE=1 SV=1	P40123	CAP2	0	10	+Inf	+Inf
1417	26S proteasome non-ATPase regulatory subunit 6 OS=Homo sapiens OX=9606 GN=PSMD6 PE=1 SV=1	Q15008	PSMD6	0	11	+Inf	+Inf
1418	Vacuolar protein-sorting-associated protein 25 OS=Homo sapiens OX=9606 GN=VPS25 PE=1 SV=1	Q9BRG1	VPS25	0	7	+Inf	+Inf
1419	Serine/threonine-protein kinase 10 OS=Homo sapiens OX=9606 GN=STK10 PE=1 SV=1	O94804	STK10	0	10	+Inf	+Inf
1420	Rho guanine nucleotide exchange factor 16 OS=Homo sapiens OX=9606 GN=ARHGEF16 PE=1 SV=1	Q5VV41	ARHGEF16	0	9	+Inf	+Inf
1421	Exportin-5 OS=Homo sapiens OX=9606 GN=XPO5 PE=1 SV=1	Q9HAV4	XPO5	0	7	+Inf	+Inf
1422	AP-3 complex subunit mu-1 OS=Homo sapiens OX=9606 GN=AP3M1 PE=1 SV=1	Q9Y2T2	AP3M1	0	9	+Inf	+Inf
1423	Isoform 2 of Caseinolytic peptidase B protein homolog OS=Homo sapiens OX=9606 GN=CLPB	Q9H078	CLPB	0	11	+Inf	+Inf
1424	Epidermal growth factor receptor kinase substrate 8-like protein 2 OS=Homo sapiens OX=9606 GN=EPS8L2 PE=1 SV=2	Q9H6S3	EPS8L2	0	10	+Inf	+Inf
1425	Protein SCAF8 OS=Homo sapiens OX=9606 GN=SCAF8 PE=1 SV=1	A0A0A0MT33	SCAF8	0	7	+Inf	+Inf
1426	Isoform 2 of Dynamin-2 OS=Homo sapiens OX=9606 GN=DNM2	P50570	DNM2	0	4	+Inf	+Inf
1427	Twinfilin-1 OS=Homo sapiens OX=9606 GN=TWF1 PE=1 SV=3	Q12792	TWF1	0	8	+Inf	+Inf
1428	GRIP and coiled-coil domain-containing protein 2 OS=Homo sapiens OX=9606 GN=GCC2 PE=1 SV=4	Q8IWJ2	GCC2	0	5	+Inf	+Inf
1429	Wolf-Hirschhorn syndrome candidate 2 protein variant (Fragment) OS=Homo sapiens OX=9606 PE=2 SV=1	Q53GS8	Q53GS8	0	10	+Inf	+Inf
1430	E3 ubiquitin-protein ligase TRIM47 OS=Homo sapiens OX=9606 GN=TRIM47 PE=1 SV=2	Q96LD4	TRIM47	0	11	+Inf	+Inf
1431	Cell division cycle associated 1, isoform CRA_a OS=Homo sapiens OX=9606 GN=CDCA1 PE=4 SV=1	A0A024R8Y0	CDCA1	0	6	+Inf	+Inf
1432	26S proteasome non-ATPase regulatory subunit 5 OS=Homo sapiens OX=9606 GN=PSMD5 PE=1 SV=3	Q16401	PSMD5	0	11	+Inf	+Inf
1433	Syntaxin-5 OS=Homo sapiens OX=9606 GN=STX5 PE=1 SV=2	Q13190	STX5	0	10	+Inf	+Inf
1434	E3 ubiquitin-protein ligase HECTD1 OS=Homo sapiens OX=9606 GN=HECTD1 PE=1 SV=3	Q9ULT8	HECTD1	0	8	+Inf	+Inf
1435	Translin OS=Homo sapiens OX=9606 GN=TSN PE=1 SV=1	E9PGT1	TSN	0	12	+Inf	+Inf
1436	5'-3' exoribonuclease 1 OS=Homo sapiens OX=9606 GN=XRN1 PE=1 SV=1	Q8IZH2	XRN1	0	8	+Inf	+Inf
1437	Shootin-1 OS=Homo sapiens OX=9606 GN=SHTN1 PE=1 SV=4	A0MZ66	SHTN1	0	12	+Inf	+Inf
1438	Retrotransposon Gag-like protein 8B OS=Homo sapiens OX=9606 GN=RTL8C PE=1 SV=1	A6ZKI3	RTL8C	0	9	+Inf	+Inf
1439	Phosphatidylinositol 4-phosphate 3-kinase C2 domain-containing subunit alpha OS=Homo sapiens OX=9606 GN=PIK3C2A PE=1 SV=2	O00443	PIK3C2A	0	9	+Inf	+Inf
1440	2'-deoxynucleoside 5'-phosphate N-hydrolase 1 OS=Homo sapiens OX=9606 GN=DNPH1 PE=1 SV=1	O43598	DNPH1	0	10	+Inf	+Inf
1441	26S proteasome non-ATPase regulatory subunit 10 OS=Homo sapiens OX=9606 GN=PSMD10 PE=1 SV=1	O75832	PSMD10	0	9	+Inf	+Inf
1442	Tripartite motif-containing protein 16 OS=Homo sapiens OX=9606 GN=TRIM16 PE=1 SV=3	O95361	TRIM16	0	11	+Inf	+Inf
1443	Ubiquitin-like protein 4A OS=Homo sapiens OX=9606 GN=UBL4A PE=1 SV=1	P11441	UBL4A	0	12	+Inf	+Inf
1444	Cyclin-dependent kinase 4 OS=Homo sapiens OX=9606 GN=CDK4 PE=1 SV=2	P11802	CDK4	0	12	+Inf	+Inf
1445	Replication protein A 32 kDa subunit OS=Homo sapiens OX=9606 GN=RPA2 PE=1 SV=1	P15927	RPA2	0	11	+Inf	+Inf
1446	Isoform 3 of DNA ligase 1 OS=Homo sapiens OX=9606 GN=LIG1	P18858	LIG1	0	11	+Inf	+Inf
1447	DNA mismatch repair protein Mlh1 OS=Homo sapiens OX=9606 GN=MLH1 PE=1 SV=1	P40692	MLH1	0	12	+Inf	+Inf
1448	Proteasome subunit beta type-2 OS=Homo sapiens OX=9606 GN=PSMB2 PE=1 SV=1	P49721	PSMB2	0	9	+Inf	+Inf
1449	Fatty aldehyde dehydrogenase OS=Homo sapiens OX=9606 GN=ALDH3A2 PE=1 SV=1	P51648	ALDH3A2	0	9	+Inf	+Inf
1450	Rho GDP-dissociation inhibitor 1 OS=Homo sapiens OX=9606 GN=ARHGDIA PE=1 SV=3	P52565	ARHGDIA	0	13	+Inf	+Inf
1451	Syntaxin-binding protein 1 OS=Homo sapiens OX=9606 GN=STXBP1 PE=1 SV=1	P61764	STXBP1	0	10	+Inf	+Inf
1452	ATP-dependent 6-phosphofructokinase, platelet type OS=Homo sapiens OX=9606 GN=PFKP PE=1 SV=2	Q01813	PFKP	0	7	+Inf	+Inf
1453	Chromodomain-helicase-DNA-binding protein 3 OS=Homo sapiens OX=9606 GN=CHD3 PE=1 SV=3	Q12873	CHD3	0	28	+Inf	+Inf
1454	Ubiquitin carboxyl-terminal hydrolase 10 OS=Homo sapiens OX=9606 GN=USP10 PE=1 SV=2	Q14694	USP10	0	10	+Inf	+Inf
1455	Condensin complex subunit 2 OS=Homo sapiens OX=9606 GN=NCAPH PE=1 SV=3	Q15003	NCAPH	0	11	+Inf	+Inf
1456	tRNA (guanine(37)-N1)-methyltransferase OS=Homo sapiens OX=9606 GN=TRMT5 PE=1 SV=2	Q32P41	TRMT5	0	12	+Inf	+Inf
1457	cDNA FLJ36526 fis, clone TRACH2003347, highly similar to NSFL1 cofactor p47 (Fragment) OS=Homo sapiens OX=9606 PE=2 SV=1	Q53FE8	Q53FE8	0	8	+Inf	+Inf
1458	Digestive organ expansion factor homolog OS=Homo sapiens OX=9606 GN=DIEXF PE=1 SV=2	Q68CQ4	DIEXF	0	10	+Inf	+Inf
1459	Desumoylating isopeptidase 1 OS=Homo sapiens OX=9606 GN=DESI1 PE=1 SV=1	Q6ICB0	DESI1	0	7	+Inf	+Inf
1460	3-hydroxyisobutyryl-CoA hydrolase, mitochondrial OS=Homo sapiens OX=9606 GN=HIBCH PE=1 SV=2	Q6NVY1	HIBCH	0	7	+Inf	+Inf
1461	Ribonuclease H2 subunit C OS=Homo sapiens OX=9606 GN=RNASEH2C PE=1 SV=1	Q8TDP1	RNASEH2C	0	9	+Inf	+Inf
1462	Ubiquitin thioesterase OTUB1 OS=Homo sapiens OX=9606 GN=OTUB1 PE=1 SV=2	Q96FW1	OTUB1	0	11	+Inf	+Inf
1463	Tubulin-folding cofactor B OS=Homo sapiens OX=9606 GN=TBCB PE=1 SV=2	Q99426	TBCB	0	11	+Inf	+Inf
1464	39S ribosomal protein L20, mitochondrial OS=Homo sapiens OX=9606 GN=MRPL20 PE=1 SV=1	Q9BYC9	MRPL20	0	9	+Inf	+Inf
1465	Rab GTPase-binding effector protein 2 OS=Homo sapiens OX=9606 GN=RABEP2 PE=1 SV=2	Q9H5N1	RABEP2	0	8	+Inf	+Inf
1466	Actin-related protein 8 OS=Homo sapiens OX=9606 GN=ACTR8 PE=1 SV=2	Q9H981	ACTR8	0	9	+Inf	+Inf
1467	SUMO-activating enzyme subunit 1 OS=Homo sapiens OX=9606 GN=SAE1 PE=1 SV=1	Q9UBE0	SAE1	0	9	+Inf	+Inf
1468	Alpha-catulin OS=Homo sapiens OX=9606 GN=CTNNAL1 PE=1 SV=2	Q9UBT7	CTNNAL1	0	6	+Inf	+Inf
1469	Small ubiquitin-related modifier 2 OS=Homo sapiens OX=9606 GN=SUMO2 PE=1 SV=3	P61956	SUMO2	0	23	+Inf	+Inf
1513	DnaJ homolog subfamily C member 8 OS=Homo sapiens OX=9606 GN=DNAJC8 PE=1 SV=2	O75937	DNAJC8	0	6	+Inf	+Inf
1518	Dystrophin OS=Homo sapiens OX=9606 GN=DMD PE=1 SV=3	P11532	DMD	0	4	+Inf	+Inf
1520	Uncharacterized protein KIAA1671 OS=Homo sapiens OX=9606 GN=KIAA1671 PE=1 SV=2	Q9BY89	KIAA1671	0	4	+Inf	+Inf
1521	Casein kinase I isoform alpha OS=Homo sapiens OX=9606 GN=CSNK1A1 PE=1 SV=2	P48729	CSNK1A1	0	6	+Inf	+Inf
1522	26S proteasome non-ATPase regulatory subunit 12 OS=Homo sapiens OX=9606 GN=PSMD12 PE=1 SV=3	O00232	PSMD12	0	8	+Inf	+Inf
1523	COG1 protein OS=Homo sapiens OX=9606 GN=COG1 PE=2 SV=1	Q4G0L8	COG1	0	7	+Inf	+Inf
1524	Transcription initiation factor IIB OS=Homo sapiens OX=9606 GN=GTF2B PE=1 SV=1	Q00403	GTF2B	0	9	+Inf	+Inf
1525	Translation initiation factor IF-2, mitochondrial OS=Homo sapiens OX=9606 GN=MTIF2 PE=1 SV=2	P46199	MTIF2	0	8	+Inf	+Inf
1526	Mitogen-activated protein kinase 1 OS=Homo sapiens OX=9606 GN=MAPK1 PE=1 SV=3	P28482	MAPK1	0	8	+Inf	+Inf
1527	Interferon regulatory factor 2-binding protein 1 OS=Homo sapiens OX=9606 GN=IRF2BP1 PE=1 SV=1	Q8IU81	IRF2BP1	0	8	+Inf	+Inf
1528	Multiple PDZ domain protein OS=Homo sapiens OX=9606 GN=MPDZ PE=1 SV=2	O75970	MPDZ	0	8	+Inf	+Inf
1529	MDC1 OS=Homo sapiens OX=9606 PE=4 SV=1	A0A1U9XBC3	A0A1U9XBC3	0	9	+Inf	+Inf
1530	Tensin-3 OS=Homo sapiens OX=9606 GN=TNS3 PE=1 SV=2	Q68CZ2	TNS3	0	10	+Inf	+Inf
1531	Methionine synthase reductase OS=Homo sapiens OX=9606 GN=MTRR PE=1 SV=4	Q9UBK8	MTRR	0	8	+Inf	+Inf
1532	Dynactin subunit 3 OS=Homo sapiens OX=9606 GN=DCTN3 PE=1 SV=1	O75935	DCTN3	0	11	+Inf	+Inf
1533	Heat shock-related 70 kDa protein 2 OS=Homo sapiens OX=9606 GN=HSPA2 PE=1 SV=1	P54652	HSPA2	0	85	+Inf	+Inf
1534	14-3-3 protein eta OS=Homo sapiens OX=9606 GN=YWHAH PE=1 SV=4	Q04917	YWHAH	0	10	+Inf	+Inf
1535	G2/mitotic-specific cyclin-B1 OS=Homo sapiens OX=9606 GN=CCNB1 PE=1 SV=1	P14635	CCNB1	0	9	+Inf	+Inf
1536	Eukaryotic translation initiation factor 4H OS=Homo sapiens OX=9606 GN=EIF4H PE=1 SV=5	Q15056	EIF4H	0	11	+Inf	+Inf
1537	Tetratricopeptide repeat protein 28 OS=Homo sapiens OX=9606 GN=TTC28 PE=1 SV=4	Q96AY4	TTC28	0	8	+Inf	+Inf
1538	Sorting nexin-6 OS=Homo sapiens OX=9606 GN=SNX6 PE=1 SV=1	Q9UNH7	SNX6	0	6	+Inf	+Inf
1539	Kinetochore-associated protein 1 OS=Homo sapiens OX=9606 GN=KNTC1 PE=1 SV=1	P50748	KNTC1	0	8	+Inf	+Inf
1540	Protein timeless homolog OS=Homo sapiens OX=9606 GN=TIMELESS PE=1 SV=2	Q9UNS1	TIMELESS	0	6	+Inf	+Inf
1541	L-aminoadipate-semialdehyde dehydrogenase-phosphopantetheinyl transferase OS=Homo sapiens OX=9606 GN=AASDHPPT PE=1 SV=2	Q9NRN7	AASDHPPT	0	9	+Inf	+Inf
1542	Myotubularin-related protein 2 OS=Homo sapiens OX=9606 GN=MTMR2 PE=1 SV=4	Q13614	MTMR2	0	4	+Inf	+Inf
1543	NCK adaptor protein 1 isoform 3 (Fragment) OS=Homo sapiens OX=9606 GN=NCK1 PE=1 SV=1	A0A0S2Z4E4	NCK1	0	7	+Inf	+Inf
1544	T-complex protein 1 subunit epsilon OS=Homo sapiens OX=9606 PE=2 SV=1	B4DX08	B4DX08	0	12	+Inf	+Inf
1545	Segment polarity protein dishevelled homolog DVL-2 OS=Homo sapiens OX=9606 GN=DVL2 PE=1 SV=1	O14641	DVL2	0	5	+Inf	+Inf
1546	TELO2-interacting protein 1 homolog OS=Homo sapiens OX=9606 GN=TTI1 PE=1 SV=3	O43156	TTI1	0	11	+Inf	+Inf
1547	Glucocorticoid receptor OS=Homo sapiens OX=9606 GN=NR3C1 PE=1 SV=1	P04150	NR3C1	0	10	+Inf	+Inf
1548	Glucose-6-phosphate 1-dehydrogenase OS=Homo sapiens OX=9606 GN=G6PD PE=1 SV=4	P11413	G6PD	0	8	+Inf	+Inf
1549	UMP-CMP kinase OS=Homo sapiens OX=9606 GN=CMPK1 PE=1 SV=3	P30085	CMPK1	0	6	+Inf	+Inf
1550	Phosphatidylethanolamine-binding protein 1 OS=Homo sapiens OX=9606 GN=PEBP1 PE=1 SV=3	P30086	PEBP1	0	10	+Inf	+Inf
1551	Succinate dehydrogenase [ubiquinone] flavoprotein subunit, mitochondrial OS=Homo sapiens OX=9606 GN=SDHA PE=1 SV=2	P31040	SDHA	0	9	+Inf	+Inf
1552	Macrophage-capping protein OS=Homo sapiens OX=9606 GN=CAPG PE=1 SV=2	P40121	CAPG	0	9	+Inf	+Inf
1553	T-complex protein 1 subunit zeta OS=Homo sapiens OX=9606 GN=CCT6A PE=1 SV=3	P40227	CCT6A	0	8	+Inf	+Inf
1554	Bis(5'-nucleosyl)-tetraphosphatase [asymmetrical] OS=Homo sapiens OX=9606 GN=NUDT2 PE=1 SV=3	P50583	NUDT2	0	11	+Inf	+Inf
1555	Lipopolysaccharide-responsive and beige-like anchor protein OS=Homo sapiens OX=9606 GN=LRBA PE=1 SV=4	P50851	LRBA	0	10	+Inf	+Inf
1556	26S proteasome non-ATPase regulatory subunit 7 OS=Homo sapiens OX=9606 GN=PSMD7 PE=1 SV=2	P51665	PSMD7	0	9	+Inf	+Inf
1557	Ribosomal protein S6 kinase alpha-3 OS=Homo sapiens OX=9606 GN=RPS6KA3 PE=1 SV=1	P51812	RPS6KA3	0	23	+Inf	+Inf
1558	Geranylgeranyl transferase type-2 subunit beta OS=Homo sapiens OX=9606 GN=RABGGTB PE=1 SV=2	P53611	RABGGTB	0	9	+Inf	+Inf
1559	Transmembrane protein 33 OS=Homo sapiens OX=9606 GN=TMEM33 PE=1 SV=2	P57088	TMEM33	0	8	+Inf	+Inf
1560	26S proteasome regulatory subunit 4 OS=Homo sapiens OX=9606 GN=PSMC1 PE=1 SV=1	P62191	PSMC1	0	10	+Inf	+Inf
1561	Alpha-globin transcription factor CP2 OS=Homo sapiens OX=9606 GN=TFCP2 PE=1 SV=2	Q12800	TFCP2	0	10	+Inf	+Inf
1562	Metaxin-1 OS=Homo sapiens OX=9606 GN=MTX1 PE=1 SV=3	Q13505	MTX1	0	9	+Inf	+Inf
1563	Isoform 2 of NEDD8-activating enzyme E1 regulatory subunit OS=Homo sapiens OX=9606 GN=NAE1	Q13564	NAE1	0	8	+Inf	+Inf
1564	Serine/threonine-protein phosphatase 2A 56 kDa regulatory subunit delta isoform OS=Homo sapiens OX=9606 GN=PPP2R5D PE=1 SV=1	Q14738	PPP2R5D	0	11	+Inf	+Inf
1565	DNA polymerase delta subunit 3 OS=Homo sapiens OX=9606 GN=POLD3 PE=1 SV=2	Q15054	POLD3	0	9	+Inf	+Inf
1566	Serine/threonine-protein kinase 38 OS=Homo sapiens OX=9606 GN=STK38 PE=1 SV=1	Q15208	STK38	0	9	+Inf	+Inf
1567	COMM domain containing 9 variant (Fragment) OS=Homo sapiens OX=9606 GN=COMMD9 PE=2 SV=1	Q53FR9	COMMD9	0	11	+Inf	+Inf
1568	Proteasome assembly chaperone 4 OS=Homo sapiens OX=9606 GN=PSMG4 PE=1 SV=2	Q5JS54	PSMG4	0	9	+Inf	+Inf
1569	Caveolae-associated protein 1 OS=Homo sapiens OX=9606 GN=CAVIN1 PE=1 SV=1	Q6NZI2	CAVIN1	0	9	+Inf	+Inf
1570	Tetratricopeptide repeat protein 27 OS=Homo sapiens OX=9606 GN=TTC27 PE=1 SV=1	Q6P3X3	TTC27	0	9	+Inf	+Inf
1571	COMM domain-containing protein 2 OS=Homo sapiens OX=9606 GN=COMMD2 PE=1 SV=2	Q86X83	COMMD2	0	7	+Inf	+Inf
1572	RelA-associated inhibitor OS=Homo sapiens OX=9606 GN=PPP1R13L PE=1 SV=4	Q8WUF5	PPP1R13L	0	12	+Inf	+Inf
1573	Methylthioribose-1-phosphate isomerase OS=Homo sapiens OX=9606 GN=MRI1 PE=1 SV=1	Q9BV20	MRI1	0	8	+Inf	+Inf
1574	Protein Hook homolog 1 OS=Homo sapiens OX=9606 GN=HOOK1 PE=1 SV=2	Q9UJC3	HOOK1	0	6	+Inf	+Inf
1575	ADP-ribose glycohydrolase OARD1 OS=Homo sapiens OX=9606 GN=OARD1 PE=1 SV=2	Q9Y530	OARD1	0	9	+Inf	+Inf
1576	Insulin-like growth factor 2 mRNA-binding protein 2 OS=Homo sapiens OX=9606 GN=IGF2BP2 PE=1 SV=2	Q9Y6M1	IGF2BP2	0	15	+Inf	+Inf
1613	Chromodomain-helicase-DNA-binding protein 7 OS=Homo sapiens OX=9606 GN=CHD7 PE=1 SV=3	Q9P2D1	CHD7	0	4	+Inf	+Inf
1615	RNA polymerase-associated protein RTF1 homolog OS=Homo sapiens OX=9606 GN=RTF1 PE=1 SV=4	Q92541	RTF1	0	5	+Inf	+Inf
1618	Pre-mRNA-splicing factor SYF2 OS=Homo sapiens OX=9606 GN=SYF2 PE=1 SV=1	O95926	SYF2	0	7	+Inf	+Inf
1619	Serine/arginine-rich splicing factor 11 OS=Homo sapiens OX=9606 GN=SRSF11 PE=1 SV=1	Q05519	SRSF11	0	7	+Inf	+Inf
1620	Heat shock 70 kDa protein 14 OS=Homo sapiens OX=9606 GN=HSPA14 PE=1 SV=1	Q0VDF9	HSPA14	0	7	+Inf	+Inf
1623	Isoform 3 of Kinesin-like protein KIF1B OS=Homo sapiens OX=9606 GN=KIF1B	O60333	KIF1B	0	4	+Inf	+Inf
1625	Atherin OS=Homo sapiens OX=9606 GN=SAMD1 PE=1 SV=1	Q6SPF0	SAMD1	0	8	+Inf	+Inf
1626	Exocyst complex component 3 OS=Homo sapiens OX=9606 GN=EXOC3 PE=1 SV=2	O60645	EXOC3	0	5	+Inf	+Inf
1627	Wee1-like protein kinase OS=Homo sapiens OX=9606 GN=WEE1 PE=1 SV=2	P30291	WEE1	0	6	+Inf	+Inf
1628	Isoform 2 of Negative elongation factor B OS=Homo sapiens OX=9606 GN=NELFB	Q8WX92	NELFB	0	4	+Inf	+Inf
1629	DNA-directed RNA polymerase, mitochondrial OS=Homo sapiens OX=9606 GN=POLRMT PE=1 SV=2	O00411	POLRMT	0	6	+Inf	+Inf
1630	Serine/threonine-protein kinase mTOR OS=Homo sapiens OX=9606 GN=MTOR PE=1 SV=1	P42345	MTOR	0	8	+Inf	+Inf
1632	Isoform 2 of Interferon regulatory factor 2-binding protein 2 OS=Homo sapiens OX=9606 GN=IRF2BP2	Q7Z5L9	IRF2BP2	0	8	+Inf	+Inf
1633	Pyruvate dehydrogenase E1 component subunit alpha, somatic form, mitochondrial OS=Homo sapiens OX=9606 GN=PDHA1 PE=1 SV=3	P08559	PDHA1	0	6	+Inf	+Inf
1634	Cytoplasmic FMR1-interacting protein 1 OS=Homo sapiens OX=9606 GN=CYFIP1 PE=1 SV=1	Q7L576	CYFIP1	0	4	+Inf	+Inf
1636	Cyclin-dependent-like kinase 5 OS=Homo sapiens OX=9606 GN=CDK5 PE=1 SV=3	Q00535	CDK5	0	10	+Inf	+Inf
1638	Neurogenic locus notch homolog protein 2 OS=Homo sapiens OX=9606 GN=NOTCH2 PE=1 SV=3	Q04721	NOTCH2	0	6	+Inf	+Inf
1640	Polymerase (RNA) III (DNA directed) polypeptide C (62kD) variant (Fragment) OS=Homo sapiens OX=9606 PE=2 SV=1	Q53F76	Q53F76	0	7	+Inf	+Inf
1641	Acyl-CoA desaturase OS=Homo sapiens OX=9606 GN=SCD PE=1 SV=2	O00767	SCD	0	7	+Inf	+Inf
1642	Arf-GAP with Rho-GAP domain, ANK repeat and PH domain-containing protein 1 OS=Homo sapiens OX=9606 GN=ARAP1 PE=1 SV=3	Q96P48	ARAP1	0	7	+Inf	+Inf
1644	cDNA FLJ56404, highly similar to Peroxisomal targeting signal 1 receptor OS=Homo sapiens OX=9606 GN=PEX5 PE=1 SV=1	B4E0T2	PEX5	0	6	+Inf	+Inf
1645	Coiled-coil domain-containing protein 22 OS=Homo sapiens OX=9606 GN=CCDC22 PE=1 SV=1	O60826	CCDC22	0	6	+Inf	+Inf
1646	Zinc phosphodiesterase ELAC protein 2 OS=Homo sapiens OX=9606 GN=ELAC2 PE=1 SV=2	Q9BQ52	ELAC2	0	8	+Inf	+Inf
1648	Band 4.1-like protein 1 OS=Homo sapiens OX=9606 GN=EPB41L1 PE=1 SV=2	Q9H4G0	EPB41L1	0	6	+Inf	+Inf
1649	cDNA FLJ59240, highly similar to Far upstream element-binding protein 1 OS=Homo sapiens OX=9606 PE=2 SV=1	B4DWL1	B4DWL1	0	9	+Inf	+Inf
1650	SH3 and PX domain-containing protein 2B OS=Homo sapiens OX=9606 GN=SH3PXD2B PE=1 SV=3	A1X283	SH3PXD2B	0	7	+Inf	+Inf
1651	Uncharacterized protein C7orf50 OS=Homo sapiens OX=9606 GN=C7orf50 PE=1 SV=1	Q9BRJ6	C7orf50	0	7	+Inf	+Inf
1652	Protein ENL OS=Homo sapiens OX=9606 GN=MLLT1 PE=1 SV=2	Q03111	MLLT1	0	6	+Inf	+Inf
1653	Cytosolic iron-sulfur assembly component 2B OS=Homo sapiens OX=9606 GN=CIAO2B PE=1 SV=1	Q9Y3D0	CIAO2B	0	7	+Inf	+Inf
1654	Conserved oligomeric Golgi complex subunit 7 OS=Homo sapiens OX=9606 GN=COG7 PE=1 SV=1	P83436	COG7	0	8	+Inf	+Inf
1655	E3 ubiquitin-protein ligase XIAP OS=Homo sapiens OX=9606 GN=XIAP PE=1 SV=2	P98170	XIAP	0	6	+Inf	+Inf
1656	Proteasome (Prosome, macropain) 26S subunit, non-ATPase, 13, isoform CRA_a OS=Homo sapiens OX=9606 GN=PSMD13 PE=4 SV=1	A0A024R201	PSMD13	0	9	+Inf	+Inf
1657	Anaphase promoting complex subunit 7 OS=Homo sapiens OX=9606 GN=ANAPC7 PE=2 SV=1	A5D8X2	ANAPC7	0	7	+Inf	+Inf
1659	Tax1-binding protein 3 OS=Homo sapiens OX=9606 GN=TAX1BP3 PE=1 SV=2	O14907	TAX1BP3	0	7	+Inf	+Inf
1660	Importin-8 OS=Homo sapiens OX=9606 GN=IPO8 PE=1 SV=2	O15397	IPO8	0	8	+Inf	+Inf
1661	Origin recognition complex subunit 5 OS=Homo sapiens OX=9606 GN=ORC5 PE=1 SV=1	O43913	ORC5	0	6	+Inf	+Inf
1662	Copine-3 OS=Homo sapiens OX=9606 GN=CPNE3 PE=1 SV=1	O75131	CPNE3	0	8	+Inf	+Inf
1663	Cell division control protein 45 homolog OS=Homo sapiens OX=9606 GN=CDC45 PE=1 SV=1	O75419	CDC45	0	10	+Inf	+Inf
1664	GTPase Era, mitochondrial OS=Homo sapiens OX=9606 GN=ERAL1 PE=1 SV=2	O75616	ERAL1	0	7	+Inf	+Inf
1665	cAMP-dependent protein kinase catalytic subunit alpha OS=Homo sapiens OX=9606 GN=PRKACA PE=1 SV=2	P17612	PRKACA	0	10	+Inf	+Inf
1666	Proteasome subunit beta type-1 OS=Homo sapiens OX=9606 GN=PSMB1 PE=1 SV=2	P20618	PSMB1	0	8	+Inf	+Inf
1667	Thymidylate kinase OS=Homo sapiens OX=9606 GN=DTYMK PE=1 SV=4	P23919	DTYMK	0	6	+Inf	+Inf
1668	Proteasome subunit alpha type-1 OS=Homo sapiens OX=9606 GN=PSMA1 PE=1 SV=1	P25786	PSMA1	0	5	+Inf	+Inf
1669	Cyclin-dependent kinases regulatory subunit 2 OS=Homo sapiens OX=9606 GN=CKS2 PE=1 SV=1	P33552	CKS2	0	7	+Inf	+Inf
1670	ATP-binding cassette sub-family D member 1 OS=Homo sapiens OX=9606 GN=ABCD1 PE=1 SV=2	P33897	ABCD1	0	9	+Inf	+Inf
1671	Electron transfer flavoprotein subunit beta OS=Homo sapiens OX=9606 GN=ETFB PE=1 SV=3	P38117	ETFB	0	11	+Inf	+Inf
1672	26S proteasome non-ATPase regulatory subunit 8 OS=Homo sapiens OX=9606 GN=PSMD8 PE=1 SV=2	P48556	PSMD8	0	4	+Inf	+Inf
1673	NADH dehydrogenase [ubiquinone] 1 alpha subcomplex subunit 8 OS=Homo sapiens OX=9606 GN=NDUFA8 PE=1 SV=3	P51970	NDUFA8	0	11	+Inf	+Inf
1674	Glutathione S-transferase omega-1 OS=Homo sapiens OX=9606 GN=GSTO1 PE=1 SV=2	P78417	GSTO1	0	10	+Inf	+Inf
1675	Programmed cell death protein 4 OS=Homo sapiens OX=9606 GN=PDCD4 PE=1 SV=2	Q53EL6	PDCD4	0	9	+Inf	+Inf
1676	DnaJ (Hsp40) homolog, subfamily B, member 4 variant (Fragment) OS=Homo sapiens OX=9606 PE=2 SV=1	Q59E89	Q59E89	0	8	+Inf	+Inf
1677	Chromosome 1 open reading frame 57, isoform CRA_d OS=Homo sapiens OX=9606 GN=C1orf57 PE=2 SV=1	Q5TDE9	C1orf57	0	9	+Inf	+Inf
1678	COP9 signalosome complex subunit 6 OS=Homo sapiens OX=9606 GN=COPS6 PE=1 SV=1	Q7L5N1	COPS6	0	8	+Inf	+Inf
1679	Phosphatidylinositol 5-phosphate 4-kinase type-2 gamma OS=Homo sapiens OX=9606 GN=PIP4K2C PE=1 SV=3	Q8TBX8	PIP4K2C	0	9	+Inf	+Inf
1680	Transmembrane protein 263 OS=Homo sapiens OX=9606 GN=TMEM263 PE=1 SV=1	Q8WUH6	TMEM263	0	7	+Inf	+Inf
1681	PEST proteolytic signal-containing nuclear protein OS=Homo sapiens OX=9606 GN=PCNP PE=1 SV=2	Q8WW12	PCNP	0	11	+Inf	+Inf
1682	Dehydrogenase/reductase SDR family member 1 OS=Homo sapiens OX=9606 GN=DHRS1 PE=1 SV=1	Q96LJ7	DHRS1	0	7	+Inf	+Inf
1683	Bifunctional polynucleotide phosphatase/kinase OS=Homo sapiens OX=9606 GN=PNKP PE=1 SV=1	Q96T60	PNKP	0	10	+Inf	+Inf
1684	Nucleosome assembly protein 1-like 4 OS=Homo sapiens OX=9606 GN=NAP1L4 PE=1 SV=1	Q99733	NAP1L4	0	10	+Inf	+Inf
1685	Alanyl-tRNA editing protein Aarsd1 OS=Homo sapiens OX=9606 GN=AARSD1 PE=1 SV=2	Q9BTE6	AARSD1	0	9	+Inf	+Inf
1686	Uridine-cytidine kinase 2 OS=Homo sapiens OX=9606 GN=UCK2 PE=1 SV=1	Q9BZX2	UCK2	0	8	+Inf	+Inf
1687	Integrin-linked kinase-associated serine/threonine phosphatase 2C OS=Homo sapiens OX=9606 GN=ILKAP PE=1 SV=1	Q9H0C8	ILKAP	0	9	+Inf	+Inf
1688	Isoform 3 of Histone deacetylase complex subunit SAP130 OS=Homo sapiens OX=9606 GN=SAP130	Q9H0E3	SAP130	0	5	+Inf	+Inf
1689	Aminopeptidase B OS=Homo sapiens OX=9606 GN=RNPEP PE=1 SV=2	Q9H4A4	RNPEP	0	9	+Inf	+Inf
1690	Nucleotide triphosphate diphosphatase NUDT15 OS=Homo sapiens OX=9606 GN=NUDT15 PE=1 SV=1	Q9NV35	NUDT15	0	10	+Inf	+Inf
1691	BAG family molecular chaperone regulator 5 OS=Homo sapiens OX=9606 GN=BAG5 PE=1 SV=1	Q9UL15	BAG5	0	6	+Inf	+Inf
1692	28S ribosomal protein S16, mitochondrial OS=Homo sapiens OX=9606 GN=MRPS16 PE=1 SV=1	Q9Y3D3	MRPS16	0	8	+Inf	+Inf
1693	Intraflagellar transport protein 25 homolog OS=Homo sapiens OX=9606 GN=HSPB11 PE=1 SV=1	Q9Y547	HSPB11	0	11	+Inf	+Inf
1694	FH1/FH2 domain-containing protein 1 OS=Homo sapiens OX=9606 GN=FHOD1 PE=1 SV=3	Q9Y613	FHOD1	0	11	+Inf	+Inf
1746	ATP-dependent DNA helicase Q1 OS=Homo sapiens OX=9606 GN=RECQL PE=1 SV=3	P46063	RECQL	0	5	+Inf	+Inf
1749	39S ribosomal protein L21, mitochondrial OS=Homo sapiens OX=9606 GN=MRPL21 PE=1 SV=2	Q7Z2W9	MRPL21	0	6	+Inf	+Inf
1750	39S ribosomal protein L9, mitochondrial OS=Homo sapiens OX=9606 GN=MRPL9 PE=1 SV=2	Q9BYD2	MRPL9	0	5	+Inf	+Inf
1752	Prefoldin subunit 3 OS=Homo sapiens OX=9606 GN=VBP1 PE=1 SV=3	P61758	VBP1	0	4	+Inf	+Inf
1753	Protein LSM12 homolog OS=Homo sapiens OX=9606 GN=LSM12 PE=1 SV=1	K7ELG9	LSM12	0	7	+Inf	+Inf
1756	Kinesin light chain 2 OS=Homo sapiens OX=9606 GN=KLC2 PE=1 SV=1	Q9H0B6	KLC2	0	5	+Inf	+Inf
1757	Exocyst complex component 2 OS=Homo sapiens OX=9606 GN=EXOC2 PE=1 SV=1	Q96KP1	EXOC2	0	5	+Inf	+Inf
1758	Protein FAM83H OS=Homo sapiens OX=9606 GN=FAM83H PE=1 SV=3	Q6ZRV2	FAM83H	0	4	+Inf	+Inf
1759	AP-3 complex subunit delta-1 OS=Homo sapiens OX=9606 GN=AP3D1 PE=1 SV=1	O14617	AP3D1	0	6	+Inf	+Inf
1760	Origin recognition complex subunit 2 OS=Homo sapiens OX=9606 GN=ORC2 PE=1 SV=2	Q13416	ORC2	0	5	+Inf	+Inf
1761	Eukaryotic translation initiation factor 2A OS=Homo sapiens OX=9606 GN=EIF2A PE=1 SV=3	Q9BY44	EIF2A	0	8	+Inf	+Inf
1762	Gamma-interferon-inducible protein 16 OS=Homo sapiens OX=9606 GN=IFI16 PE=1 SV=3	Q16666	IFI16	0	5	+Inf	+Inf
1763	Phosphoacetylglucosamine mutase OS=Homo sapiens OX=9606 GN=PGM3 PE=1 SV=1	O95394	PGM3	0	7	+Inf	+Inf
1764	Receptor-type tyrosine-protein phosphatase F OS=Homo sapiens OX=9606 GN=PTPRF PE=1 SV=2	P10586	PTPRF	0	5	+Inf	+Inf
1765	Transcription intermediary factor 1-alpha OS=Homo sapiens OX=9606 GN=TRIM24 PE=1 SV=3	O15164	TRIM24	0	4	+Inf	+Inf
1766	Anaphase-promoting complex subunit 5 OS=Homo sapiens OX=9606 GN=ANAPC5 PE=1 SV=2	Q9UJX4	ANAPC5	0	4	+Inf	+Inf
1767	Zinc finger SWIM domain-containing protein 8 OS=Homo sapiens OX=9606 GN=ZSWIM8 PE=1 SV=1	A7E2V4	ZSWIM8	0	4	+Inf	+Inf
1768	Terminal uridylyltransferase 7 OS=Homo sapiens OX=9606 GN=TUT7 PE=1 SV=1	Q5VYS8	TUT7	0	4	+Inf	+Inf
1770	EF-hand domain-containing protein D2 OS=Homo sapiens OX=9606 GN=EFHD2 PE=1 SV=1	Q96C19	EFHD2	0	6	+Inf	+Inf
1771	39S ribosomal protein L49, mitochondrial OS=Homo sapiens OX=9606 GN=MRPL49 PE=1 SV=1	Q13405	MRPL49	0	5	+Inf	+Inf
1772	Alanine--tRNA ligase, mitochondrial OS=Homo sapiens OX=9606 GN=AARS2 PE=1 SV=1	Q5JTZ9	AARS2	0	7	+Inf	+Inf
1774	Protein Daple OS=Homo sapiens OX=9606 GN=CCDC88C PE=1 SV=3	Q9P219	CCDC88C	0	5	+Inf	+Inf
1775	S1 RNA-binding domain-containing protein 1 OS=Homo sapiens OX=9606 GN=SRBD1 PE=1 SV=2	Q8N5C6	SRBD1	0	4	+Inf	+Inf
1776	Oxysterol-binding protein-related protein 3 OS=Homo sapiens OX=9606 GN=OSBPL3 PE=1 SV=1	Q9H4L5	OSBPL3	0	6	+Inf	+Inf
1777	Serine/threonine-protein phosphatase 5 OS=Homo sapiens OX=9606 GN=PPP5C PE=1 SV=1	P53041	PPP5C	0	6	+Inf	+Inf
1778	Zinc finger C3H1 domain-containing protein OS=Homo sapiens OX=9606 GN=ZFC3H1 PE=1 SV=3	O60293	ZFC3H1	0	4	+Inf	+Inf
1779	PDZ domain-containing protein 11 OS=Homo sapiens OX=9606 GN=PDZD11 PE=1 SV=2	Q5EBL8	PDZD11	0	7	+Inf	+Inf
1780	Protein AAR2 homolog OS=Homo sapiens OX=9606 GN=AAR2 PE=1 SV=2	Q9Y312	AAR2	0	5	+Inf	+Inf
1782	Pre-mRNA-processing factor 39 OS=Homo sapiens OX=9606 GN=PRPF39 PE=1 SV=3	Q86UA1	PRPF39	0	4	+Inf	+Inf
1783	Solute carrier family 12 member 3 OS=Homo sapiens OX=9606 GN=SLC12A3 PE=1 SV=3	P55017	SLC12A3	0	5	+Inf	+Inf
1784	Apolipoprotein L, 2, isoform CRA_a OS=Homo sapiens OX=9606 GN=APOL2 PE=4 SV=1	A0A024R1M8	APOL2	0	8	+Inf	+Inf
1785	DNMBP (Fragment) OS=Homo sapiens OX=9606 GN=DNMBP PE=4 SV=1	A0A2X0U4N6	DNMBP	0	4	+Inf	+Inf
1786	Isoform 3 of Coronin-7 OS=Homo sapiens OX=9606 GN=CORO7	P57737	CORO7	0	8	+Inf	+Inf
1789	Histone-lysine N-methyltransferase SETDB1 OS=Homo sapiens OX=9606 GN=SETDB1 PE=1 SV=1	Q15047	SETDB1	0	4	+Inf	+Inf
1790	Heat shock 70 kDa protein 4 OS=Homo sapiens OX=9606 GN=HSPA4 PE=1 SV=1	A0A087WYC1	HSPA4	0	8	+Inf	+Inf
1791	BolA-like protein 2 OS=Homo sapiens OX=9606 GN=BOLA2 PE=1 SV=2	A0A087WZT3	BOLA2	0	10	+Inf	+Inf
1792	Deoxyuridine 5'-triphosphate nucleotidohydrolase, mitochondrial OS=Homo sapiens OX=9606 GN=DUT PE=1 SV=1	H0YNW5	DUT	0	9	+Inf	+Inf
1793	Chloride intracellular channel protein 1 OS=Homo sapiens OX=9606 GN=CLIC1 PE=1 SV=4	O00299	CLIC1	0	9	+Inf	+Inf
1794	Cytoplasmic dynein 1 light intermediate chain 2 OS=Homo sapiens OX=9606 GN=DYNC1LI2 PE=1 SV=1	O43237	DYNC1LI2	0	4	+Inf	+Inf
1795	Ribosomal protein S6 kinase alpha-4 OS=Homo sapiens OX=9606 GN=RPS6KA4 PE=1 SV=1	O75676	RPS6KA4	0	6	+Inf	+Inf
1796	ATP synthase subunit d, mitochondrial OS=Homo sapiens OX=9606 GN=ATP5PD PE=1 SV=3	O75947	ATP5PD	0	8	+Inf	+Inf
1797	CD2 antigen cytoplasmic tail-binding protein 2 OS=Homo sapiens OX=9606 GN=CD2BP2 PE=1 SV=1	O95400	CD2BP2	0	9	+Inf	+Inf
1798	EEF1A lysine methyltransferase 4 OS=Homo sapiens OX=9606 GN=EEF1AKMT4 PE=1 SV=1	P0DPD7	EEF1AKMT4	0	10	+Inf	+Inf
1799	Sorcin OS=Homo sapiens OX=9606 GN=SRI PE=1 SV=1	P30626	SRI	0	8	+Inf	+Inf
1800	ADP-ribosylation factor-like protein 1 OS=Homo sapiens OX=9606 GN=ARL1 PE=1 SV=1	P40616	ARL1	0	9	+Inf	+Inf
1801	Adapter molecule crk OS=Homo sapiens OX=9606 GN=CRK PE=1 SV=2	P46108	CRK	0	9	+Inf	+Inf
1802	Vasodilator-stimulated phosphoprotein OS=Homo sapiens OX=9606 GN=VASP PE=1 SV=3	P50552	VASP	0	8	+Inf	+Inf
1803	IST1 homolog OS=Homo sapiens OX=9606 GN=IST1 PE=1 SV=1	P53990	IST1	0	6	+Inf	+Inf
1804	Nucleosome assembly protein 1-like 1 OS=Homo sapiens OX=9606 GN=NAP1L1 PE=1 SV=1	P55209	NAP1L1	0	14	+Inf	+Inf
1805	NADH dehydrogenase [ubiquinone] 1 alpha subcomplex subunit 6 OS=Homo sapiens OX=9606 GN=NDUFA6 PE=1 SV=4	P56556	NDUFA6	0	9	+Inf	+Inf
1806	Folylpolyglutamate synthase, mitochondrial OS=Homo sapiens OX=9606 GN=FPGS PE=1 SV=3	Q05932	FPGS	0	6	+Inf	+Inf
1807	Mitotic spindle assembly checkpoint protein MAD2A OS=Homo sapiens OX=9606 GN=MAD2L1 PE=1 SV=1	Q13257	MAD2L1	0	6	+Inf	+Inf
1808	MHC class I antigen OS=Homo sapiens OX=9606 GN=HLA-A PE=3 SV=1	Q1ELT0	HLA	0	8	+Inf	+Inf
1809	Sorting nexin 12 OS=Homo sapiens OX=9606 GN=SNX12 PE=2 SV=1	Q3SYF1	SNX12	0	13	+Inf	+Inf
1810	DEAD (Asp-Glu-Ala-As) box polypeptide 19 variant (Fragment) OS=Homo sapiens OX=9606 PE=2 SV=1	Q53G16	Q53G16	0	7	+Inf	+Inf
1811	Queuosine salvage protein OS=Homo sapiens OX=9606 GN=C9orf64 PE=1 SV=1	Q5T6V5	C9orf64	0	6	+Inf	+Inf
1812	Full-length cDNA clone CS0DJ014YO21 of T cells (Jurkat cell line) of Homo sapiens (human) (Fragment) OS=Homo sapiens OX=9606 PE=2 SV=1	Q86T04	Q86T04	0	6	+Inf	+Inf
1813	Kinetochore protein Spc24 OS=Homo sapiens OX=9606 GN=SPC24 PE=1 SV=2	Q8NBT2	SPC24	0	8	+Inf	+Inf
1814	Golgi-specific brefeldin A-resistance guanine nucleotide exchange factor 1 OS=Homo sapiens OX=9606 GN=GBF1 PE=1 SV=2	Q92538	GBF1	0	8	+Inf	+Inf
1815	Interferon-stimulated gene 20 kDa protein OS=Homo sapiens OX=9606 GN=ISG20 PE=1 SV=2	Q96AZ6	ISG20	0	7	+Inf	+Inf
1816	26S proteasome non-ATPase regulatory subunit 1 OS=Homo sapiens OX=9606 GN=PSMD1 PE=1 SV=2	Q99460	PSMD1	0	6	+Inf	+Inf
1817	Dual specificity protein phosphatase 23 OS=Homo sapiens OX=9606 GN=DUSP23 PE=1 SV=1	Q9BVJ7	DUSP23	0	9	+Inf	+Inf
1818	Protein mono-ADP-ribosyltransferase PARP12 OS=Homo sapiens OX=9606 GN=PARP12 PE=1 SV=1	Q9H0J9	PARP12	0	6	+Inf	+Inf
1819	Cytosolic 5'-nucleotidase 3A OS=Homo sapiens OX=9606 GN=NT5C3A PE=1 SV=3	Q9H0P0	NT5C3A	0	5	+Inf	+Inf
1820	Isoform 5 of Kinesin light chain 4 OS=Homo sapiens OX=9606 GN=KLC4	Q9NSK0	KLC4	0	5	+Inf	+Inf
1821	Calpain-7 OS=Homo sapiens OX=9606 GN=CAPN7 PE=1 SV=1	Q9Y6W3	CAPN7	0	4	+Inf	+Inf
1865	Cytochrome c oxidase subunit 5A, mitochondrial OS=Homo sapiens OX=9606 GN=COX5A PE=1 SV=2	P20674	COX5A	0	4	+Inf	+Inf
1870	Homeobox protein cut-like 1 OS=Homo sapiens OX=9606 GN=CUX1 PE=1 SV=3	P39880	CUX1	0	4	+Inf	+Inf
1871	Caspase recruitment domain family, member 10 OS=Homo sapiens OX=9606 GN=CARD10 PE=1 SV=1	Q17RA1	CARD10	0	7	+Inf	+Inf
1876	DNA replication complex GINS protein PSF2 variant (Fragment) OS=Homo sapiens OX=9606 PE=2 SV=1	Q53G08	Q53G08	0	6	+Inf	+Inf
1878	Histone acetyltransferase KAT8 OS=Homo sapiens OX=9606 GN=KAT8 PE=1 SV=2	Q9H7Z6	KAT8	0	4	+Inf	+Inf
1883	Importin-5 OS=Homo sapiens OX=9606 GN=IPO5 PE=1 SV=4	O00410	IPO5	0	6	+Inf	+Inf
1885	V-type proton ATPase subunit E 1 OS=Homo sapiens OX=9606 GN=ATP6V1E1 PE=1 SV=1	P36543	ATP6V1E1	0	4	+Inf	+Inf
1886	HAUS augmin-like complex subunit 1 OS=Homo sapiens OX=9606 GN=HAUS1 PE=1 SV=1	Q96CS2	HAUS1	0	7	+Inf	+Inf
1889	Tyrosine-protein phosphatase non-receptor type 1 OS=Homo sapiens OX=9606 GN=PTPN1 PE=1 SV=1	P18031	PTPN1	0	4	+Inf	+Inf
1890	General transcription factor IIH subunit 2 OS=Homo sapiens OX=9606 GN=GTF2H2 PE=1 SV=1	Q13888	GTF2H2	0	5	+Inf	+Inf
1893	EARP and GARP complex-interacting protein 1 OS=Homo sapiens OX=9606 GN=EIPR1 PE=1 SV=2	Q53HC9	EIPR1	0	7	+Inf	+Inf
1894	SUMO-activating enzyme subunit 2 OS=Homo sapiens OX=9606 GN=UBA2 PE=1 SV=2	Q9UBT2	UBA2	0	4	+Inf	+Inf
1895	Rho guanine nucleotide exchange factor 12 OS=Homo sapiens OX=9606 GN=ARHGEF12 PE=1 SV=1	Q9NZN5	ARHGEF12	0	4	+Inf	+Inf
1898	Forkhead box protein K1 OS=Homo sapiens OX=9606 GN=FOXK1 PE=1 SV=1	P85037	FOXK1	0	7	+Inf	+Inf
1900	SH3 domain-binding protein 4 OS=Homo sapiens OX=9606 GN=SH3BP4 PE=1 SV=1	Q9P0V3	SH3BP4	0	6	+Inf	+Inf
1901	Fructose-2,6-bisphosphatase TIGAR OS=Homo sapiens OX=9606 GN=TIGAR PE=1 SV=1	Q9NQ88	TIGAR	0	7	+Inf	+Inf
1902	MasA OS=Homo sapiens OX=9606 PE=2 SV=1	Q7Z508	Q7Z508	0	7	+Inf	+Inf
1903	Isoform 2 of Ubiquitin carboxyl-terminal hydrolase 28 OS=Homo sapiens OX=9606 GN=USP28	Q96RU2	USP28	0	6	+Inf	+Inf
1904	Tuberin OS=Homo sapiens OX=9606 GN=TSC2 PE=1 SV=1	H3BMQ0	TSC2	0	4	+Inf	+Inf
1905	Hypoxia-inducible factor prolyl hydroxylase 2 OS=Homo sapiens OX=9606 GN=EGLN1 PE=4 SV=1	R4RYY7	EGLN1	0	5	+Inf	+Inf
1906	Ankyrin repeat and LEM domain-containing protein 2 OS=Homo sapiens OX=9606 GN=ANKLE2 PE=1 SV=4	Q86XL3	ANKLE2	0	6	+Inf	+Inf
1907	Transcriptional repressor protein YY1 OS=Homo sapiens OX=9606 GN=YY1 PE=1 SV=2	P25490	YY1	0	4	+Inf	+Inf
1908	TRMT1-like protein OS=Homo sapiens OX=9606 GN=TRMT1L PE=1 SV=2	Q7Z2T5	TRMT1L	0	7	+Inf	+Inf
1909	Condensin-2 complex subunit G2 OS=Homo sapiens OX=9606 GN=NCAPG2 PE=1 SV=1	Q86XI2	NCAPG2	0	4	+Inf	+Inf
1910	Golgin subfamily A member 1 OS=Homo sapiens OX=9606 GN=GOLGA1 PE=1 SV=3	Q92805	GOLGA1	0	4	+Inf	+Inf
1911	Ankyrin repeat domain-containing protein 39 OS=Homo sapiens OX=9606 GN=ANKRD39 PE=1 SV=1	Q53RE8	ANKRD39	0	5	+Inf	+Inf
1913	WD repeat-containing protein 82 OS=Homo sapiens OX=9606 GN=WDR82 PE=1 SV=1	Q6UXN9	WDR82	0	6	+Inf	+Inf
1914	Gamma-tubulin complex component (Fragment) OS=Homo sapiens OX=9606 PE=2 SV=1	Q53EQ3	Q53EQ3	0	5	+Inf	+Inf
1915	E3 ubiquitin-protein ligase RAD18 OS=Homo sapiens OX=9606 GN=RAD18 PE=1 SV=2	Q9NS91	RAD18	0	5	+Inf	+Inf
1916	TBC1 domain family member 9B OS=Homo sapiens OX=9606 GN=TBC1D9B PE=1 SV=3	Q66K14	TBC1D9B	0	6	+Inf	+Inf
1917	Serine palmitoyltransferase 1 OS=Homo sapiens OX=9606 GN=SPTLC1 PE=1 SV=1	O15269	SPTLC1	0	8	+Inf	+Inf
1918	Trafficking protein particle complex subunit 5 OS=Homo sapiens OX=9606 GN=TRAPPC5 PE=1 SV=1	Q8IUR0	TRAPPC5	0	5	+Inf	+Inf
1919	WASH complex subunit 4 OS=Homo sapiens OX=9606 GN=WASHC4 PE=1 SV=2	Q2M389	WASHC4	0	6	+Inf	+Inf
1920	Ankyrin repeat and zinc finger domain-containing protein 1 OS=Homo sapiens OX=9606 GN=ANKZF1 PE=1 SV=1	B8ZZS4	ANKZF1	0	6	+Inf	+Inf
1921	Conserved oligomeric Golgi complex subunit 6 OS=Homo sapiens OX=9606 PE=2 SV=1	B4DG73	B4DG73	0	6	+Inf	+Inf
1922	cDNA FLJ57192, highly similar to Tuftelin OS=Homo sapiens OX=9606 PE=2 SV=1	B7Z688	B7Z688	0	4	+Inf	+Inf
1923	Zinc finger, CCCH-type with G patch domain, isoform CRA_a OS=Homo sapiens OX=9606 GN=ZGPAT PE=4 SV=1	H0UI97	ZGPAT	0	5	+Inf	+Inf
1924	HCLS1-associated protein X-1 OS=Homo sapiens OX=9606 GN=HAX1 PE=1 SV=2	O00165	HAX1	0	7	+Inf	+Inf
1925	26S proteasome non-ATPase regulatory subunit 9 OS=Homo sapiens OX=9606 GN=PSMD9 PE=1 SV=3	O00233	PSMD9	0	7	+Inf	+Inf
1926	26S proteasome non-ATPase regulatory subunit 14 OS=Homo sapiens OX=9606 GN=PSMD14 PE=1 SV=1	O00487	PSMD14	0	5	+Inf	+Inf
1927	Origin recognition complex subunit 4 OS=Homo sapiens OX=9606 GN=ORC4 PE=1 SV=2	O43929	ORC4	0	7	+Inf	+Inf
1928	Sorting nexin-2 OS=Homo sapiens OX=9606 GN=SNX2 PE=1 SV=2	O60749	SNX2	0	9	+Inf	+Inf
1929	General vesicular transport factor p115 OS=Homo sapiens OX=9606 GN=USO1 PE=1 SV=2	O60763	USO1	0	6	+Inf	+Inf
1930	Ribonuclease H2 subunit A OS=Homo sapiens OX=9606 GN=RNASEH2A PE=1 SV=2	O75792	RNASEH2A	0	6	+Inf	+Inf
1931	ATP-dependent DNA helicase Q4 OS=Homo sapiens OX=9606 GN=RECQL4 PE=1 SV=2	O94761	RECQL4	0	4	+Inf	+Inf
1932	Fructose-bisphosphate aldolase A OS=Homo sapiens OX=9606 GN=ALDOA PE=1 SV=2	P04075	ALDOA	0	7	+Inf	+Inf
1933	Ubiquitin-like protein ISG15 OS=Homo sapiens OX=9606 GN=ISG15 PE=1 SV=5	P05161	ISG15	0	8	+Inf	+Inf
1934	Negative elongation factor E OS=Homo sapiens OX=9606 GN=NELFE PE=1 SV=3	P18615	NELFE	0	7	+Inf	+Inf
1935	Retinoic acid receptor RXR-beta OS=Homo sapiens OX=9606 GN=RXRB PE=1 SV=2	P28702	RXRB	0	8	+Inf	+Inf
1936	Cytochrome b-c1 complex subunit 1, mitochondrial OS=Homo sapiens OX=9606 GN=UQCRC1 PE=1 SV=3	P31930	UQCRC1	0	7	+Inf	+Inf
1937	ATP synthase subunit gamma, mitochondrial OS=Homo sapiens OX=9606 GN=ATP5F1C PE=1 SV=1	P36542	ATP5F1C	0	7	+Inf	+Inf
1938	Arfaptin-2 OS=Homo sapiens OX=9606 GN=ARFIP2 PE=1 SV=1	P53365	ARFIP2	0	11	+Inf	+Inf
1939	Breast cancer anti-estrogen resistance protein 1 OS=Homo sapiens OX=9606 GN=BCAR1 PE=1 SV=2	P56945	BCAR1	0	5	+Inf	+Inf
1940	Cilia- and flagella-associated protein 298 OS=Homo sapiens OX=9606 GN=CFAP298 PE=1 SV=1	P57076	CFAP298	0	6	+Inf	+Inf
1941	FAS-associated death domain protein OS=Homo sapiens OX=9606 GN=FADD PE=1 SV=1	Q13158	FADD	0	5	+Inf	+Inf
1942	S-phase kinase-associated protein 2 OS=Homo sapiens OX=9606 GN=SKP2 PE=1 SV=2	Q13309	SKP2	0	7	+Inf	+Inf
1943	Interferon-induced protein with tetratricopeptide repeats 5 OS=Homo sapiens OX=9606 GN=IFIT5 PE=1 SV=1	Q13325	IFIT5	0	6	+Inf	+Inf
1944	Microtubule-associated protein RP/EB family member 2 OS=Homo sapiens OX=9606 GN=MAPRE2 PE=1 SV=1	Q15555	MAPRE2	0	5	+Inf	+Inf
1945	Zinc finger, HIT domain containing 2 variant (Fragment) OS=Homo sapiens OX=9606 PE=2 SV=1	Q53FD1	Q53FD1	0	8	+Inf	+Inf
1946	Mediator of RNA polymerase II transcription subunit 23 OS=Homo sapiens OX=9606 GN=MED23 PE=1 SV=1	Q5JWT2	MED23	0	6	+Inf	+Inf
1947	Centrosomal protein of 85 kDa OS=Homo sapiens OX=9606 GN=CEP85 PE=1 SV=1	Q6P2H3	CEP85	0	7	+Inf	+Inf
1948	Spindle assembly abnormal protein 6 homolog OS=Homo sapiens OX=9606 GN=SASS6 PE=1 SV=1	Q6UVJ0	SASS6	0	6	+Inf	+Inf
1949	NudC domain-containing protein 3 OS=Homo sapiens OX=9606 GN=NUDCD3 PE=1 SV=3	Q8IVD9	NUDCD3	0	6	+Inf	+Inf
1950	39S ribosomal protein L50, mitochondrial OS=Homo sapiens OX=9606 GN=MRPL50 PE=1 SV=2	Q8N5N7	MRPL50	0	6	+Inf	+Inf
1951	Protein phosphatase Slingshot homolog 3 OS=Homo sapiens OX=9606 GN=SSH3 PE=1 SV=2	Q8TE77	SSH3	0	5	+Inf	+Inf
1952	PDZ domain-containing protein GIPC3 OS=Homo sapiens OX=9606 GN=GIPC3 PE=1 SV=1	Q8TF64	GIPC3	0	8	+Inf	+Inf
1953	Dimethyladenosine transferase 1, mitochondrial OS=Homo sapiens OX=9606 GN=TFB1M PE=1 SV=1	Q8WVM0	TFB1M	0	7	+Inf	+Inf
1954	Leukocyte receptor cluster member 9 OS=Homo sapiens OX=9606 GN=LENG9 PE=2 SV=2	Q96B70	LENG9	0	8	+Inf	+Inf
1955	Ubiquitin thioesterase otulin OS=Homo sapiens OX=9606 GN=OTULIN PE=1 SV=3	Q96BN8	OTULIN	0	5	+Inf	+Inf
1956	E3 ubiquitin-protein ligase NEDD4-like OS=Homo sapiens OX=9606 GN=NEDD4L PE=1 SV=2	Q96PU5	NEDD4L	0	8	+Inf	+Inf
1957	Kinesin-like protein KIF2C OS=Homo sapiens OX=9606 GN=KIF2C PE=1 SV=2	Q99661	KIF2C	0	6	+Inf	+Inf
1958	tRNA-splicing endonuclease subunit Sen34 OS=Homo sapiens OX=9606 GN=TSEN34 PE=1 SV=1	Q9BSV6	TSEN34	0	6	+Inf	+Inf
1959	COP9 signalosome complex subunit 4 OS=Homo sapiens OX=9606 GN=COPS4 PE=1 SV=1	Q9BT78	COPS4	0	6	+Inf	+Inf
1960	Golgi resident protein GCP60 OS=Homo sapiens OX=9606 GN=ACBD3 PE=1 SV=4	Q9H3P7	ACBD3	0	7	+Inf	+Inf
1961	Elongator complex protein 3 OS=Homo sapiens OX=9606 GN=ELP3 PE=1 SV=2	Q9H9T3	ELP3	0	5	+Inf	+Inf
1962	FAST kinase domain-containing protein 2, mitochondrial OS=Homo sapiens OX=9606 GN=FASTKD2 PE=1 SV=1	Q9NYY8	FASTKD2	0	6	+Inf	+Inf
1963	Hsp70-binding protein 1 OS=Homo sapiens OX=9606 GN=HSPBP1 PE=1 SV=2	Q9NZL4	HSPBP1	0	9	+Inf	+Inf
1964	Hermansky-Pudlak syndrome 5 protein OS=Homo sapiens OX=9606 GN=HPS5 PE=1 SV=2	Q9UPZ3	HPS5	0	5	+Inf	+Inf
1965	Adenylate kinase isoenzyme 6 OS=Homo sapiens OX=9606 GN=AK6 PE=1 SV=1	Q9Y3D8	AK6	0	8	+Inf	+Inf
1966	YTH domain-containing family protein 2 OS=Homo sapiens OX=9606 GN=YTHDF2 PE=1 SV=2	Q9Y5A9	YTHDF2	0	7	+Inf	+Inf
1967	Transportin-3 OS=Homo sapiens OX=9606 GN=TNPO3 PE=1 SV=3	Q9Y5L0	TNPO3	0	5	+Inf	+Inf
2014	Ragulator complex protein LAMTOR4 OS=Homo sapiens OX=9606 GN=LAMTOR4 PE=1 SV=1	Q0VGL1	LAMTOR4	0	5	+Inf	+Inf
2017	Caprin-1 OS=Homo sapiens OX=9606 GN=CAPRIN1 PE=1 SV=2	Q14444	CAPRIN1	0	4	+Inf	+Inf
2018	Tonsoku-like protein OS=Homo sapiens OX=9606 GN=TONSL PE=1 SV=2	Q96HA7	TONSL	0	6	+Inf	+Inf
2019	Chromobox protein homolog 8 OS=Homo sapiens OX=9606 GN=CBX8 PE=1 SV=3	Q9HC52	CBX8	0	4	+Inf	+Inf
2021	VRK2 protein (Fragment) OS=Homo sapiens OX=9606 GN=VRK2 PE=2 SV=1	Q05CR6	VRK2	0	5	+Inf	+Inf
2023	Isoform 2 of Histone deacetylase 6 OS=Homo sapiens OX=9606 GN=HDAC6	Q9UBN7	HDAC6	0	6	+Inf	+Inf
2024	Dolichyl-diphosphooligosaccharide--protein glycosyltransferase subunit 1 OS=Homo sapiens OX=9606 GN=RPN1 PE=1 SV=1	P04843	RPN1	0	6	+Inf	+Inf
2027	Isoform 2 of Nucleolysin TIAR OS=Homo sapiens OX=9606 GN=TIAL1	Q01085	TIAL1	0	4	+Inf	+Inf
2029	E1A-binding protein p400 OS=Homo sapiens OX=9606 GN=EP400 PE=1 SV=4	Q96L91	EP400	0	5	+Inf	+Inf
2030	Isoform 2 of SPATS2-like protein OS=Homo sapiens OX=9606 GN=SPATS2L	Q9NUQ6	SPATS2L	0	5	+Inf	+Inf
2031	UBX domain-containing protein 1 OS=Homo sapiens OX=9606 GN=UBXN1 PE=1 SV=2	Q04323	UBXN1	0	7	+Inf	+Inf
2033	NADH dehydrogenase [ubiquinone] iron-sulfur protein 3, mitochondrial OS=Homo sapiens OX=9606 GN=NDUFS3 PE=1 SV=1	O75489	NDUFS3	0	5	+Inf	+Inf
2040	RNA-binding protein 27 OS=Homo sapiens OX=9606 GN=RBM27 PE=1 SV=2	Q9P2N5	RBM27	0	6	+Inf	+Inf
2045	Glycogen synthase kinase-3 beta OS=Homo sapiens OX=9606 GN=GSK3B PE=1 SV=2	P49841	GSK3B	0	6	+Inf	+Inf
2046	Aurora kinase A OS=Homo sapiens OX=9606 GN=AURKA PE=1 SV=2	O14965	AURKA	0	5	+Inf	+Inf
2047	Histone-lysine N-methyltransferase SETD1A OS=Homo sapiens OX=9606 GN=SETD1A PE=1 SV=3	O15047	SETD1A	0	5	+Inf	+Inf
2049	Nuclear protein localization protein 4 homolog OS=Homo sapiens OX=9606 GN=NPLOC4 PE=1 SV=3	Q8TAT6	NPLOC4	0	4	+Inf	+Inf
2051	cDNA FLJ54723, highly similar to Poly (ADP-ribose) polymerase 9 OS=Homo sapiens OX=9606 PE=2 SV=1	B7Z5L6	B7Z5L6	0	6	+Inf	+Inf
2054	HAUS augmin-like complex subunit 6 OS=Homo sapiens OX=9606 GN=HAUS6 PE=1 SV=2	Q7Z4H7	HAUS6	0	6	+Inf	+Inf
2056	Complement component 1 Q subcomponent-binding protein, mitochondrial OS=Homo sapiens OX=9606 GN=C1QBP PE=1 SV=1	Q07021	C1QBP	0	5	+Inf	+Inf
2057	Poly [ADP-ribose] polymerase 2 OS=Homo sapiens OX=9606 GN=PARP2 PE=1 SV=2	Q9UGN5	PARP2	0	5	+Inf	+Inf
2058	Myotubularin related protein 1, isoform CRA_a OS=Homo sapiens OX=9606 GN=MTMR1 PE=2 SV=1	B7Z3D5	MTMR1	0	4	+Inf	+Inf
2060	Basic leucine zipper and W2 domain-containing protein 2 OS=Homo sapiens OX=9606 GN=BZW2 PE=1 SV=1	Q9Y6E2	BZW2	0	8	+Inf	+Inf
2062	Gamma-tubulin complex component 4 OS=Homo sapiens OX=9606 GN=TUBGCP4 PE=1 SV=1	Q9UGJ1	TUBGCP4	0	5	+Inf	+Inf
2065	STAM-binding protein OS=Homo sapiens OX=9606 GN=STAMBP PE=1 SV=1	O95630	STAMBP	0	5	+Inf	+Inf
2066	Rho GTPase-activating protein 35 OS=Homo sapiens OX=9606 GN=ARHGAP35 PE=1 SV=3	Q9NRY4	ARHGAP35	0	5	+Inf	+Inf
2067	Zinc finger protein 687 OS=Homo sapiens OX=9606 GN=ZNF687 PE=1 SV=1	Q8N1G0	ZNF687	0	4	+Inf	+Inf
2068	RNA polymerase II subunit A C-terminal domain phosphatase OS=Homo sapiens OX=9606 GN=CTDP1 PE=1 SV=3	Q9Y5B0	CTDP1	0	5	+Inf	+Inf
2069	E3 UFM1-protein ligase 1 OS=Homo sapiens OX=9606 GN=UFL1 PE=1 SV=2	O94874	UFL1	0	4	+Inf	+Inf
2070	Myeloid differentiation primary response protein MyD88 OS=Homo sapiens OX=9606 GN=MYD88 PE=1 SV=1	Q99836	MYD88	0	5	+Inf	+Inf
2071	NEDD4-like E3 ubiquitin-protein ligase WWP2 OS=Homo sapiens OX=9606 GN=WWP2 PE=1 SV=2	O00308	WWP2	0	7	+Inf	+Inf
2072	Isoform 2 of Stromal interaction molecule 2 OS=Homo sapiens OX=9606 GN=STIM2	Q9P246	STIM2	0	5	+Inf	+Inf
2073	Probable E3 ubiquitin-protein ligase TRIML2 OS=Homo sapiens OX=9606 GN=TRIML2 PE=1 SV=1	Q8N7C3	TRIML2	0	4	+Inf	+Inf
2074	Translational activator of cytochrome c oxidase 1 OS=Homo sapiens OX=9606 GN=TACO1 PE=1 SV=1	Q9BSH4	TACO1	0	7	+Inf	+Inf
2075	Serine/threonine-protein kinase TBK1 OS=Homo sapiens OX=9606 GN=TBK1 PE=1 SV=1	Q9UHD2	TBK1	0	6	+Inf	+Inf
2076	Ribonuclease/angiogenin inhibitor 1, isoform CRA_a OS=Homo sapiens OX=9606 GN=RNH1 PE=4 SV=1	A0A024RC87	RNH1	0	6	+Inf	+Inf
2077	SYNJ2BP-COX16 readthrough (Fragment) OS=Homo sapiens OX=9606 GN=SYNJ2BP-COX16 PE=4 SV=1	A0A087WUM0	SYNJ2BP	0	7	+Inf	+Inf
2078	Bifunctional arginine demethylase and lysyl-hydroxylase JMJD6 OS=Homo sapiens OX=9606 GN=JMJD6 PE=1 SV=1	K7EJU9	JMJD6	0	6	+Inf	+Inf
2079	Isoform 2 of Membrane-associated phosphatidylinositol transfer protein 1 OS=Homo sapiens OX=9606 GN=PITPNM1	O00562	PITPNM1	0	5	+Inf	+Inf
2080	DNA-directed RNA polymerase III subunit RPC1 OS=Homo sapiens OX=9606 GN=POLR3A PE=1 SV=2	O14802	POLR3A	0	5	+Inf	+Inf
2081	Ribonuclease H1 OS=Homo sapiens OX=9606 GN=RNASEH1 PE=1 SV=2	O60930	RNASEH1	0	6	+Inf	+Inf
2082	HAUS augmin-like complex subunit 5 OS=Homo sapiens OX=9606 GN=HAUS5 PE=1 SV=2	O94927	HAUS5	0	7	+Inf	+Inf
2083	Activator of 90 kDa heat shock protein ATPase homolog 1 OS=Homo sapiens OX=9606 GN=AHSA1 PE=1 SV=1	O95433	AHSA1	0	5	+Inf	+Inf
2084	Purine nucleoside phosphorylase OS=Homo sapiens OX=9606 GN=PNP PE=1 SV=2	P00491	PNP	0	7	+Inf	+Inf
2085	DNA polymerase beta OS=Homo sapiens OX=9606 GN=POLB PE=1 SV=3	P06746	POLB	0	6	+Inf	+Inf
2086	Endoplasmin OS=Homo sapiens OX=9606 GN=HSP90B1 PE=1 SV=1	P14625	HSP90B1	0	13	+Inf	+Inf
2087	Transcription elongation factor A protein 1 OS=Homo sapiens OX=9606 GN=TCEA1 PE=1 SV=2	P23193	TCEA1	0	7	+Inf	+Inf
2088	Adenylosuccinate synthetase isozyme 2 OS=Homo sapiens OX=9606 GN=ADSS PE=1 SV=3	P30520	ADSS	0	6	+Inf	+Inf
2089	4-hydroxyphenylpyruvate dioxygenase OS=Homo sapiens OX=9606 GN=HPD PE=1 SV=2	P32754	HPD	0	5	+Inf	+Inf
2090	ADP-ribosylation factor-like protein 2 OS=Homo sapiens OX=9606 GN=ARL2 PE=1 SV=4	P36404	ARL2	0	7	+Inf	+Inf
2091	Ubiquitin carboxyl-terminal hydrolase 8 OS=Homo sapiens OX=9606 GN=USP8 PE=1 SV=1	P40818	USP8	0	6	+Inf	+Inf
2092	26S proteasome non-ATPase regulatory subunit 4 OS=Homo sapiens OX=9606 GN=PSMD4 PE=1 SV=1	P55036	PSMD4	0	7	+Inf	+Inf
2093	Developmentally-regulated GTP-binding protein 2 OS=Homo sapiens OX=9606 GN=DRG2 PE=1 SV=1	P55039	DRG2	0	6	+Inf	+Inf
2094	28S ribosomal protein S10, mitochondrial OS=Homo sapiens OX=9606 GN=MRPS10 PE=1 SV=2	P82664	MRPS10	0	7	+Inf	+Inf
2095	28S ribosomal protein S15, mitochondrial OS=Homo sapiens OX=9606 GN=MRPS15 PE=1 SV=1	P82914	MRPS15	0	7	+Inf	+Inf
2096	Coactosin-like protein OS=Homo sapiens OX=9606 GN=COTL1 PE=1 SV=3	Q14019	COTL1	0	7	+Inf	+Inf
2097	Disks large-associated protein 5 OS=Homo sapiens OX=9606 GN=DLGAP5 PE=1 SV=2	Q15398	DLGAP5	0	5	+Inf	+Inf
2098	Survival motor neuron protein OS=Homo sapiens OX=9606 GN=SMN1 PE=1 SV=1	Q16637	SMN1	0	6	+Inf	+Inf
2099	NADH dehydrogenase [ubiquinone] 1 alpha subcomplex subunit 5 OS=Homo sapiens OX=9606 GN=NDUFA5 PE=1 SV=3	Q16718	NDUFA5	0	6	+Inf	+Inf
2100	Testis expressed sequence 264 variant (Fragment) OS=Homo sapiens OX=9606 PE=2 SV=1	Q53GI2	Q53GI2	0	4	+Inf	+Inf
2101	Ubiquitin fusion degradation 1 like (Yeast), isoform CRA_b OS=Homo sapiens OX=9606 GN=UFD1L PE=2 SV=1	Q541A5	UFD1L	0	6	+Inf	+Inf
2102	Heat shock protein beta-7 OS=Homo sapiens OX=9606 GN=HSPB7 PE=1 SV=1	Q68DG0	HSPB7	0	6	+Inf	+Inf
2103	SH3-domain GRB2-like 1 OS=Homo sapiens OX=9606 GN=SH3GL1 PE=1 SV=1	Q6FGM0	SH3GL1	0	6	+Inf	+Inf
2104	Keratin, type II cytoskeletal 80 OS=Homo sapiens OX=9606 GN=KRT80 PE=1 SV=2	Q6KB66	KRT80	0	6	+Inf	+Inf
2105	All-trans-retinol 13,14-reductase OS=Homo sapiens OX=9606 GN=RETSAT PE=1 SV=2	Q6NUM9	RETSAT	0	4	+Inf	+Inf
2106	Calcyclin binding protein OS=Homo sapiens OX=9606 GN=CACYBP PE=2 SV=1	Q6NVY0	CACYBP	0	7	+Inf	+Inf
2107	TELO2-interacting protein 2 OS=Homo sapiens OX=9606 GN=TTI2 PE=1 SV=1	Q6NXR4	TTI2	0	5	+Inf	+Inf
2108	INO80 complex subunit C OS=Homo sapiens OX=9606 GN=INO80C PE=1 SV=1	Q6PI98	INO80C	0	6	+Inf	+Inf
2109	DNA-directed RNA polymerase subunit beta OS=Homo sapiens OX=9606 GN=DKFZp686D10173 PE=2 SV=1	Q7Z3R8	DKFZp686D10173	0	5	+Inf	+Inf
2110	Ubiquitin-conjugating enzyme E2 Q1 OS=Homo sapiens OX=9606 GN=UBE2Q1 PE=1 SV=1	Q7Z7E8	UBE2Q1	0	5	+Inf	+Inf
2111	Protein LTV1 homolog OS=Homo sapiens OX=9606 GN=LTV1 PE=1 SV=1	Q96GA3	LTV1	0	5	+Inf	+Inf
2112	ADP-ribosylation factor-like protein 5B OS=Homo sapiens OX=9606 GN=ARL5B PE=1 SV=1	Q96KC2	ARL5B	0	6	+Inf	+Inf
2113	Protein IWS1 homolog OS=Homo sapiens OX=9606 GN=IWS1 PE=1 SV=2	Q96ST2	IWS1	0	4	+Inf	+Inf
2114	Prefoldin subunit 5 OS=Homo sapiens OX=9606 GN=PFDN5 PE=1 SV=2	Q99471	PFDN5	0	6	+Inf	+Inf
2115	Copine-1 OS=Homo sapiens OX=9606 GN=CPNE1 PE=1 SV=1	Q99829	CPNE1	0	5	+Inf	+Inf
2116	BAG family molecular chaperone regulator 1 OS=Homo sapiens OX=9606 GN=BAG1 PE=1 SV=4	Q99933	BAG1	0	6	+Inf	+Inf
2117	39S ribosomal protein L45, mitochondrial OS=Homo sapiens OX=9606 GN=MRPL45 PE=1 SV=2	Q9BRJ2	MRPL45	0	8	+Inf	+Inf
2118	WW domain-containing adapter protein with coiled-coil OS=Homo sapiens OX=9606 GN=WAC PE=1 SV=3	Q9BTA9	WAC	0	5	+Inf	+Inf
2119	Fanconi anemia group D2 protein OS=Homo sapiens OX=9606 GN=FANCD2 PE=1 SV=2	Q9BXW9	FANCD2	0	5	+Inf	+Inf
2120	39S ribosomal protein L1, mitochondrial OS=Homo sapiens OX=9606 GN=MRPL1 PE=1 SV=2	Q9BYD6	MRPL1	0	4	+Inf	+Inf
2121	Sharpin OS=Homo sapiens OX=9606 GN=SHARPIN PE=1 SV=1	Q9H0F6	SHARPIN	0	8	+Inf	+Inf
2122	39S ribosomal protein L18, mitochondrial OS=Homo sapiens OX=9606 GN=MRPL18 PE=1 SV=1	Q9H0U6	MRPL18	0	6	+Inf	+Inf
2123	14 kDa phosphohistidine phosphatase OS=Homo sapiens OX=9606 GN=PHPT1 PE=1 SV=1	Q9NRX4	PHPT1	0	7	+Inf	+Inf
2124	Alpha-parvin OS=Homo sapiens OX=9606 GN=PARVA PE=1 SV=1	Q9NVD7	PARVA	0	6	+Inf	+Inf
2125	NF-kappa-B inhibitor-interacting Ras-like protein 1 OS=Homo sapiens OX=9606 GN=NKIRAS1 PE=1 SV=1	Q9NYS0	NKIRAS1	0	7	+Inf	+Inf
2126	Zinc finger CCCH domain-containing protein 7B OS=Homo sapiens OX=9606 GN=ZC3H7B PE=1 SV=2	Q9UGR2	ZC3H7B	0	4	+Inf	+Inf
2127	AF4/FMR2 family member 4 OS=Homo sapiens OX=9606 GN=AFF4 PE=1 SV=1	Q9UHB7	AFF4	0	4	+Inf	+Inf
2128	Septin-9 OS=Homo sapiens OX=9606 GN=SEPT9 PE=1 SV=2	Q9UHD8	SEPT9	0	6	+Inf	+Inf
2129	Sex comb on midleg-like protein 2 OS=Homo sapiens OX=9606 GN=SCML2 PE=1 SV=1	Q9UQR0	SCML2	0	4	+Inf	+Inf
2130	Trafficking protein particle complex subunit 1 OS=Homo sapiens OX=9606 GN=TRAPPC1 PE=1 SV=1	Q9Y5R8	TRAPPC1	0	8	+Inf	+Inf
2131	Cytosolic Fe-S cluster assembly factor NUBP2 OS=Homo sapiens OX=9606 GN=NUBP2 PE=1 SV=1	Q9Y5Y2	NUBP2	0	5	+Inf	+Inf
2132	Delta(24)-sterol reductase OS=Homo sapiens OX=9606 GN=DHCR24 PE=1 SV=2	Q15392	DHCR24	0	4	+Inf	+Inf
2204	cDNA FLJ60124, highly similar to Mitochondrial dicarboxylate carrier OS=Homo sapiens OX=9606 PE=2 SV=1	B4DLN1	B4DLN1	0	4	+Inf	+Inf
2207	Ribonuclease H2 subunit B OS=Homo sapiens OX=9606 GN=RNASEH2B PE=1 SV=1	Q5TBB1	RNASEH2B	0	4	+Inf	+Inf
2212	Transcription factor AP-4 OS=Homo sapiens OX=9606 GN=TFAP4 PE=1 SV=2	Q01664	TFAP4	0	5	+Inf	+Inf
2219	NADPH--cytochrome P450 reductase OS=Homo sapiens OX=9606 GN=POR PE=1 SV=2	P16435	POR	0	4	+Inf	+Inf
2222	Inhibitor of nuclear factor kappa-B kinase subunit alpha OS=Homo sapiens OX=9606 GN=CHUK PE=1 SV=2	O15111	CHUK	0	4	+Inf	+Inf
2224	Peptidyl-prolyl cis-trans isomerase F, mitochondrial OS=Homo sapiens OX=9606 GN=PPIF PE=1 SV=1	P30405	PPIF	0	4	+Inf	+Inf
2226	TraB domain-containing protein OS=Homo sapiens OX=9606 GN=TRABD PE=1 SV=1	Q9H4I3	TRABD	0	4	+Inf	+Inf
2230	Isoform 3 of Dual specificity protein kinase CLK3 OS=Homo sapiens OX=9606 GN=CLK3	P49761	CLK3	0	4	+Inf	+Inf
2231	Conserved oligomeric Golgi complex subunit 8 OS=Homo sapiens OX=9606 GN=COG8 PE=1 SV=2	Q96MW5	COG8	0	5	+Inf	+Inf
2235	DNA-directed RNA polymerase III subunit RPC6 OS=Homo sapiens OX=9606 GN=POLR3F PE=2 SV=1	Q05DB8	POLR3F	0	4	+Inf	+Inf
2236	cDNA FLJ53099, highly similar to Beta-enolase OS=Homo sapiens OX=9606 PE=2 SV=1	B4DUJ6	B4DUJ6	0	5	+Inf	+Inf
2237	Protein mono-ADP-ribosyltransferase PARP10 OS=Homo sapiens OX=9606 GN=PARP10 PE=1 SV=2	Q53GL7	PARP10	0	6	+Inf	+Inf
2240	39S ribosomal protein L14, mitochondrial OS=Homo sapiens OX=9606 GN=MRPL14 PE=1 SV=1	Q6P1L8	MRPL14	0	5	+Inf	+Inf
2241	39S ribosomal protein L51, mitochondrial OS=Homo sapiens OX=9606 GN=MRPL51 PE=1 SV=1	Q4U2R6	MRPL51	0	4	+Inf	+Inf
2242	Clathrin heavy chain 2 OS=Homo sapiens OX=9606 GN=CLTCL1 PE=1 SV=2	P53675	CLTCL1	0	25	+Inf	+Inf
2245	Putative RNA polymerase II subunit B1 CTD phosphatase RPAP2 OS=Homo sapiens OX=9606 GN=RPAP2 PE=1 SV=1	Q8IXW5	RPAP2	0	5	+Inf	+Inf
2246	Vacuolar protein sorting 35 variant (Fragment) OS=Homo sapiens OX=9606 PE=2 SV=1	Q53FR4	Q53FR4	0	5	+Inf	+Inf
2247	Eukaryotic elongation factor 2 kinase OS=Homo sapiens OX=9606 GN=EEF2K PE=1 SV=2	O00418	EEF2K	0	5	+Inf	+Inf
2248	Flavin reductase (NADPH) OS=Homo sapiens OX=9606 GN=BLVRB PE=1 SV=3	P30043	BLVRB	0	6	+Inf	+Inf
2250	Mismatch repair endonuclease PMS2 OS=Homo sapiens OX=9606 GN=PMS2 PE=1 SV=2	P54278	PMS2	0	5	+Inf	+Inf
2252	Isoform 3 of DNA excision repair protein ERCC-1 OS=Homo sapiens OX=9606 GN=ERCC1	P07992	ERCC1	0	4	+Inf	+Inf
2253	KN motif and ankyrin repeat domain-containing protein 2 OS=Homo sapiens OX=9606 GN=KANK2 PE=1 SV=1	Q63ZY3	KANK2	0	5	+Inf	+Inf
2256	ATP-citrate synthase OS=Homo sapiens OX=9606 GN=ACLY PE=1 SV=3	P53396	ACLY	0	4	+Inf	+Inf
2258	Aconitate hydratase, mitochondrial OS=Homo sapiens OX=9606 GN=ACO2 PE=1 SV=2	Q99798	ACO2	0	5	+Inf	+Inf
2260	(E3-independent) E2 ubiquitin-conjugating enzyme OS=Homo sapiens OX=9606 GN=UBE2O PE=1 SV=3	Q9C0C9	UBE2O	0	4	+Inf	+Inf
2261	Optineurin OS=Homo sapiens OX=9606 GN=OPTN PE=1 SV=3	Q96CV9	OPTN	0	4	+Inf	+Inf
2263	Isoform 2 of Acyl-CoA-binding domain-containing protein 5 OS=Homo sapiens OX=9606 GN=ACBD5	Q5T8D3	ACBD5	0	4	+Inf	+Inf
2264	eEF1A lysine and N-terminal methyltransferase OS=Homo sapiens OX=9606 GN=EEF1AKNMT PE=1 SV=1	Q8N6R0	EEF1AKNMT	0	5	+Inf	+Inf
2266	Isoform alpha of Phosphatidylinositol 3,4,5-trisphosphate 3-phosphatase and dual-specificity protein phosphatase PTEN OS=Homo sapiens OX=9606 GN=PTEN	P60484	PTEN	0	4	+Inf	+Inf
2267	CLIP-associating protein 1 OS=Homo sapiens OX=9606 GN=CLASP1 PE=1 SV=1	Q7Z460	CLASP1	0	6	+Inf	+Inf
2268	Hermansky-Pudlak syndrome 6 protein OS=Homo sapiens OX=9606 GN=HPS6 PE=1 SV=1	Q86YV9	HPS6	0	5	+Inf	+Inf
2269	Nuclear transport factor 2 OS=Homo sapiens OX=9606 GN=NUTF2 PE=1 SV=1	P61970	NUTF2	0	5	+Inf	+Inf
2270	Translation initiation factor eIF-2B subunit beta OS=Homo sapiens OX=9606 GN=EIF2B2 PE=1 SV=3	P49770	EIF2B2	0	4	+Inf	+Inf
2271	Leucine-rich repeat-containing protein 47 OS=Homo sapiens OX=9606 GN=LRRC47 PE=1 SV=1	Q8N1G4	LRRC47	0	5	+Inf	+Inf
2273	Synaptosomal-associated protein 29 OS=Homo sapiens OX=9606 GN=SNAP29 PE=1 SV=1	O95721	SNAP29	0	6	+Inf	+Inf
2274	Isoform 2 of Kelch-like protein 13 OS=Homo sapiens OX=9606 GN=KLHL13	Q9P2N7	KLHL13	0	5	+Inf	+Inf
2275	Ras association (RalGDS/AF-6) domain family member 1 OS=Homo sapiens OX=9606 GN=RASSF1 PE=2 SV=1	Q17RX7	RASSF1	0	5	+Inf	+Inf
2279	Protein arginine methyltransferase 7, isoform CRA_b OS=Homo sapiens OX=9606 GN=PRMT7 PE=3 SV=1	A0A024R6Z2	PRMT7	0	4	+Inf	+Inf
2281	UPF0600 protein C5orf51 OS=Homo sapiens OX=9606 GN=C5orf51 PE=1 SV=1	A6NDU8	C5orf51	0	6	+Inf	+Inf
2282	Mitotic checkpoint serine/threonine-protein kinase BUB1 OS=Homo sapiens OX=9606 GN=BUB1 PE=1 SV=1	O43683	BUB1	0	5	+Inf	+Inf
2283	Snurportin-1 OS=Homo sapiens OX=9606 GN=SNUPN PE=1 SV=1	O95149	SNUPN	0	6	+Inf	+Inf
2284	Transferrin receptor protein 1 OS=Homo sapiens OX=9606 GN=TFRC PE=1 SV=2	P02786	TFRC	0	6	+Inf	+Inf
2285	39S ribosomal protein L3, mitochondrial OS=Homo sapiens OX=9606 GN=MRPL3 PE=1 SV=1	P09001	MRPL3	0	5	+Inf	+Inf
2286	Serine/threonine-protein kinase A-Raf OS=Homo sapiens OX=9606 GN=ARAF PE=1 SV=2	P10398	ARAF	0	6	+Inf	+Inf
2287	Casein kinase II subunit alpha' OS=Homo sapiens OX=9606 GN=CSNK2A2 PE=1 SV=1	P19784	CSNK2A2	0	4	+Inf	+Inf
2288	Eukaryotic translation initiation factor 2D OS=Homo sapiens OX=9606 GN=EIF2D PE=1 SV=3	P41214	EIF2D	0	5	+Inf	+Inf
2289	Cyclin-dependent kinase 9 OS=Homo sapiens OX=9606 GN=CDK9 PE=1 SV=3	P50750	CDK9	0	8	+Inf	+Inf
2290	Interleukin-1 receptor-associated kinase 1 OS=Homo sapiens OX=9606 GN=IRAK1 PE=1 SV=2	P51617	IRAK1	0	5	+Inf	+Inf
2291	AP-1 complex subunit sigma-1A OS=Homo sapiens OX=9606 GN=AP1S1 PE=1 SV=1	P61966	AP1S1	0	6	+Inf	+Inf
2292	AP-1 complex subunit beta-1 OS=Homo sapiens OX=9606 GN=AP1B1 PE=1 SV=2	Q10567	AP1B1	0	23	+Inf	+Inf
2293	Eukaryotic initiation factor 4A-II OS=Homo sapiens OX=9606 GN=EIF4A2 PE=1 SV=2	Q14240	EIF4A2	0	75	+Inf	+Inf
2294	cGMP-inhibited 3',5'-cyclic phosphodiesterase A OS=Homo sapiens OX=9606 GN=PDE3A PE=1 SV=3	Q14432	PDE3A	0	4	+Inf	+Inf
2295	Cullin-7 OS=Homo sapiens OX=9606 GN=CUL7 PE=1 SV=2	Q14999	CUL7	0	4	+Inf	+Inf
2296	GTP-binding protein Rheb OS=Homo sapiens OX=9606 GN=RHEB PE=1 SV=1	Q15382	RHEB	0	5	+Inf	+Inf
2297	Microtubule-associated protein RP/EB family member 1 OS=Homo sapiens OX=9606 GN=MAPRE1 PE=1 SV=3	Q15691	MAPRE1	0	6	+Inf	+Inf
2298	TGF-beta-activated kinase 1 and MAP3K7-binding protein 1 OS=Homo sapiens OX=9606 GN=TAB1 PE=1 SV=1	Q15750	TAB1	0	5	+Inf	+Inf
2299	Thiosulfate sulfurtransferase OS=Homo sapiens OX=9606 GN=TST PE=1 SV=4	Q16762	TST	0	4	+Inf	+Inf
2301	Vacuolar protein sorting-associated protein 29 OS=Homo sapiens OX=9606 GN=DKFZp667O202 PE=3 SV=1	Q5JPE4	DKFZp667O202	0	4	+Inf	+Inf
2302	SAR1 gene homolog A (S. cerevisiae), isoform CRA_a OS=Homo sapiens OX=9606 GN=SAR1A PE=2 SV=1	Q5SQT9	SAR1A	0	5	+Inf	+Inf
2303	CWF19-like protein 1 OS=Homo sapiens OX=9606 GN=CWF19L1 PE=1 SV=2	Q69YN2	CWF19L1	0	4	+Inf	+Inf
2304	N-ethylmaleimide-sensitive factor attachment protein, gamma, isoform CRA_b OS=Homo sapiens OX=9606 GN=NAPG PE=2 SV=1	Q6FHY4	NAPG	0	6	+Inf	+Inf
2305	Rho GTPase-activating protein SYDE1 OS=Homo sapiens OX=9606 GN=SYDE1 PE=1 SV=1	Q6ZW31	SYDE1	0	6	+Inf	+Inf
2306	Kinesin-like protein KIF21A OS=Homo sapiens OX=9606 GN=KIF21A PE=1 SV=2	Q7Z4S6	KIF21A	0	6	+Inf	+Inf
2307	Dihydropyrimidinase-like 2 OS=Homo sapiens OX=9606 PE=2 SV=1	Q86U75	Q86U75	0	6	+Inf	+Inf
2308	3'-5' exoribonuclease 1 OS=Homo sapiens OX=9606 GN=ERI1 PE=1 SV=3	Q8IV48	ERI1	0	4	+Inf	+Inf
2309	RING finger protein 214 OS=Homo sapiens OX=9606 GN=RNF214 PE=1 SV=2	Q8ND24	RNF214	0	4	+Inf	+Inf
2310	RNA polymerase-associated protein LEO1 OS=Homo sapiens OX=9606 GN=LEO1 PE=1 SV=1	Q8WVC0	LEO1	0	4	+Inf	+Inf
2311	Ubiquitin-like domain-containing CTD phosphatase 1 OS=Homo sapiens OX=9606 GN=UBLCP1 PE=1 SV=2	Q8WVY7	UBLCP1	0	4	+Inf	+Inf
2312	39S ribosomal protein L24, mitochondrial OS=Homo sapiens OX=9606 GN=MRPL24 PE=1 SV=1	Q96A35	MRPL24	0	5	+Inf	+Inf
2313	Tumor susceptibility gene 101 protein OS=Homo sapiens OX=9606 GN=TSG101 PE=1 SV=2	Q99816	TSG101	0	5	+Inf	+Inf
2314	Methylosome protein 50 OS=Homo sapiens OX=9606 GN=WDR77 PE=1 SV=1	Q9BQA1	WDR77	0	5	+Inf	+Inf
2315	DNA replication complex GINS protein SLD5 OS=Homo sapiens OX=9606 GN=GINS4 PE=1 SV=1	Q9BRT9	GINS4	0	5	+Inf	+Inf
2316	Protein DPCD OS=Homo sapiens OX=9606 GN=DPCD PE=1 SV=2	Q9BVM2	DPCD	0	6	+Inf	+Inf
2317	Oxysterol-binding protein-related protein 11 OS=Homo sapiens OX=9606 GN=OSBPL11 PE=1 SV=2	Q9BXB4	OSBPL11	0	4	+Inf	+Inf
2318	Haloacid dehalogenase-like hydrolase domain-containing 5 OS=Homo sapiens OX=9606 GN=HDHD5 PE=1 SV=1	Q9BXW7	HDHD5	0	5	+Inf	+Inf
2319	28S ribosomal protein S26, mitochondrial OS=Homo sapiens OX=9606 GN=MRPS26 PE=1 SV=1	Q9BYN8	MRPS26	0	5	+Inf	+Inf
2320	CCR4-NOT transcription complex subunit 10 OS=Homo sapiens OX=9606 GN=CNOT10 PE=1 SV=1	Q9H9A5	CNOT10	0	6	+Inf	+Inf
2321	WD repeat-containing protein 41 OS=Homo sapiens OX=9606 GN=WDR41 PE=1 SV=3	Q9HAD4	WDR41	0	4	+Inf	+Inf
2322	Transcription initiation factor TFIID subunit 9B OS=Homo sapiens OX=9606 GN=TAF9B PE=1 SV=1	Q9HBM6	TAF9B	0	7	+Inf	+Inf
2323	RNA polymerase II subunit A C-terminal domain phosphatase SSU72 OS=Homo sapiens OX=9606 GN=SSU72 PE=1 SV=1	Q9NP77	SSU72	0	5	+Inf	+Inf
2324	Bromodomain-containing protein 7 OS=Homo sapiens OX=9606 GN=BRD7 PE=1 SV=1	Q9NPI1	BRD7	0	4	+Inf	+Inf
2325	ADP-ribose glycohydrolase ARH3 OS=Homo sapiens OX=9606 GN=ADPRHL2 PE=1 SV=1	Q9NX46	ADPRHL2	0	6	+Inf	+Inf
2326	39S ribosomal protein L27, mitochondrial OS=Homo sapiens OX=9606 GN=MRPL27 PE=1 SV=1	Q9P0M9	MRPL27	0	6	+Inf	+Inf
2327	Trafficking protein particle complex subunit 4 OS=Homo sapiens OX=9606 GN=TRAPPC4 PE=1 SV=1	Q9Y296	TRAPPC4	0	5	+Inf	+Inf
2328	WASH complex subunit 2C OS=Homo sapiens OX=9606 GN=WASHC2C PE=1 SV=4	Q9Y4E1	WASHC2C	0	5	+Inf	+Inf
2329	Signal transducer and activator of transcription OS=Homo sapiens OX=9606 GN=STAT2 PE=3 SV=1	R9QF97	STAT2	0	6	+Inf	+Inf
2330	Tetratricopeptide repeat protein 4 OS=Homo sapiens OX=9606 GN=TTC4 PE=1 SV=3	O95801	TTC4	0	4	+Inf	+Inf
2331	Mediator of RNA polymerase II transcription subunit 12 OS=Homo sapiens OX=9606 GN=MED12 PE=1 SV=4	Q93074	MED12	0	5	+Inf	+Inf
2333	Small kinetochore-associated protein OS=Homo sapiens OX=9606 GN=KNSTRN PE=1 SV=2	Q9Y448	KNSTRN	0	4	+Inf	+Inf
2335	Putative RNA-binding protein Luc7-like 1 OS=Homo sapiens OX=9606 GN=LUC7L PE=1 SV=1	Q9NQ29	LUC7L	0	13	+Inf	+Inf
2336	Histone chaperone ASF1B OS=Homo sapiens OX=9606 GN=ASF1B PE=1 SV=1	Q9NVP2	ASF1B	0	6	+Inf	+Inf
2337	General transcription factor IIH subunit 1 OS=Homo sapiens OX=9606 GN=GTF2H1 PE=1 SV=1	P32780	GTF2H1	0	4	+Inf	+Inf
2339	NADH dehydrogenase [ubiquinone] iron-sulfur protein 7, mitochondrial OS=Homo sapiens OX=9606 GN=NDUFS7 PE=1 SV=3	O75251	NDUFS7	0	5	+Inf	+Inf
2340	AP-2 complex subunit alpha OS=Homo sapiens OX=9606 PE=2 SV=1	B7Z5S9	B7Z5S9	0	10	+Inf	+Inf
2398	2,4-dienoyl-CoA reductase, mitochondrial OS=Homo sapiens OX=9606 GN=DECR1 PE=1 SV=1	Q16698	DECR1	0	4	+Inf	+Inf
2415	Galactokinase OS=Homo sapiens OX=9606 GN=GALK1 PE=1 SV=1	P51570	GALK1	0	4	+Inf	+Inf
2416	NEDD8-MDP1 readthrough (Fragment) OS=Homo sapiens OX=9606 GN=NEDD8-MDP1 PE=4 SV=1	E9PL57	NEDD8	0	4	+Inf	+Inf
2423	Protein S100-A13 OS=Homo sapiens OX=9606 GN=S100A13 PE=1 SV=1	Q99584	S100A13	0	4	+Inf	+Inf
2427	Pre-mRNA-splicing factor ATP-dependent RNA helicase PRP16 OS=Homo sapiens OX=9606 GN=DHX38 PE=1 SV=2	Q92620	DHX38	0	5	+Inf	+Inf
2429	ADP-ribosylation factor 6 OS=Homo sapiens OX=9606 GN=ARF6 PE=1 SV=2	P62330	ARF6	0	4	+Inf	+Inf
2430	Cleavage stimulation factor subunit 2 tau variant OS=Homo sapiens OX=9606 GN=CSTF2T PE=1 SV=1	Q9H0L4	CSTF2T	0	6	+Inf	+Inf
2432	Isoform 5 of Tyrosine-protein kinase ABL2 OS=Homo sapiens OX=9606 GN=ABL2	P42684	ABL2	0	4	+Inf	+Inf
2435	Polypyrimidine tract-binding protein 2 OS=Homo sapiens OX=9606 GN=PTBP2 PE=1 SV=1	Q9UKA9	PTBP2	0	8	+Inf	+Inf
2446	FGFR2-BICC1 fusion kinase protein OS=Homo sapiens OX=9606 GN=FGFR2-BICC1 PE=2 SV=1	V5YQU3	FGFR2	0	4	+Inf	+Inf
2449	Mitotic checkpoint serine/threonine-protein kinase BUB1 beta OS=Homo sapiens OX=9606 GN=BUB1B PE=1 SV=3	O60566	BUB1B	0	5	+Inf	+Inf
2451	Tryptophan--tRNA ligase, cytoplasmic OS=Homo sapiens OX=9606 GN=WARS PE=1 SV=2	P23381	WARS	0	4	+Inf	+Inf
2454	Isoform 2 of Vacuolar protein sorting-associated protein 28 homolog OS=Homo sapiens OX=9606 GN=VPS28	Q9UK41	VPS28	0	4	+Inf	+Inf
2457	Signal transducer and activator of transcription 6 OS=Homo sapiens OX=9606 GN=STAT6 PE=1 SV=1	P42226	STAT6	0	4	+Inf	+Inf
2465	RNA binding protein fox-1 homolog 2 OS=Homo sapiens OX=9606 GN=RBFOX2 PE=1 SV=3	O43251	RBFOX2	0	5	+Inf	+Inf
2466	Protein FAM118B OS=Homo sapiens OX=9606 GN=FAM118B PE=1 SV=1	Q9BPY3	FAM118B	0	4	+Inf	+Inf
2470	Armadillo repeat-containing X-linked protein 3 OS=Homo sapiens OX=9606 GN=ARMCX3 PE=1 SV=1	Q9UH62	ARMCX3	0	4	+Inf	+Inf
2472	Vesicle-trafficking protein SEC22b OS=Homo sapiens OX=9606 GN=SEC22B PE=1 SV=4	O75396	SEC22B	0	4	+Inf	+Inf
2474	CXXC-type zinc finger protein 1 OS=Homo sapiens OX=9606 GN=CXXC1 PE=1 SV=2	Q9P0U4	CXXC1	0	5	+Inf	+Inf
2482	Ubiquilin-2 OS=Homo sapiens OX=9606 GN=UBQLN2 PE=1 SV=2	Q9UHD9	UBQLN2	0	4	+Inf	+Inf
2483	Putative bifunctional UDP-N-acetylglucosamine transferase and deubiquitinase ALG13 OS=Homo sapiens OX=9606 GN=ALG13 PE=1 SV=2	Q9NP73	ALG13	0	4	+Inf	+Inf
2484	Zinc finger protein RFP OS=Homo sapiens OX=9606 GN=TRIM27 PE=1 SV=1	P14373	TRIM27	0	5	+Inf	+Inf
2486	Ankyrin repeat domain-containing protein 17 OS=Homo sapiens OX=9606 GN=ANKRD17 PE=1 SV=3	O75179	ANKRD17	0	14	+Inf	+Inf
2490	Small glutamine-rich tetratricopeptide repeat-containing protein alpha OS=Homo sapiens OX=9606 GN=SGTA PE=1 SV=1	O43765	SGTA	0	4	+Inf	+Inf
2491	Major vault protein isoform C (Fragment) OS=Homo sapiens OX=9606 GN=MVP PE=2 SV=1	X5D7K9	MVP	0	4	+Inf	+Inf
2492	DNA topoisomerase 3-alpha OS=Homo sapiens OX=9606 GN=TOP3A PE=1 SV=1	Q13472	TOP3A	0	4	+Inf	+Inf
2493	Sequestosome-1 OS=Homo sapiens OX=9606 GN=SQSTM1 PE=1 SV=1	E7EMC7	SQSTM1	0	4	+Inf	+Inf
2496	Uncharacterized protein OS=Homo sapiens OX=9606 GN=FLJ20643 PE=4 SV=1	A0A024QZE9	FLJ20643	0	4	+Inf	+Inf
2498	AP-4 complex subunit mu-1 OS=Homo sapiens OX=9606 GN=AP4M1 PE=1 SV=2	O00189	AP4M1	0	4	+Inf	+Inf
2500	Copper chaperone for superoxide dismutase OS=Homo sapiens OX=9606 GN=CCS PE=1 SV=1	O14618	CCS	0	5	+Inf	+Inf
2501	Isoform 2 of Transportin-2 OS=Homo sapiens OX=9606 GN=TNPO2	O14787	TNPO2	0	5	+Inf	+Inf
2502	Mitochondrial ribonuclease P catalytic subunit OS=Homo sapiens OX=9606 GN=KIAA0391 PE=1 SV=2	O15091	KIAA0391	0	4	+Inf	+Inf
2503	28S ribosomal protein S12, mitochondrial OS=Homo sapiens OX=9606 GN=MRPS12 PE=1 SV=1	O15235	MRPS12	0	4	+Inf	+Inf
2504	Centromere/kinetochore protein zw10 homolog OS=Homo sapiens OX=9606 GN=ZW10 PE=1 SV=3	O43264	ZW10	0	6	+Inf	+Inf
2505	Protein SCO2 homolog, mitochondrial OS=Homo sapiens OX=9606 GN=SCO2 PE=1 SV=3	O43819	SCO2	0	4	+Inf	+Inf
2506	UBX domain-containing protein 7 OS=Homo sapiens OX=9606 GN=UBXN7 PE=1 SV=2	O94888	UBXN7	0	6	+Inf	+Inf
2507	Interferon-induced protein with tetratricopeptide repeats 1 OS=Homo sapiens OX=9606 GN=IFIT1 PE=1 SV=2	P09914	IFIT1	0	5	+Inf	+Inf
2508	General transcription and DNA repair factor IIH helicase subunit XPB OS=Homo sapiens OX=9606 GN=ERCC3 PE=1 SV=1	P19447	ERCC3	0	5	+Inf	+Inf
2509	N-alpha-acetyltransferase 10 OS=Homo sapiens OX=9606 GN=NAA10 PE=1 SV=1	P41227	NAA10	0	4	+Inf	+Inf
2510	Phosphatidylinositol 4-kinase alpha OS=Homo sapiens OX=9606 GN=PI4KA PE=1 SV=4	P42356	PI4KA	0	4	+Inf	+Inf
2512	28S ribosomal protein S29, mitochondrial OS=Homo sapiens OX=9606 GN=DAP3 PE=1 SV=1	P51398	DAP3	0	6	+Inf	+Inf
2513	Zinc finger protein 121 OS=Homo sapiens OX=9606 GN=ZNF121 PE=3 SV=2	P58317	ZNF121	0	5	+Inf	+Inf
2514	Triosephosphate isomerase OS=Homo sapiens OX=9606 GN=TPI1 PE=1 SV=3	P60174	TPI1	0	5	+Inf	+Inf
2515	Ubiquitin-conjugating enzyme E2 H OS=Homo sapiens OX=9606 GN=UBE2H PE=1 SV=1	P62256	UBE2H	0	5	+Inf	+Inf
2516	Tyrosine-protein kinase transmembrane receptor ROR2 OS=Homo sapiens OX=9606 GN=ROR2 PE=1 SV=2	Q01974	ROR2	0	6	+Inf	+Inf
2517	Cell division cycle protein 20 homolog OS=Homo sapiens OX=9606 GN=CDC20 PE=1 SV=2	Q12834	CDC20	0	5	+Inf	+Inf
2518	Ras suppressor protein 1 OS=Homo sapiens OX=9606 GN=RSU1 PE=1 SV=3	Q15404	RSU1	0	4	+Inf	+Inf
2519	Isoform 2 of TSC22 domain family protein 1 OS=Homo sapiens OX=9606 GN=TSC22D1	Q15714	TSC22D1	0	5	+Inf	+Inf
2520	Sterol-4-alpha-carboxylate 3-dehydrogenase, decarboxylating OS=Homo sapiens OX=9606 GN=NSDHL PE=1 SV=2	Q15738	NSDHL	0	5	+Inf	+Inf
2521	DNA excision repair protein ERCC-6-like OS=Homo sapiens OX=9606 GN=ERCC6L PE=1 SV=1	Q2NKX8	ERCC6L	0	5	+Inf	+Inf
2522	UPF0538 protein C2orf76 OS=Homo sapiens OX=9606 GN=C2orf76 PE=1 SV=3	Q3KRA6	C2orf76	0	6	+Inf	+Inf
2523	DENN domain-containing protein 4C OS=Homo sapiens OX=9606 GN=DENND4C PE=1 SV=3	Q5VZ89	DENND4C	0	4	+Inf	+Inf
2524	COMM domain-containing protein 6 OS=Homo sapiens OX=9606 GN=COMMD6 PE=1 SV=1	Q7Z4G1	COMMD6	0	5	+Inf	+Inf
2525	Acyl-coenzyme A thioesterase 1 OS=Homo sapiens OX=9606 GN=ACOT1 PE=1 SV=1	Q86TX2	ACOT1	0	5	+Inf	+Inf
2526	Retinol dehydrogenase 10 OS=Homo sapiens OX=9606 GN=RDH10 PE=1 SV=1	Q8IZV5	RDH10	0	4	+Inf	+Inf
2528	Isoform 2 of Activating signal cointegrator 1 complex subunit 1 OS=Homo sapiens OX=9606 GN=ASCC1	Q8N9N2	ASCC1	0	6	+Inf	+Inf
2529	Terminal nucleotidyltransferase 4A OS=Homo sapiens OX=9606 GN=TENT4B PE=1 SV=2	Q8NDF8	TENT4B	0	4	+Inf	+Inf
2531	Isoform 2 of Splicing regulatory glutamine/lysine-rich protein 1 OS=Homo sapiens OX=9606 GN=SREK1	Q8WXA9	SREK1	0	6	+Inf	+Inf
2532	FLYWCH family member 2 OS=Homo sapiens OX=9606 GN=FLYWCH2 PE=1 SV=1	Q96CP2	FLYWCH2	0	5	+Inf	+Inf
2533	RecQ-mediated genome instability protein 2 OS=Homo sapiens OX=9606 GN=RMI2 PE=1 SV=2	Q96E14	RMI2	0	5	+Inf	+Inf
2534	Protein Spindly OS=Homo sapiens OX=9606 GN=SPDL1 PE=1 SV=2	Q96EA4	SPDL1	0	4	+Inf	+Inf
2535	Acyl-CoA-binding domain-containing protein 6 OS=Homo sapiens OX=9606 GN=ACBD6 PE=1 SV=1	Q9BR61	ACBD6	0	6	+Inf	+Inf
2536	COBW domain-containing protein 1 OS=Homo sapiens OX=9606 GN=CBWD1 PE=2 SV=1	Q9BRT8	CBWD1	0	5	+Inf	+Inf
2537	Programmed cell death protein 10 OS=Homo sapiens OX=9606 GN=PDCD10 PE=1 SV=1	Q9BUL8	PDCD10	0	4	+Inf	+Inf
2538	Oxysterol-binding protein-related protein 10 OS=Homo sapiens OX=9606 GN=OSBPL10 PE=1 SV=2	Q9BXB5	OSBPL10	0	4	+Inf	+Inf
2541	Protein FAM83D OS=Homo sapiens OX=9606 GN=FAM83D PE=1 SV=3	Q9H4H8	FAM83D	0	4	+Inf	+Inf
2542	PDZ and LIM domain protein 7 OS=Homo sapiens OX=9606 GN=PDLIM7 PE=1 SV=1	Q9NR12	PDLIM7	0	4	+Inf	+Inf
2543	Muscleblind-like protein 1 OS=Homo sapiens OX=9606 GN=MBNL1 PE=1 SV=2	Q9NR56	MBNL1	0	4	+Inf	+Inf
2544	Exocyst complex component 1 OS=Homo sapiens OX=9606 GN=EXOC1 PE=1 SV=4	Q9NV70	EXOC1	0	4	+Inf	+Inf
2545	Vacuolar protein sorting-associated protein 18 homolog OS=Homo sapiens OX=9606 GN=VPS18 PE=1 SV=2	Q9P253	VPS18	0	4	+Inf	+Inf
2546	Peflin OS=Homo sapiens OX=9606 GN=PEF1 PE=1 SV=1	Q9UBV8	PEF1	0	6	+Inf	+Inf
2547	Mitochondrial peptide methionine sulfoxide reductase OS=Homo sapiens OX=9606 GN=MSRA PE=1 SV=1	Q9UJ68	MSRA	0	6	+Inf	+Inf
2548	E3 ubiquitin-protein ligase RNF115 OS=Homo sapiens OX=9606 GN=RNF115 PE=1 SV=2	Q9Y4L5	RNF115	0	6	+Inf	+Inf
2549	Origin recognition complex subunit 6 OS=Homo sapiens OX=9606 GN=ORC6 PE=1 SV=1	Q9Y5N6	ORC6	0	4	+Inf	+Inf
2550	Uncharacterized protein (Fragment) OS=Homo sapiens OX=9606 PE=3 SV=1	H0YIV9	H0YIV9	0	4	+Inf	+Inf
2551	Thyroid receptor-interacting protein 6 OS=Homo sapiens OX=9606 GN=TRIP6 PE=1 SV=3	Q15654	TRIP6	0	4	+Inf	+Inf
2553	Serine/threonine-protein kinase WNK1 OS=Homo sapiens OX=9606 GN=WNK1 PE=1 SV=2	Q9H4A3	WNK1	0	4	+Inf	+Inf
2554	Trafficking protein particle complex subunit 2-like protein OS=Homo sapiens OX=9606 GN=TRAPPC2L PE=1 SV=1	Q9UL33	TRAPPC2L	0	4	+Inf	+Inf
2557	Proline-rich protein 11 OS=Homo sapiens OX=9606 GN=PRR11 PE=1 SV=1	Q96HE9	PRR11	0	4	+Inf	+Inf
2559	Peptide deformylase, mitochondrial OS=Homo sapiens OX=9606 GN=PDF PE=1 SV=1	Q9HBH1	PDF	0	4	+Inf	+Inf
2563	Cyclin-dependent kinases regulatory subunit 1 OS=Homo sapiens OX=9606 GN=CKS1B PE=1 SV=1	P61024	CKS1B	0	5	+Inf	+Inf
2568	E3 ubiquitin-protein ligase RING2 OS=Homo sapiens OX=9606 GN=RNF2 PE=1 SV=1	Q99496	RNF2	0	7	+Inf	+Inf
2570	ESRP1/RAF1 fusion protein OS=Homo sapiens OX=9606 PE=2 SV=1	D7PBN3	D7PBN3	0	4	+Inf	+Inf
2653	Interferon-induced transmembrane protein 3 OS=Homo sapiens OX=9606 GN=IFITM3 PE=1 SV=2	Q01628	IFITM3	0	4	+Inf	+Inf
2654	AMME syndrome candidate gene 1 protein OS=Homo sapiens OX=9606 GN=AMMECR1 PE=1 SV=1	Q9Y4X0	AMMECR1	0	4	+Inf	+Inf
2657	GDP-D-glucose phosphorylase 1 OS=Homo sapiens OX=9606 GN=GDPGP1 PE=1 SV=2	Q6ZNW5	GDPGP1	0	4	+Inf	+Inf
2664	Protein MON2 homolog OS=Homo sapiens OX=9606 GN=MON2 PE=1 SV=3	Q7Z3U7	MON2	0	4	+Inf	+Inf
2668	Lanosterol synthase OS=Homo sapiens OX=9606 GN=LSS PE=1 SV=1	P48449	LSS	0	4	+Inf	+Inf
2669	Acetyl-CoA carboxylase OS=Homo sapiens OX=9606 PE=2 SV=1	A2NX49	A2NX49	0	32	+Inf	+Inf
2689	Porphobilinogen deaminase OS=Homo sapiens OX=9606 GN=HMBS PE=1 SV=2	P08397	HMBS	0	4	+Inf	+Inf
2691	Trafficking protein particle complex subunit 3 OS=Homo sapiens OX=9606 GN=TRAPPC3 PE=1 SV=1	O43617	TRAPPC3	0	4	+Inf	+Inf
2696	Stromal membrane-associated protein 2 OS=Homo sapiens OX=9606 GN=SMAP2 PE=1 SV=1	Q8WU79	SMAP2	0	4	+Inf	+Inf
2708	Actin-related protein 5 OS=Homo sapiens OX=9606 GN=ACTR5 PE=1 SV=2	Q9H9F9	ACTR5	0	4	+Inf	+Inf
2713	Low density lipoprotein receptor adapter protein 1 OS=Homo sapiens OX=9606 GN=LDLRAP1 PE=1 SV=3	Q5SW96	LDLRAP1	0	4	+Inf	+Inf
2714	ATP-dependent 6-phosphofructokinase, liver type OS=Homo sapiens OX=9606 GN=PFKL PE=1 SV=6	P17858	PFKL	0	5	+Inf	+Inf
2733	F-BAR and double SH3 domains protein 2 OS=Homo sapiens OX=9606 GN=FCHSD2 PE=1 SV=3	O94868	FCHSD2	0	4	+Inf	+Inf
2734	Dual-specificity protein phosphatase 3 (Fragment) OS=Homo sapiens OX=9606 GN=DUSP3 PE=1 SV=1	K7ES89	DUSP3	0	4	+Inf	+Inf
2740	Caspase 8 isoform C OS=Homo sapiens OX=9606 GN=CASP8 PE=2 SV=1	B5BU46	CASP8	0	4	+Inf	+Inf
2742	FARSLA protein OS=Homo sapiens OX=9606 GN=FARSLA PE=2 SV=1	Q6IBR2	FARSLA	0	5	+Inf	+Inf
2747	DDRGK domain-containing protein 1 OS=Homo sapiens OX=9606 GN=DDRGK1 PE=1 SV=2	Q96HY6	DDRGK1	0	4	+Inf	+Inf
2748	Heat shock protein 75 kDa, mitochondrial OS=Homo sapiens OX=9606 GN=TRAP1 PE=1 SV=3	Q12931	TRAP1	0	4	+Inf	+Inf
2749	DNA-directed RNA polymerases I and III subunit RPAC1 (Fragment) OS=Homo sapiens OX=9606 GN=POLR1C PE=1 SV=1	H0Y723	POLR1C	0	12	+Inf	+Inf
2754	DnaJ (Hsp40) homolog, subfamily B, member 12, isoform CRA_c OS=Homo sapiens OX=9606 GN=DNAJB12 PE=1 SV=1	J3KPS0	DNAJB12	0	4	+Inf	+Inf
2755	Exocyst complex component 5 OS=Homo sapiens OX=9606 GN=EXOC5 PE=1 SV=1	O00471	EXOC5	0	4	+Inf	+Inf
2757	UDP-glucose 6-dehydrogenase OS=Homo sapiens OX=9606 GN=UGDH PE=1 SV=1	O60701	UGDH	0	5	+Inf	+Inf
2760	Pyruvate dehydrogenase E1 component subunit beta, mitochondrial OS=Homo sapiens OX=9606 GN=PDHB PE=1 SV=3	P11177	PDHB	0	4	+Inf	+Inf
2761	Ribonucleoside-diphosphate reductase large subunit OS=Homo sapiens OX=9606 GN=RRM1 PE=1 SV=1	P23921	RRM1	0	4	+Inf	+Inf
2765	Tyrosine-protein phosphatase non-receptor type 9 OS=Homo sapiens OX=9606 GN=PTPN9 PE=1 SV=1	P43378	PTPN9	0	4	+Inf	+Inf
2766	Cytochrome b-c1 complex subunit Rieske, mitochondrial OS=Homo sapiens OX=9606 GN=UQCRFS1 PE=1 SV=2	P47985	UQCRFS1	0	5	+Inf	+Inf
2768	39S ribosomal protein L19, mitochondrial OS=Homo sapiens OX=9606 GN=MRPL19 PE=1 SV=2	P49406	MRPL19	0	4	+Inf	+Inf
2769	HRAS-like suppressor 3 OS=Homo sapiens OX=9606 GN=PLA2G16 PE=1 SV=2	P53816	PLA2G16	0	4	+Inf	+Inf
2771	DDB1- and CUL4-associated factor 7 OS=Homo sapiens OX=9606 GN=DCAF7 PE=1 SV=1	P61962	DCAF7	0	4	+Inf	+Inf
2772	Neuronal calcium sensor 1 OS=Homo sapiens OX=9606 GN=NCS1 PE=1 SV=2	P62166	NCS1	0	4	+Inf	+Inf
2773	TATA box-binding protein-like protein 1 OS=Homo sapiens OX=9606 GN=TBPL1 PE=1 SV=1	P62380	TBPL1	0	4	+Inf	+Inf
2774	28S ribosomal protein S34, mitochondrial OS=Homo sapiens OX=9606 GN=MRPS34 PE=1 SV=2	P82930	MRPS34	0	4	+Inf	+Inf
2775	DNA-binding protein inhibitor ID-3 OS=Homo sapiens OX=9606 GN=ID3 PE=1 SV=2	Q02535	ID3	0	5	+Inf	+Inf
2776	GA-binding protein alpha chain OS=Homo sapiens OX=9606 GN=GABPA PE=1 SV=1	Q06546	GABPA	0	4	+Inf	+Inf
2777	Amino-terminal enhancer of split OS=Homo sapiens OX=9606 GN=AES PE=1 SV=4	Q08117	AES	0	4	+Inf	+Inf
2778	cGMP-inhibited 3',5'-cyclic phosphodiesterase B OS=Homo sapiens OX=9606 GN=PDE3B PE=1 SV=2	Q13370	PDE3B	0	5	+Inf	+Inf
2779	Nicotinate-nucleotide pyrophosphorylase [carboxylating] OS=Homo sapiens OX=9606 GN=QPRT PE=1 SV=3	Q15274	QPRT	0	5	+Inf	+Inf
2781	39S ribosomal protein L23, mitochondrial OS=Homo sapiens OX=9606 GN=MRPL23 PE=1 SV=1	Q16540	MRPL23	0	4	+Inf	+Inf
2782	SH3 domain-containing protein 19 OS=Homo sapiens OX=9606 GN=SH3D19 PE=1 SV=2	Q5HYK7	SH3D19	0	4	+Inf	+Inf
2784	RWD domain-containing protein 4 OS=Homo sapiens OX=9606 GN=RWDD4 PE=1 SV=3	Q6NW29	RWDD4	0	4	+Inf	+Inf
2785	Iron-sulfur cluster assembly 2 homolog, mitochondrial OS=Homo sapiens OX=9606 GN=ISCA2 PE=1 SV=2	Q86U28	ISCA2	0	4	+Inf	+Inf
2786	CDK2-associated and cullin domain-containing protein 1 OS=Homo sapiens OX=9606 GN=CACUL1 PE=1 SV=1	Q86Y37	CACUL1	0	4	+Inf	+Inf
2789	ADP-ribosylation factor GTPase-activating protein 1 OS=Homo sapiens OX=9606 GN=ARFGAP1 PE=1 SV=2	Q8N6T3	ARFGAP1	0	4	+Inf	+Inf
2790	Junction-mediating and -regulatory protein OS=Homo sapiens OX=9606 GN=JMY PE=1 SV=2	Q8N9B5	JMY	0	4	+Inf	+Inf
2791	SHC SH2 domain-binding protein 1 OS=Homo sapiens OX=9606 GN=SHCBP1 PE=1 SV=3	Q8NEM2	SHCBP1	0	4	+Inf	+Inf
2793	COP9 signalosome complex subunit 8 OS=Homo sapiens OX=9606 GN=COPS8 PE=1 SV=1	Q99627	COPS8	0	5	+Inf	+Inf
2794	Thioredoxin domain-containing protein 17 OS=Homo sapiens OX=9606 GN=TXNDC17 PE=1 SV=1	Q9BRA2	TXNDC17	0	4	+Inf	+Inf
2795	Proteasomal ATPase-associated factor 1 OS=Homo sapiens OX=9606 GN=PAAF1 PE=1 SV=2	Q9BRP4	PAAF1	0	5	+Inf	+Inf
2796	Thiamine-triphosphatase OS=Homo sapiens OX=9606 GN=THTPA PE=1 SV=3	Q9BU02	THTPA	0	4	+Inf	+Inf
2797	Sulfiredoxin-1 OS=Homo sapiens OX=9606 GN=SRXN1 PE=1 SV=2	Q9BYN0	SRXN1	0	5	+Inf	+Inf
2801	39S ribosomal protein L47, mitochondrial OS=Homo sapiens OX=9606 GN=MRPL47 PE=1 SV=2	Q9HD33	MRPL47	0	5	+Inf	+Inf
2802	Mid1-interacting protein 1 OS=Homo sapiens OX=9606 GN=MID1IP1 PE=1 SV=1	Q9NPA3	MID1IP1	0	4	+Inf	+Inf
2803	Probable ATP-dependent RNA helicase DDX28 OS=Homo sapiens OX=9606 GN=DDX28 PE=1 SV=2	Q9NUL7	DDX28	0	5	+Inf	+Inf
2805	COMM domain-containing protein 8 OS=Homo sapiens OX=9606 GN=COMMD8 PE=1 SV=1	Q9NX08	COMMD8	0	5	+Inf	+Inf
2807	39S ribosomal protein L15, mitochondrial OS=Homo sapiens OX=9606 GN=MRPL15 PE=1 SV=1	Q9P015	MRPL15	0	5	+Inf	+Inf
2808	Leucine-rich repeat and WD repeat-containing protein 1 OS=Homo sapiens OX=9606 GN=LRWD1 PE=1 SV=2	Q9UFC0	LRWD1	0	4	+Inf	+Inf
2810	Proteasome maturation protein OS=Homo sapiens OX=9606 GN=POMP PE=1 SV=1	Q9Y244	POMP	0	4	+Inf	+Inf
2811	ADP-ribosylation factor-like protein 2-binding protein OS=Homo sapiens OX=9606 GN=ARL2BP PE=1 SV=1	Q9Y2Y0	ARL2BP	0	4	+Inf	+Inf
2812	RNA-binding motif protein, X-linked 2 OS=Homo sapiens OX=9606 GN=RBMX2 PE=1 SV=2	Q9Y388	RBMX2	0	4	+Inf	+Inf
2813	F-box only protein 7 OS=Homo sapiens OX=9606 GN=FBXO7 PE=1 SV=1	Q9Y3I1	FBXO7	0	4	+Inf	+Inf
2816	Lactoylglutathione lyase OS=Homo sapiens OX=9606 GN=GLO1 PE=1 SV=4	Q04760	GLO1	0	4	+Inf	+Inf
2821	Agmatinase, mitochondrial OS=Homo sapiens OX=9606 GN=AGMAT PE=1 SV=2	Q9BSE5	AGMAT	0	4	+Inf	+Inf
2822	Polyadenylate-binding protein-interacting protein 1 OS=Homo sapiens OX=9606 GN=PAIP1 PE=1 SV=1	Q9H074	PAIP1	0	4	+Inf	+Inf
2823	Isoform 3 of Thioredoxin reductase 1, cytoplasmic OS=Homo sapiens OX=9606 GN=TXNRD1	Q16881	TXNRD1	0	4	+Inf	+Inf
2825	39S ribosomal protein L30, mitochondrial OS=Homo sapiens OX=9606 GN=MRPL30 PE=1 SV=1	Q8TCC3	MRPL30	0	5	+Inf	+Inf
2828	Golgi to ER traffic protein 4 homolog OS=Homo sapiens OX=9606 GN=GET4 PE=1 SV=1	Q7L5D6	GET4	0	4	+Inf	+Inf
2833	Ubiquitinyl hydrolase 1 (Fragment) OS=Homo sapiens OX=9606 GN=USP3 PE=2 SV=1	Q498Y2	USP3	0	4	+Inf	+Inf
2835	Embryonic stem cell-specific 5-hydroxymethylcytosine-binding protein OS=Homo sapiens OX=9606 GN=HMCES PE=1 SV=1	Q96FZ2	HMCES	0	4	+Inf	+Inf
2841	Cytoplasmic dynein 1 light intermediate chain 1 OS=Homo sapiens OX=9606 GN=DYNC1LI1 PE=1 SV=3	Q9Y6G9	DYNC1LI1	0	4	+Inf	+Inf
2853	Isoform 3 of Cyclin-dependent kinase 16 OS=Homo sapiens OX=9606 GN=CDK16	Q00536	CDK16	0	4	+Inf	+Inf
2855	Serine/threonine-protein kinase greatwall OS=Homo sapiens OX=9606 GN=MASTL PE=1 SV=1	Q96GX5	MASTL	0	5	+Inf	+Inf
2857	Isoform 4 of Serine/threonine-protein phosphatase 2A 56 kDa regulatory subunit gamma isoform OS=Homo sapiens OX=9606 GN=PPP2R5C	Q13362	PPP2R5C	0	6	+Inf	+Inf
2858	Serine/threonine-protein phosphatase 6 catalytic subunit OS=Homo sapiens OX=9606 GN=PPP6C PE=1 SV=1	O00743	PPP6C	0	4	+Inf	+Inf
2878	Histone H2B type 1-A OS=Homo sapiens OX=9606 GN=HIST1H2BA PE=1 SV=3	Q96A08	HIST1H2BA	0	130	+Inf	+Inf
2884	Eukaryotic translation initiation factor 4 gamma 2 OS=Homo sapiens OX=9606 GN=EIF4G2 PE=1 SV=1	P78344	EIF4G2	0	84	+Inf	+Inf
2923	cDNA FLJ53652, highly similar to Mitochondrial 28S ribosomal protein S27 OS=Homo sapiens OX=9606 PE=2 SV=1	B4DT94	B4DT94	0	14	+Inf	+Inf
2961	Kinesin-like protein KIF1C OS=Homo sapiens OX=9606 GN=KIF1C PE=1 SV=3	O43896	KIF1C	0	4	+Inf	+Inf
2969	ADP/ATP translocase 3 OS=Homo sapiens OX=9606 GN=SLC25A6 PE=1 SV=4	P12236	SLC25A6	0	14	+Inf	+Inf
2994	MAP/microtubule affinity-regulating kinase 3 OS=Homo sapiens OX=9606 GN=MARK3 PE=1 SV=5	P27448	MARK3	0	4	+Inf	+Inf
3014	Probable ATP-dependent RNA helicase DDX4 OS=Homo sapiens OX=9606 GN=DDX4 PE=1 SV=2	Q9NQI0	DDX4	0	9	+Inf	+Inf
3035	Isoform 2 of SAC3 domain-containing protein 1 OS=Homo sapiens OX=9606 GN=SAC3D1	A6NKF1	SAC3D1	0	4	+Inf	+Inf
3036	Endophilin-B2 OS=Homo sapiens OX=9606 GN=SH3GLB2 PE=1 SV=1	B7ZC39	SH3GLB2	0	4	+Inf	+Inf
3037	Inositol monophosphatase 2 OS=Homo sapiens OX=9606 GN=IMPA2 PE=1 SV=1	O14732	IMPA2	0	4	+Inf	+Inf
3040	Eukaryotic translation initiation factor 4E type 2 OS=Homo sapiens OX=9606 GN=EIF4E2 PE=1 SV=1	O60573	EIF4E2	0	4	+Inf	+Inf
3042	SH3 domain-binding glutamic acid-rich-like protein OS=Homo sapiens OX=9606 GN=SH3BGRL PE=1 SV=1	O75368	SH3BGRL	0	4	+Inf	+Inf
3043	NADH dehydrogenase [ubiquinone] 1 beta subcomplex subunit 4 OS=Homo sapiens OX=9606 GN=NDUFB4 PE=1 SV=3	O95168	NDUFB4	0	4	+Inf	+Inf
3044	Acylphosphatase-2 OS=Homo sapiens OX=9606 GN=ACYP2 PE=1 SV=2	P14621	ACYP2	0	4	+Inf	+Inf
3048	ETS-related transcription factor Elf-1 OS=Homo sapiens OX=9606 GN=ELF1 PE=1 SV=2	P32519	ELF1	0	4	+Inf	+Inf
3050	Crk-like protein OS=Homo sapiens OX=9606 GN=CRKL PE=1 SV=1	P46109	CRKL	0	4	+Inf	+Inf
3054	Angio-associated migratory cell protein OS=Homo sapiens OX=9606 GN=AAMP PE=1 SV=2	Q13685	AAMP	0	4	+Inf	+Inf
3055	Kelch-like ECH-associated protein 1 OS=Homo sapiens OX=9606 GN=KEAP1 PE=1 SV=2	Q14145	KEAP1	0	4	+Inf	+Inf
3056	Endoribonuclease LACTB2 OS=Homo sapiens OX=9606 GN=LACTB2 PE=1 SV=2	Q53H82	LACTB2	0	4	+Inf	+Inf
3059	DAZAP1/MEF2D fusion protein OS=Homo sapiens OX=9606 GN=DAZAP1/MEF2D fusion PE=2 SV=1	Q5IRN2	DAZAP1/MEF2D	0	4	+Inf	+Inf
3062	Serine/threonine-protein kinase ULK3 OS=Homo sapiens OX=9606 GN=ULK3 PE=1 SV=2	Q6PHR2	ULK3	0	4	+Inf	+Inf
3064	Charged multivesicular body protein 7 OS=Homo sapiens OX=9606 GN=CHMP7 PE=1 SV=1	Q8WUX9	CHMP7	0	4	+Inf	+Inf
3066	RalBP1-associated Eps domain-containing protein 1 OS=Homo sapiens OX=9606 GN=REPS1 PE=1 SV=3	Q96D71	REPS1	0	4	+Inf	+Inf
3067	Carboxymethylenebutenolidase homolog OS=Homo sapiens OX=9606 GN=CMBL PE=1 SV=1	Q96DG6	CMBL	0	4	+Inf	+Inf
3068	Protein KTI12 homolog OS=Homo sapiens OX=9606 GN=KTI12 PE=1 SV=1	Q96EK9	KTI12	0	4	+Inf	+Inf
3069	Probable asparagine--tRNA ligase, mitochondrial OS=Homo sapiens OX=9606 GN=NARS2 PE=1 SV=3	Q96I59	NARS2	0	4	+Inf	+Inf
3070	DnaJ homolog subfamily C member 30, mitochondrial OS=Homo sapiens OX=9606 GN=DNAJC30 PE=1 SV=3	Q96LL9	DNAJC30	0	4	+Inf	+Inf
3071	Ubiquitin-like protein 7 OS=Homo sapiens OX=9606 GN=UBL7 PE=1 SV=2	Q96S82	UBL7	0	4	+Inf	+Inf
3072	Forkhead box protein C2 OS=Homo sapiens OX=9606 GN=FOXC2 PE=1 SV=1	Q99958	FOXC2	0	4	+Inf	+Inf
3073	Centrosomal protein of 44 kDa OS=Homo sapiens OX=9606 GN=CEP44 PE=1 SV=2	Q9C0F1	CEP44	0	4	+Inf	+Inf
3075	dCTP pyrophosphatase 1 OS=Homo sapiens OX=9606 GN=DCTPP1 PE=1 SV=1	Q9H773	DCTPP1	0	4	+Inf	+Inf
3076	Ubiquitin-like-conjugating enzyme ATG3 OS=Homo sapiens OX=9606 GN=ATG3 PE=1 SV=1	Q9NT62	ATG3	0	4	+Inf	+Inf
3078	HAUS augmin-like complex subunit 2 OS=Homo sapiens OX=9606 GN=HAUS2 PE=1 SV=1	Q9NVX0	HAUS2	0	4	+Inf	+Inf
3081	Protein IMPACT OS=Homo sapiens OX=9606 GN=IMPACT PE=1 SV=2	Q9P2X3	IMPACT	0	4	+Inf	+Inf
3088	Mediator of RNA polymerase II transcription subunit 31 OS=Homo sapiens OX=9606 GN=MED31 PE=1 SV=1	Q9Y3C7	MED31	0	4	+Inf	+Inf
3102	SND1-BRAF fusion OS=Homo sapiens OX=9606 PE=2 SV=1	I6TRR8	I6TRR8	0	88	+Inf	+Inf
3116	YTH domain-containing family protein 1 OS=Homo sapiens OX=9606 GN=YTHDF1 PE=1 SV=1	Q9BYJ9	YTHDF1	0	5	+Inf	+Inf
3139	AP complex subunit sigma OS=Homo sapiens OX=9606 GN=AP1S2 PE=3 SV=1	A0A024RBX8	AP1S2	0	4	+Inf	+Inf
3141	Cytochrome c oxidase subunit 6B1 OS=Homo sapiens OX=9606 GN=COX6B1 PE=1 SV=2	P14854	COX6B1	0	4	+Inf	+Inf
3142	Transmembrane protein 11, mitochondrial OS=Homo sapiens OX=9606 GN=TMEM11 PE=1 SV=1	P17152	TMEM11	0	4	+Inf	+Inf
3144	Myeloid leukemia factor 1 OS=Homo sapiens OX=9606 GN=MLF1 PE=1 SV=1	P58340	MLF1	0	4	+Inf	+Inf
3145	Kita-kyushu lung cancer antigen 1 OS=Homo sapiens OX=9606 GN=CT83 PE=1 SV=1	Q5H943	CT83	0	4	+Inf	+Inf
3146	39S ribosomal protein L41, mitochondrial OS=Homo sapiens OX=9606 GN=MRPL41 PE=1 SV=1	Q8IXM3	MRPL41	0	4	+Inf	+Inf
3170	Beta-parvin OS=Homo sapiens OX=9606 GN=PARVB PE=1 SV=1	Q9HBI1	PARVB	0	4	+Inf	+Inf
3183	Mitogen-activated protein kinase OS=Homo sapiens OX=9606 GN=MAPK3 PE=1 SV=1	E9PQW4	MAPK3	0	6	+Inf	+Inf
3200	Putative cytochrome b-c1 complex subunit Rieske-like protein 1 OS=Homo sapiens OX=9606 GN=UQCRFS1P1 PE=5 SV=1	P0C7P4	UQCRFS1P1	0	4	+Inf	+Inf
3209	Keratin, type I cuticular Ha4 OS=Homo sapiens OX=9606 GN=KRT34 PE=3 SV=1	A0A140TA69	KRT34	0	13	+Inf	+Inf
3282	Heterogeneous nuclear ribonucleoprotein L (Fragment) OS=Homo sapiens OX=9606 GN=HNRNPL PE=1 SV=1	A0A3B3ITJ4	HNRNPL	0	57	+Inf	+Inf
3315	Histone deacetylase 3 OS=Homo sapiens OX=9606 GN=HDAC3 PE=1 SV=2	O15379	HDAC3	0	6	+Inf	+Inf
3367	cAMP-dependent protein kinase catalytic subunit beta OS=Homo sapiens OX=9606 GN=PRKACB PE=1 SV=2	P22694	PRKACB	0	10	+Inf	+Inf
3392	Poly(rC)-binding protein 2 OS=Homo sapiens OX=9606 GN=PCBP2 PE=1 SV=1	F8VZX2	PCBP2	0	53	+Inf	+Inf
3398	Keratin, type II cuticular Hb3 OS=Homo sapiens OX=9606 GN=KRT83 PE=1 SV=2	P78385	KRT83	0	14	+Inf	+Inf
3401	Mitogen-activated protein kinase 14 OS=Homo sapiens OX=9606 GN=MAPK14 PE=1 SV=3	Q16539	MAPK14	0	13	+Inf	+Inf
3438	Keratin, type I cuticular Ha3-I OS=Homo sapiens OX=9606 GN=KRT33A PE=2 SV=2	O76009	KRT33A	0	13	+Inf	+Inf
3519	Keratin, type II cytoskeletal 2 oral OS=Homo sapiens OX=9606 GN=KRT76 PE=1 SV=2	Q01546	KRT76	0	18	+Inf	+Inf
3557	Isoform 4 of Double-stranded RNA-specific adenosine deaminase OS=Homo sapiens OX=9606 GN=ADAR	P55265	ADAR	0	76	+Inf	+Inf
3560	Heat shock 70 kDa protein 1-like OS=Homo sapiens OX=9606 GN=HSPA1L PE=1 SV=2	P34931	HSPA1L	0	71	+Inf	+Inf
3578	Clustered mitochondria protein homolog (Fragment) OS=Homo sapiens OX=9606 GN=CLUH PE=1 SV=2	I3L2B0	CLUH	0	30	+Inf	+Inf
3580	Isoform 2 of RAC-beta serine/threonine-protein kinase OS=Homo sapiens OX=9606 GN=AKT2	P31751	AKT2	0	4	+Inf	+Inf
3582	Tripartite motif-containing 25 variant (Fragment) OS=Homo sapiens OX=9606 PE=2 SV=1	Q59GW5	Q59GW5	0	27	+Inf	+Inf
3640	C-terminal binding protein 1 OS=Homo sapiens OX=9606 GN=CTBP1 PE=2 SV=1	Q4KMQ8	CTBP1	0	4	+Inf	+Inf
3656	Isoform 3 of Bcl-2-like protein 2 OS=Homo sapiens OX=9606 GN=BCL2L2	Q92843	BCL2L2	0	10	+Inf	+Inf
3689	L-lactate dehydrogenase B chain OS=Homo sapiens OX=9606 GN=LDHB PE=1 SV=2	P07195	LDHB	0	4	+Inf	+Inf
3693	Aldehyde dehydrogenase family 3 member B1 OS=Homo sapiens OX=9606 GN=ALDH3B1 PE=1 SV=1	P43353	ALDH3B1	0	5	+Inf	+Inf
3756	Splicing factor, arginine/serine-rich 15 OS=Homo sapiens OX=9606 GN=SCAF4 PE=1 SV=3	O95104	SCAF4	0	4	+Inf	+Inf
3760	cDNA FLJ57190, highly similar to Actin-binding protein anillin OS=Homo sapiens OX=9606 PE=2 SV=1	B4DSL6	B4DSL6	0	7	+Inf	+Inf
3811	Tubulin alpha chain-like 3 OS=Homo sapiens OX=9606 GN=TUBAL3 PE=1 SV=2	A6NHL2	TUBAL3	0	13	+Inf	+Inf
3846	Ubiquitin-60S ribosomal protein L40 (Fragment) OS=Homo sapiens OX=9606 GN=UBA52 PE=1 SV=1	M0R2S1	UBA52	0	167	+Inf	+Inf
3851	Serine/arginine-rich splicing factor 8 OS=Homo sapiens OX=9606 GN=SRSF8 PE=1 SV=1	Q9BRL6	SRSF8	0	7	+Inf	+Inf
3852	E3 ubiquitin-protein ligase HUWE1 (Fragment) OS=Homo sapiens OX=9606 GN=HUWE1 PE=1 SV=1	A0A087X1S3	HUWE1	0	5	+Inf	+Inf
3872	TATA-binding protein-associated factor 2N OS=Homo sapiens OX=9606 GN=TAF15 PE=1 SV=1	Q92804	TAF15	0	6	+Inf	+Inf
3879	Isoform 3 of REST corepressor 3 OS=Homo sapiens OX=9606 GN=RCOR3	Q9P2K3	RCOR3	0	5	+Inf	+Inf
3887	Isoform 5 of Dystrophin OS=Homo sapiens OX=9606 GN=DMD	P11532	DMD	0	5	+Inf	+Inf
3903	Uncharacterized protein (Fragment) OS=Homo sapiens OX=9606 PE=1 SV=1	M0QYT0	M0QYT0	0	33	+Inf	+Inf
3928	Cyclin-dependent kinase 12 OS=Homo sapiens OX=9606 GN=CDK12 PE=1 SV=2	Q9NYV4	CDK12	0	4	+Inf	+Inf
3933	cDNA FLJ51387, highly similar to Asparagine synthetase (glutamine-hydrolyzing) OS=Homo sapiens OX=9606 PE=2 SV=1	B4DY32	B4DY32	0	12	+Inf	+Inf
3934	Tyrosine-protein kinase receptor OS=Homo sapiens OX=9606 GN=TPM3-ROS1 PE=2 SV=1	M1VPF4	TPM3	0	8	+Inf	+Inf
3937	Keratin, type I cuticular Ha6 OS=Homo sapiens OX=9606 GN=KRT36 PE=2 SV=1	O76013	KRT36	0	12	+Inf	+Inf
3945	Ubiquitin-conjugating enzyme E2 D1 OS=Homo sapiens OX=9606 GN=UBE2D1 PE=1 SV=1	P51668	UBE2D1	0	5	+Inf	+Inf
3947	Isoform 2 of Plectin OS=Homo sapiens OX=9606 GN=PLEC	Q15149	PLEC	0	631	+Inf	+Inf
3948	Isoform 4 of Poly(rC)-binding protein 2 OS=Homo sapiens OX=9606 GN=PCBP2	Q15366	PCBP2	0	57	+Inf	+Inf
3952	Actin related protein 2/3 complex subunit 1A variant (Fragment) OS=Homo sapiens OX=9606 PE=2 SV=1	Q53GB6	Q53GB6	0	8	+Inf	+Inf
3964	BolA-like protein 2 OS=Homo sapiens OX=9606 GN=BOLA2 PE=1 SV=1	Q9H3K6	BOLA2	0	10	+Inf	+Inf
3994	RNA-specific adenosine deaminase OS=Homo sapiens OX=9606 PE=2 SV=1	A0A024DAK3	A0A024DAK3	0	71	+Inf	+Inf
3999	Tensin-1 OS=Homo sapiens OX=9606 GN=TNS1 PE=1 SV=1	A0A2R8Y4T1	TNS1	0	19	+Inf	+Inf
4002	cDNA FLJ78309, highly similar to Homo sapiens heterogeneous nuclear ribonucleoprotein U-like 1 (HNRPUL1), transcript variant 1, mRNA OS=Homo sapiens OX=9606 PE=2 SV=1	A8K5K0	A8K5K0	0	19	+Inf	+Inf
4006	cDNA FLJ54407, highly similar to Heat shock 70 kDa protein 1 OS=Homo sapiens OX=9606 PE=2 SV=1	B4E388	B4E388	0	107	+Inf	+Inf
4007	cDNA FLJ61541, highly similar to Homo sapiens PDZ and LIM domain 5 (PDLIM5), transcript variant 2, mRNA OS=Homo sapiens OX=9606 PE=2 SV=1	B7Z8X5	B7Z8X5	0	6	+Inf	+Inf
4011	Splicing factor 3B subunit 2 (Fragment) OS=Homo sapiens OX=9606 GN=SF3B2 PE=1 SV=1	H0YEX5	SF3B2	0	11	+Inf	+Inf
4016	Kinetochore protein Spc24 (Fragment) OS=Homo sapiens OX=9606 GN=SPC24 PE=1 SV=1	K7EJH0	SPC24	0	7	+Inf	+Inf
4052	Isoform 2 of Y-box-binding protein 3 OS=Homo sapiens OX=9606 GN=YBX3	P16989	YBX3	0	50	+Inf	+Inf
4057	Kinesin-1 heavy chain OS=Homo sapiens OX=9606 GN=KIF5B PE=1 SV=1	P33176	KIF5B	0	15	+Inf	+Inf
4059	Acidic leucine-rich nuclear phosphoprotein 32 family member A OS=Homo sapiens OX=9606 GN=ANP32A PE=1 SV=1	P39687	ANP32A	0	8	+Inf	+Inf
4066	Arfaptin-1 OS=Homo sapiens OX=9606 GN=ARFIP1 PE=1 SV=2	P53367	ARFIP1	0	16	+Inf	+Inf
4071	ADP-ribosylation factor 5 OS=Homo sapiens OX=9606 GN=ARF5 PE=1 SV=2	P84085	ARF5	0	17	+Inf	+Inf
4080	Histone H4 OS=Homo sapiens OX=9606 GN=HIST1H4H PE=2 SV=1	Q0VAS5	HIST1H4H	0	452	+Inf	+Inf
4081	Isoform B of SWI/SNF-related matrix-associated actin-dependent regulator of chromatin subfamily B member 1 OS=Homo sapiens OX=9606 GN=SMARCB1	Q12824	SMARCB1	0	11	+Inf	+Inf
4085	Isoform 2 of Aminoacyl tRNA synthase complex-interacting multifunctional protein 2 OS=Homo sapiens OX=9606 GN=AIMP2	Q13155	AIMP2	0	24	+Inf	+Inf
4089	Tubulin beta-2A chain OS=Homo sapiens OX=9606 GN=TUBB2A PE=1 SV=1	Q13885	TUBB2A	0	62	+Inf	+Inf
4093	Isoform 9 of Plectin OS=Homo sapiens OX=9606 GN=PLEC	Q15149	PLEC	0	630	+Inf	+Inf
4101	SAR1a gene homolog 2 variant (Fragment) OS=Homo sapiens OX=9606 PE=2 SV=1	Q53F37	Q53F37	0	4	+Inf	+Inf
4125	Pre-mRNA 3'-end-processing factor FIP1 OS=Homo sapiens OX=9606 GN=FIP1L1 PE=1 SV=1	Q6UN15	FIP1L1	0	6	+Inf	+Inf
4132	Uncharacterized protein NUP98/HOXC13 (Fragment) OS=Homo sapiens OX=9606 GN=NUP98/HOXC13 PE=2 SV=1	Q86TI1	NUP98/HOXC13	0	4	+Inf	+Inf
4139	Isoform 2 of Probable E3 ubiquitin-protein ligase TRIML2 OS=Homo sapiens OX=9606 GN=TRIML2	Q8N7C3	TRIML2	0	4	+Inf	+Inf
4149	Splicing factor U2AF 26 kDa subunit OS=Homo sapiens OX=9606 GN=U2AF1L4 PE=1 SV=2	Q8WU68	U2AF1L4	0	7	+Inf	+Inf
4161	Aurora kinase B OS=Homo sapiens OX=9606 GN=AURKB PE=1 SV=3	Q96GD4	AURKB	0	7	+Inf	+Inf
4162	CSDA protein OS=Homo sapiens OX=9606 PE=2 SV=1	Q96GD7	Q96GD7	0	46	+Inf	+Inf
4170	Isoform 2 of Mini-chromosome maintenance complex-binding protein OS=Homo sapiens OX=9606 GN=MCMBP	Q9BTE3	MCMBP	0	14	+Inf	+Inf
4171	Leucine-rich repeat-containing protein 1 OS=Homo sapiens OX=9606 GN=LRRC1 PE=1 SV=1	Q9BTT6	LRRC1	0	4	+Inf	+Inf
54	Peroxisome proliferator activated receptor interacting complex protein OS=Homo sapiens OX=9606 GN=PRIC295 PE=2 SV=1	E1NZA1	PRIC295	1	130	130	7.02237
85	Isoform 8 of Eukaryotic translation initiation factor 4 gamma 1 OS=Homo sapiens OX=9606 GN=EIF4G1	Q04637	EIF4G1	1	83	83	6.37504
133	Vigilin OS=Homo sapiens OX=9606 GN=HDLBP PE=1 SV=2	Q00341	HDLBP	1	78	78	6.2854
146	tRNA (cytosine(34)-C(5))-methyltransferase OS=Homo sapiens OX=9606 GN=NSUN2 PE=1 SV=2	Q08J23	NSUN2	1	74	74	6.20945
157	V-type proton ATPase catalytic subunit A OS=Homo sapiens OX=9606 GN=ATP6V1A PE=1 SV=2	P38606	ATP6V1A	1	68	68	6.08746
229	Eukaryotic translation initiation factor 5A-1 OS=Homo sapiens OX=9606 GN=EIF5A PE=1 SV=2	P63241	EIF5A	1	57	57	5.83289
258	Lysine--tRNA ligase OS=Homo sapiens OX=9606 GN=KARS PE=1 SV=3	Q15046	KARS	1	51	51	5.67243
283	CAD protein OS=Homo sapiens OX=9606 GN=CAD PE=1 SV=3	P27708	CAD	1	48	48	5.58496
52	Staphylococcal nuclease domain-containing protein 1 OS=Homo sapiens OX=9606 GN=SND1 PE=1 SV=1	Q7KZF4	SND1	3	141	47	5.55459
403	Eukaryotic translation initiation factor 3 subunit B OS=Homo sapiens OX=9606 GN=EIF3B PE=1 SV=3	P55884	EIF3B	1	45	45	5.49185
325	Coatomer subunit alpha OS=Homo sapiens OX=9606 GN=COPA PE=1 SV=2	P53621	COPA	1	43	43	5.42626
145	Cold shock domain-containing protein E1 OS=Homo sapiens OX=9606 GN=CSDE1 PE=1 SV=2	O75534	CSDE1	2	79	39.5	5.30378
134	General transcription factor II-I OS=Homo sapiens OX=9606 GN=GTF2I PE=1 SV=2	P78347	GTF2I	2	73	36.5	5.18982
178	Glutamine--tRNA ligase OS=Homo sapiens OX=9606 GN=QARS PE=1 SV=1	P47897	QARS	2	72	36	5.16993
160	X-ray repair cross-complementing protein 5 OS=Homo sapiens OX=9606 GN=XRCC5 PE=1 SV=3	P13010	XRCC5	2	70	35	5.12928
197	Heat shock protein beta-1 OS=Homo sapiens OX=9606 GN=HSPB1 PE=1 SV=2	P04792	HSPB1	2	70	35	5.12928
404	Gem-associated protein 5 OS=Homo sapiens OX=9606 GN=GEMIN5 PE=1 SV=3	Q8TEQ6	GEMIN5	1	35	35	5.12928
628	Parafibromin OS=Homo sapiens OX=9606 GN=CDC73 PE=1 SV=1	Q6P1J9	CDC73	1	28	28	4.80735
282	Serine-threonine kinase receptor-associated protein OS=Homo sapiens OX=9606 GN=STRAP PE=1 SV=1	Q9Y3F4	STRAP	2	55	27.5	4.78136
402	General transcription factor 3C polypeptide 1 OS=Homo sapiens OX=9606 GN=GTF3C1 PE=1 SV=4	Q12789	GTF3C1	1	27	27	4.75489
455	Tight junction protein 2 (Zona occludens 2), isoform CRA_a OS=Homo sapiens OX=9606 GN=TJP2 PE=3 SV=1	A0A024R233	TJP2	1	27	27	4.75489
629	RNA-binding protein NOB1 OS=Homo sapiens OX=9606 GN=NOB1 PE=1 SV=1	Q9ULX3	NOB1	1	26	26	4.70044
704	Cyclin-dependent kinase inhibitor 2A OS=Homo sapiens OX=9606 GN=CDKN2A PE=1 SV=2	P42771	CDKN2A	1	26	26	4.70044
522	Probable ATP-dependent RNA helicase DDX46 OS=Homo sapiens OX=9606 GN=DDX46 PE=1 SV=2	Q7L014	DDX46	1	25	25	4.64386
165	Stress-70 protein, mitochondrial OS=Homo sapiens OX=9606 GN=HSPA9 PE=1 SV=2	P38646	HSPA9	3	73	24.3333	4.60486
627	Nucleolar transcription factor 1 OS=Homo sapiens OX=9606 GN=UBTF PE=1 SV=1	E9PKP7	UBTF	1	23	23	4.52356
573	Probable ATP-dependent RNA helicase DDX23 OS=Homo sapiens OX=9606 GN=DDX23 PE=1 SV=3	Q9BUQ8	DDX23	1	22	22	4.45943
311	T-complex protein 1 subunit delta OS=Homo sapiens OX=9606 GN=CCT4 PE=1 SV=4	P50991	CCT4	2	42	21	4.39232
317	Flap endonuclease 1 OS=Homo sapiens OX=9606 GN=FEN1 PE=1 SV=1	P39748	FEN1	2	42	21	4.39232
384	Eukaryotic translation initiation factor 2 subunit 3 OS=Homo sapiens OX=9606 GN=EIF2S3 PE=1 SV=3	P41091	EIF2S3	2	42	21	4.39232
740	Low molecular weight phosphotyrosine protein phosphatase OS=Homo sapiens OX=9606 GN=ACP1 PE=1 SV=3	P24666	ACP1	1	21	21	4.39232
742	Putative RNA-binding protein Luc7-like 2 OS=Homo sapiens OX=9606 GN=LUC7L2 PE=1 SV=2	Q9Y383	LUC7L2	1	21	21	4.39232
719	Eukaryotic translation initiation factor 3 subunit H OS=Homo sapiens OX=9606 GN=EIF3H PE=1 SV=1	O15372	EIF3H	1	20	20	4.32193
741	General transcription factor 3C polypeptide 5 OS=Homo sapiens OX=9606 GN=GTF3C5 PE=1 SV=1	Q5T7U1	GTF3C5	1	20	20	4.32193
852	Transcription factor AP-2-alpha OS=Homo sapiens OX=9606 GN=TFAP2A PE=1 SV=1	P05549	TFAP2A	1	20	20	4.32193
2191	Eukaryotic translation initiation factor 3 subunit B (Fragment) OS=Homo sapiens OX=9606 GN=EIF3B PE=2 SV=1	Q96G38	EIF3B	2	40	20	4.32193
179	Arginine--tRNA ligase, cytoplasmic OS=Homo sapiens OX=9606 GN=RARS PE=1 SV=2	P54136	RARS	3	58	19.3333	4.27302
774	DNA helicase OS=Homo sapiens OX=9606 GN=MCM4 PE=1 SV=1	A0A3B3IT92	MCM4	1	19	19	4.24793
438	Eukaryotic translation initiation factor 3 subunit I OS=Homo sapiens OX=9606 GN=EIF3I PE=1 SV=1	Q13347	EIF3I	2	37	18.5	4.20945
228	Cyclin-dependent kinase 1 OS=Homo sapiens OX=9606 GN=CDK1 PE=1 SV=3	P06493	CDK1	3	55	18.3333	4.1964
720	Serine/threonine-protein kinase PRP4 homolog OS=Homo sapiens OX=9606 GN=PRPF4B PE=1 SV=3	Q13523	PRPF4B	1	18	18	4.16993
793	U4/U6 small nuclear ribonucleoprotein Prp31 OS=Homo sapiens OX=9606 GN=PRPF31 PE=1 SV=2	Q8WWY3	PRPF31	1	18	18	4.16993
468	ATP synthase subunit beta, mitochondrial OS=Homo sapiens OX=9606 GN=ATP5F1B PE=1 SV=3	P06576	ATP5F1B	2	34	17	4.08746
775	Programmed cell death protein 6 OS=Homo sapiens OX=9606 GN=PDCD6 PE=1 SV=1	O75340	PDCD6	1	17	17	4.08746
794	Isoform 2 of ATP-binding cassette sub-family F member 2 OS=Homo sapiens OX=9606 GN=ABCF2	Q9UG63	ABCF2	1	17	17	4.08746
821	Nitric oxide synthase-interacting protein OS=Homo sapiens OX=9606 GN=NOSIP PE=1 SV=1	Q9Y314	NOSIP	1	17	17	4.08746
877	Eukaryotic translation initiation factor 3 subunit G OS=Homo sapiens OX=9606 GN=EIF3G PE=1 SV=2	O75821	EIF3G	1	17	17	4.08746
957	39S ribosomal protein L22, mitochondrial OS=Homo sapiens OX=9606 GN=MRPL22 PE=1 SV=1	Q9NWU5	MRPL22	1	17	17	4.08746
69	Bifunctional glutamate/proline--tRNA ligase OS=Homo sapiens OX=9606 GN=EPRS PE=1 SV=5	P07814	EPRS	6	101	16.8333	4.07325
89	Peptidyl-prolyl cis-trans isomerase A OS=Homo sapiens OX=9606 GN=PPIA PE=1 SV=2	P62937	PPIA	6	100	16.6667	4.05889
454	Cell cycle and apoptosis regulator protein 2 OS=Homo sapiens OX=9606 GN=CCAR2 PE=1 SV=2	Q8N163	CCAR2	2	33	16.5	4.04439
477	Far upstream element-binding protein 3 OS=Homo sapiens OX=9606 GN=FUBP3 PE=1 SV=2	Q96I24	FUBP3	2	33	16.5	4.04439
773	UDP-N-acetylglucosamine--peptide N-acetylglucosaminyltransferase 110 kDa subunit OS=Homo sapiens OX=9606 GN=OGT PE=1 SV=3	O15294	OGT	1	16	16	4
875	Protein argonaute-2 OS=Homo sapiens OX=9606 GN=AGO2 PE=1 SV=3	Q9UKV8	AGO2	1	16	16	4
882	La-related protein 4 OS=Homo sapiens OX=9606 GN=LARP4 PE=1 SV=3	Q71RC2	LARP4	1	16	16	4
1004	Activating signal cointegrator 1 complex subunit 3 OS=Homo sapiens OX=9606 GN=ASCC3 PE=1 SV=3	Q8N3C0	ASCC3	1	16	16	4
401	DNA replication licensing factor MCM2 OS=Homo sapiens OX=9606 GN=MCM2 PE=1 SV=4	P49736	MCM2	2	31	15.5	3.9542
476	Importin subunit alpha-7 OS=Homo sapiens OX=9606 GN=KPNA6 PE=1 SV=1	O60684	KPNA6	2	31	15.5	3.9542
486	Transcription elongation regulator 1 OS=Homo sapiens OX=9606 GN=TCERG1 PE=1 SV=2	O14776	TCERG1	2	31	15.5	3.9542
217	Eukaryotic translation initiation factor 3 subunit A OS=Homo sapiens OX=9606 GN=EIF3A PE=1 SV=1	Q14152	EIF3A	3	45	15	3.90689
521	Ubiquitin-specific protease 7 isoform (Fragment) OS=Homo sapiens OX=9606 PE=2 SV=1	Q6U8A4	Q6U8A4	2	30	15	3.90689
817	PDZ domain-containing protein GIPC1 OS=Homo sapiens OX=9606 GN=GIPC1 PE=1 SV=2	O14908	GIPC1	1	15	15	3.90689
876	General transcription factor 3C polypeptide 4 OS=Homo sapiens OX=9606 GN=GTF3C4 PE=1 SV=2	Q9UKN8	GTF3C4	1	15	15	3.90689
1128	Histidine triad nucleotide-binding protein 1 OS=Homo sapiens OX=9606 GN=HINT1 PE=1 SV=2	P49773	HINT1	1	15	15	3.90689
499	DNA-(apurinic or apyrimidinic site) lyase OS=Homo sapiens OX=9606 GN=APEX1 PE=1 SV=2	P27695	APEX1	2	29	14.5	3.85798
558	AP-2 complex subunit beta OS=Homo sapiens OX=9606 GN=AP2B1 PE=1 SV=1	P63010	AP2B1	2	28	14	3.80735
593	G patch domain-containing protein 4 OS=Homo sapiens OX=9606 GN=GPATCH4 PE=1 SV=2	Q5T3I0	GPATCH4	2	28	14	3.80735
818	RNA-binding protein 10 OS=Homo sapiens OX=9606 GN=RBM10 PE=1 SV=3	P98175	RBM10	1	14	14	3.80735
1001	Coatomer subunit epsilon OS=Homo sapiens OX=9606 GN=COPE PE=1 SV=3	O14579	COPE	1	14	14	3.80735
1040	Elongin-C OS=Homo sapiens OX=9606 GN=ELOC PE=1 SV=1	Q15369	ELOC	1	14	14	3.80735
1247	Long-chain-fatty-acid--CoA ligase 3 OS=Homo sapiens OX=9606 GN=ACSL3 PE=1 SV=3	O95573	ACSL3	1	14	14	3.80735
221	Isoleucine--tRNA ligase, cytoplasmic OS=Homo sapiens OX=9606 GN=IARS PE=1 SV=2	P41252	IARS	4	55	13.75	3.78136
55	Heat shock protein HSP 90-beta OS=Homo sapiens OX=9606 GN=HSP90AB1 PE=1 SV=4	P08238	HSP90AB1	10	137	13.7	3.7761
212	Destrin OS=Homo sapiens OX=9606 GN=DSTN PE=1 SV=3	P60981	DSTN	4	53	13.25	3.72792
253	Transgelin-2 OS=Homo sapiens OX=9606 GN=TAGLN2 PE=1 SV=3	P37802	TAGLN2	4	53	13.25	3.72792
816	Processing of 1, ribonuclease P/MRP subunit (S. cerevisiae) OS=Homo sapiens OX=9606 GN=POP1 PE=2 SV=1	Q96F88	POP1	1	13	13	3.70044
879	Ubiquitin-associated protein 2-like OS=Homo sapiens OX=9606 GN=UBAP2L PE=1 SV=2	Q14157	UBAP2L	1	13	13	3.70044
1003	Palladin OS=Homo sapiens OX=9606 GN=PALLD PE=1 SV=3	Q8WX93	PALLD	1	13	13	3.70044
1035	Isoform 4 of PCI domain-containing protein 2 OS=Homo sapiens OX=9606 GN=PCID2	Q5JVF3	PCID2	1	13	13	3.70044
1038	Isoform 2 of Eukaryotic translation initiation factor 3 subunit L OS=Homo sapiens OX=9606 GN=EIF3L	Q9Y262	EIF3L	1	13	13	3.70044
1193	Replication protein A 14 kDa subunit OS=Homo sapiens OX=9606 GN=RPA3 PE=1 SV=1	P35244	RPA3	1	13	13	3.70044
1248	14-3-3 protein zeta/delta OS=Homo sapiens OX=9606 GN=YWHAZ PE=1 SV=1	P63104	YWHAZ	1	13	13	3.70044
1616	Serine/threonine-protein phosphatase 2A 65 kDa regulatory subunit A alpha isoform OS=Homo sapiens OX=9606 GN=PPP2R1A PE=1 SV=4	P30153	PPP2R1A	1	13	13	3.70044
107	X-ray repair cross-complementing protein 6 OS=Homo sapiens OX=9606 GN=XRCC6 PE=1 SV=2	P12956	XRCC6	7	87	12.4286	3.63559
238	Leucine--tRNA ligase, cytoplasmic OS=Homo sapiens OX=9606 GN=LARS PE=1 SV=2	Q9P2J5	LARS	4	49	12.25	3.61471
252	Structural maintenance of chromosomes protein 2 OS=Homo sapiens OX=9606 GN=SMC2 PE=1 SV=2	O95347	SMC2	4	48	12	3.58496
396	Chromosome-associated kinesin KIF4A OS=Homo sapiens OX=9606 GN=KIF4A PE=1 SV=3	O95239	KIF4A	3	36	12	3.58496
426	Elongation factor 1-gamma OS=Homo sapiens OX=9606 GN=EEF1G PE=1 SV=3	P26641	EEF1G	3	36	12	3.58496
539	Double-stranded RNA-binding protein Staufen homolog 2 OS=Homo sapiens OX=9606 GN=STAU2 PE=1 SV=2	Q9NUL3	STAU2	2	24	12	3.58496
557	DNA replication licensing factor MCM6 OS=Homo sapiens OX=9606 GN=MCM6 PE=1 SV=1	Q14566	MCM6	2	24	12	3.58496
615	Obscurin-like protein 1 OS=Homo sapiens OX=9606 GN=OBSL1 PE=1 SV=4	O75147	OBSL1	2	24	12	3.58496
915	Serine/threonine-protein kinase VRK1 OS=Homo sapiens OX=9606 GN=VRK1 PE=1 SV=1	Q99986	VRK1	1	12	12	3.58496
1036	Luc7-like protein 3 OS=Homo sapiens OX=9606 GN=LUC7L3 PE=1 SV=2	O95232	LUC7L3	1	12	12	3.58496
1077	Ataxin-10 OS=Homo sapiens OX=9606 GN=ATXN10 PE=1 SV=1	Q9UBB4	ATXN10	1	12	12	3.58496
1127	Translation machinery-associated protein 16 OS=Homo sapiens OX=9606 GN=TMA16 PE=1 SV=2	Q96EY4	TMA16	1	12	12	3.58496
1194	WD repeat-containing protein 61 OS=Homo sapiens OX=9606 GN=WDR61 PE=1 SV=1	Q9GZS3	WDR61	1	12	12	3.58496
1319	E3 ubiquitin-protein ligase RING1 OS=Homo sapiens OX=9606 GN=RING1 PE=1 SV=2	Q06587	RING1	1	12	12	3.58496
472	Eukaryotic translation initiation factor 3 subunit E OS=Homo sapiens OX=9606 GN=EIF3E PE=1 SV=1	P60228	EIF3E	3	35	11.6667	3.54432
176	Poly [ADP-ribose] polymerase 1 OS=Homo sapiens OX=9606 GN=PARP1 PE=1 SV=4	P09874	PARP1	6	67	11.1667	3.48113
318	Fragile X mental retardation autosomal homolog variant p4K OS=Homo sapiens OX=9606 GN=FXR1 PE=2 SV=1	A0A0F7L1S3	FXR1	4	44	11	3.45943
736	G-rich sequence factor 1 OS=Homo sapiens OX=9606 GN=GRSF1 PE=1 SV=3	Q12849	GRSF1	2	22	11	3.45943
914	T-complex protein 1 subunit eta (Fragment) OS=Homo sapiens OX=9606 PE=2 SV=1	Q53HV2	Q53HV2	1	11	11	3.45943
956	DNA topoisomerase 2-binding protein 1 OS=Homo sapiens OX=9606 GN=TOPBP1 PE=1 SV=3	Q92547	TOPBP1	1	11	11	3.45943
1129	CCR4-NOT transcription complex subunit 9 OS=Homo sapiens OX=9606 GN=CNOT9 PE=1 SV=1	Q92600	CNOT9	1	11	11	3.45943
1497	SWI/SNF-related matrix-associated actin-dependent regulator of chromatin subfamily D member 1 OS=Homo sapiens OX=9606 GN=SMARCD1 PE=1 SV=2	Q96GM5	SMARCD1	1	11	11	3.45943
1510	Protein FAM207A OS=Homo sapiens OX=9606 GN=FAM207A PE=1 SV=2	Q9NSI2	FAM207A	1	11	11	3.45943
148	FACT complex subunit SPT16 OS=Homo sapiens OX=9606 GN=SUPT16H PE=1 SV=1	Q9Y5B9	SUPT16H	6	65	10.8333	3.43741
467	Eukaryotic translation initiation factor 3 subunit C OS=Homo sapiens OX=9606 GN=EIF3C PE=1 SV=1	Q99613	EIF3C	3	32	10.6667	3.41504
772	SRA stem-loop-interacting RNA-binding protein, mitochondrial OS=Homo sapiens OX=9606 GN=SLIRP PE=1 SV=1	Q9GZT3	SLIRP	2	21	10.5	3.39232
270	FACT complex subunit SSRP1 OS=Homo sapiens OX=9606 GN=SSRP1 PE=1 SV=1	Q08945	SSRP1	5	50	10	3.32193
1076	TATA-binding protein-associated factor 172 OS=Homo sapiens OX=9606 GN=BTAF1 PE=1 SV=2	O14981	BTAF1	1	10	10	3.32193
1195	Membrane protein, palmitoylated 5 (MAGUK p55 subfamily member 5) OS=Homo sapiens OX=9606 GN=MPP5 PE=2 SV=1	Q4VBP4	MPP5	1	10	10	3.32193
1316	Ribosomal oxygenase 2 OS=Homo sapiens OX=9606 GN=RIOX2 PE=1 SV=1	Q8IUF8	RIOX2	1	10	10	3.32193
1320	Eukaryotic translation initiation factor 3 subunit K OS=Homo sapiens OX=9606 GN=EIF3K PE=1 SV=1	Q9UBQ5	EIF3K	1	10	10	3.32193
199	Importin subunit alpha-1 OS=Homo sapiens OX=9606 GN=KPNA2 PE=1 SV=1	P52292	KPNA2	6	59	9.83333	3.29768
173	Transcription intermediary factor 1-beta OS=Homo sapiens OX=9606 GN=TRIM28 PE=1 SV=5	Q13263	TRIM28	7	67	9.57143	3.25873
792	Elongation factor 1-delta OS=Homo sapiens OX=9606 GN=EEF1D PE=1 SV=5	P29692	EEF1D	2	19	9.5	3.24793
61	Heat shock 70 kDa protein 1A OS=Homo sapiens OX=9606 GN=HSPA1A PE=1 SV=1	P0DMV8	HSPA1A	17	153	9	3.16993
655	Dedicator of cytokinesis protein 7 OS=Homo sapiens OX=9606 GN=DOCK7 PE=1 SV=4	Q96N67	DOCK7	2	18	9	3.16993
1037	MAP7 domain-containing protein 3 OS=Homo sapiens OX=9606 GN=MAP7D3 PE=1 SV=2	Q8IWC1	MAP7D3	1	9	9	3.16993
1074	Phosphate carrier protein, mitochondrial OS=Homo sapiens OX=9606 GN=SLC25A3 PE=1 SV=2	Q00325	SLC25A3	1	9	9	3.16993
1188	Isoform 7 of Protein polybromo-1 OS=Homo sapiens OX=9606 GN=PBRM1	Q86U86	PBRM1	1	9	9	3.16993
1189	Four and a half LIM domains protein 2 OS=Homo sapiens OX=9606 GN=FHL2 PE=1 SV=1	A0A0A0MSG2	FHL2	1	9	9	3.16993
1251	Tuftelin-interacting protein 11 OS=Homo sapiens OX=9606 GN=TFIP11 PE=2 SV=1	Q8N523	TFIP11	1	9	9	3.16993
1399	Adenine phosphoribosyltransferase OS=Homo sapiens OX=9606 GN=APRT PE=1 SV=2	P07741	APRT	1	9	9	3.16993
1401	Importin subunit alpha-5 OS=Homo sapiens OX=9606 GN=KPNA1 PE=1 SV=3	P52294	KPNA1	3	27	9	3.16993
1404	Cleavage stimulation factor subunit 2 OS=Homo sapiens OX=9606 GN=CSTF2 PE=1 SV=1	P33240	CSTF2	1	9	9	3.16993
1508	Transcriptional enhancer factor TEF-1 OS=Homo sapiens OX=9606 GN=TEAD1 PE=1 SV=2	P28347	TEAD1	1	9	9	3.16993
1511	Ephrin type-B receptor 4 OS=Homo sapiens OX=9606 GN=EPHB4 PE=1 SV=2	P54760	EPHB4	1	9	9	3.16993
[truncated: 521 more rows]

## Sheet: DownRegulated-38
Proteins depleted from the Insoluble chromatin fraction upon hyperthermia
[truncated: 39 more rows]
