# Supplementary material for: Chromatin Trapping of Factors Involved in DNA Replication and Repair Underlies Heat-Induced Radio- and Chemosensitization
Source: Cells. 2020 Jun 8;9(6):1423. doi: 10.3390/cells9061423 (PMC7349668; doi:10.3390/cells9061423)
Supplement: Supplementary file 1 [file cells-09-01423-s001.zip › SupplementaryTable1.xlsx]

## Sheet: Лист1
Top 20 of significantly enriched Reactome pathway terms in the list of proteins depleted from the insoluble chromatin fraction upon hyperthermia.
Pathway identifier	Pathway name	#Entities found	#Entities total	Entities ratio	Entities pValue	Entities FDR	#Reactions found	#Reactions total	Reactions ratio	Species identifier	Species name	Submitted entities found	Mapped entities	Found reaction identifiers
R-HSA-1799339	SRP-dependent cotranslational protein targeting to membrane	8	113	0.009917500438827453	2.9380928134870032E-8	6.242414492874104E-6	5	5	4.0413837698027806E-4	9606	Homo sapiens	RPS28;RPS29;RPL36A;RPS21;SRP9	Q9Y3U8;P83881;P62273;P63220;P49458;P62857;P62841;Q969Q0	R-HSA-1799326;R-HSA-1799330;R-HSA-1799329;R-HSA-1799335;R-HSA-1799332
R-HSA-6791226	Major pathway of rRNA processing in the nucleolus and cytosol	9	183	0.016061084781463928	8.174970100860435E-8	6.242414492874104E-6	6	7	5.657937277723893E-4	9606	Homo sapiens	RPS28;EMG1;RPS29;RPL36A;EXOSC2;RPS21	Q9Y3U8;Q92979;Q13868;P83881;P62273;P63220;P62857;P62841;Q969Q0	R-HSA-6791223;R-HSA-6791222;R-HSA-6791221;R-HSA-6791218;R-HSA-6791228;R-HSA-6791227
R-HSA-156902	Peptide chain elongation	7	90	0.007898894154818325	1.2323830245186684E-7	6.242414492874104E-6	4	5	4.0413837698027806E-4	9606	Homo sapiens	RPS28;RPS29;RPL36A;RPS21	Q9Y3U8;P83881;P62273;P63220;P62857;P62841;Q969Q0	R-HSA-156915;R-HSA-156912;R-HSA-156923;R-HSA-156907
R-HSA-8868773	rRNA processing in the nucleus and cytosol	9	193	0.016938739687554855	1.278206861465847E-7	6.242414492874104E-6	7	15	0.0012124151309408342	9606	Homo sapiens	RPS28;EMG1;RPS29;RPL36A;EXOSC2;RPS21	Q9Y3U8;Q92979;Q13868;P83881;P62273;P63220;P62857;P62841;Q969Q0	R-HSA-6791223;R-HSA-6791222;R-HSA-6791221;R-HSA-6791218;R-HSA-6791228;R-HSA-6791227;R-HSA-6790906
R-HSA-72764	Eukaryotic Translation Termination	7	94	0.008249956117254695	1.64940442082262E-7	6.242414492874104E-6	3	5	4.0413837698027806E-4	9606	Homo sapiens	RPS28;RPS29;RPL36A;RPS21	Q9Y3U8;P83881;P62273;P63220;P62857;P62841;Q969Q0	R-HSA-141671;R-HSA-141691;R-HSA-141673
R-HSA-2408557	Selenocysteine synthesis	7	94	0.008249956117254695	1.64940442082262E-7	6.242414492874104E-6	2	7	5.657937277723893E-4	9606	Homo sapiens	RPS28;RPS29;RPL36A;RPS21	Q9Y3U8;P83881;P62273;P63220;P62857;P62841;Q969Q0	R-HSA-2408529;R-HSA-5333615
R-HSA-156842	Eukaryotic Translation Elongation	7	95	0.008337721607863788	1.7704894550440997E-7	6.242414492874104E-6	4	9	7.274490785645005E-4	9606	Homo sapiens	RPS28;RPS29;RPL36A;RPS21	Q9Y3U8;P83881;P62273;P63220;P62857;P62841;Q969Q0	R-HSA-156915;R-HSA-156912;R-HSA-156923;R-HSA-156907
R-HSA-975956	Nonsense Mediated Decay (NMD) independent of the Exon Junction Complex (EJC)	7	96	0.00842548709847288	1.898989812065821E-7	6.242414492874104E-6	1	1	8.082767539605561E-5	9606	Homo sapiens	RPS28;RPS29;RPL36A;RPS21	Q9Y3U8;P83881;P62273;P63220;P62857;P62841;Q969Q0	R-HSA-927789
R-HSA-72312	rRNA processing	9	203	0.017816394593645778	1.9507545290231576E-7	6.242414492874104E-6	7	21	0.0016973811833171678	9606	Homo sapiens	RPS28;EMG1;RPS29;RPL36A;EXOSC2;RPS21	Q9Y3U8;Q92979;Q13868;P83881;P62273;P63220;P62857;P62841;Q969Q0	R-HSA-6791223;R-HSA-6791222;R-HSA-6791221;R-HSA-6791218;R-HSA-6791228;R-HSA-6791227;R-HSA-6790906
R-HSA-192823	Viral mRNA Translation	7	101	0.008864314551518343	2.6659537977202774E-7	6.832995739891601E-6	2	2	1.6165535079211123E-4	9606	Homo sapiens	RPS28;RPS29;RPL36A;RPS21	Q9Y3U8;P83881;P62273;P63220;P62857;P62841;Q969Q0	R-HSA-192704;R-HSA-192841
R-HSA-72689	Formation of a pool of free 40S subunits	7	102	0.008952080042127435	2.847081558288167E-7	6.832995739891601E-6	2	2	1.6165535079211123E-4	9606	Homo sapiens	RPS28;RPS29;RPL36A;RPS21	Q9Y3U8;P83881;P62273;P63220;P62857;P62841;Q969Q0	R-HSA-72673;R-HSA-72676
R-HSA-9633012	Response of EIF2AK4 (GCN2) to amino acid deficiency	7	102	0.008952080042127435	2.847081558288167E-7	6.832995739891601E-6	4	16	0.0012932428063368898	9606	Homo sapiens	RPS28;RPS29;RPL36A;RPS21	Q9Y3U8;P83881;P62273;P63220;P62857;P62841;Q969Q0	R-HSA-9633008;R-HSA-9633742;R-HSA-9634669;R-HSA-9633005
R-HSA-156827	L13a-mediated translational silencing of Ceruloplasmin expression	7	112	0.009829734948218361	5.304936121497406E-7	1.1670859467294292E-5	2	3	2.4248302618816683E-4	9606	Homo sapiens	RPS28;RPS29;RPL36A;RPS21	Q9Y3U8;P83881;P62273;P63220;P62857;P62841;Q969Q0	R-HSA-156823;R-HSA-156826
R-HSA-72706	GTP hydrolysis and joining of the 60S ribosomal subunit	7	113	0.009917500438827453	5.627279168196608E-7	1.1817286253212878E-5	3	3	2.4248302618816683E-4	9606	Homo sapiens	RPS28;RPS29;RPL36A;RPS21	Q9Y3U8;P83881;P62273;P63220;P62857;P62841;Q969Q0	R-HSA-72672;R-HSA-72619;R-HSA-72671
R-HSA-927802	Nonsense-Mediated Decay (NMD)	7	117	0.010268562401263823	7.086495293906481E-7	1.2568283329073004E-5	5	6	4.8496605237633366E-4	9606	Homo sapiens	RPS28;RPS29;RPL36A;RPS21	Q9Y3U8;P83881;P62273;P63220;P62857;P62841;Q969Q0	R-HSA-927836;R-HSA-927789;R-HSA-927832;R-HSA-927813;R-HSA-927889
R-HSA-975957	Nonsense Mediated Decay (NMD) enhanced by the Exon Junction Complex (EJC)	7	117	0.010268562401263823	7.086495293906481E-7	1.2568283329073004E-5	4	5	4.0413837698027806E-4	9606	Homo sapiens	RPS28;RPS29;RPL36A;RPS21	Q9Y3U8;P83881;P62273;P63220;P62857;P62841;Q969Q0	R-HSA-927836;R-HSA-927832;R-HSA-927813;R-HSA-927889
R-HSA-2408522	Selenoamino acid metabolism	7	118	0.010356327891872916	7.497210814388922E-7	1.2568283329073004E-5	2	23	0.001859036534109279	9606	Homo sapiens	RPS28;RPS29;RPL36A;RPS21	Q9Y3U8;P83881;P62273;P63220;P62857;P62841;Q969Q0	R-HSA-2408529;R-HSA-5333615
R-HSA-72613	Eukaryotic Translation Initiation	7	120	0.010531858873091101	8.378855552715336E-7	1.2568283329073004E-5	12	21	0.0016973811833171678	9606	Homo sapiens	RPS28;RPS29;RPL36A;RPS21	Q9Y3U8;P83881;P62273;P63220;P62857;P62841;Q969Q0	R-HSA-72673;R-HSA-72672;R-HSA-72691;R-HSA-72676;R-HSA-156823;R-HSA-156826;R-HSA-72697;R-HSA-72619;R-HSA-156808;R-HSA-157849;R-HSA-72621;R-HSA-72671
R-HSA-72737	Cap-dependent Translation Initiation	7	120	0.010531858873091101	8.378855552715336E-7	1.2568283329073004E-5	10	18	0.001454898157129001	9606	Homo sapiens	RPS28;RPS29;RPL36A;RPS21	Q9Y3U8;P83881;P62273;P63220;P62857;P62841;Q969Q0	R-HSA-72673;R-HSA-72672;R-HSA-72691;R-HSA-72676;R-HSA-72697;R-HSA-72619;R-HSA-156808;R-HSA-157849;R-HSA-72621;R-HSA-72671
