# Supplementary material for: Chromatin Trapping of Factors Involved in DNA Replication and Repair Underlies Heat-Induced Radio- and Chemosensitization
Source: Cells. 2020 Jun 8;9(6):1423. doi: 10.3390/cells9061423 (PMC7349668; doi:10.3390/cells9061423)
Supplement: Supplementary file 1 [file cells-09-01423-s001.zip › SupplementaryTable2.xlsx]

## Sheet: Лист1
Significantly enriched Reactome top-level (parent-level) pathway terms in the list of proteins undergoing c-trapping in response to hyperthermia.
Pathway identifier	Pathway name	#Entities found	#Entities total	Entities ratio	Entities pValue	Entities FDR	#Reactions found	#Reactions total	Reactions ratio	Species identifier	Species name	Submitted entities found	Mapped entities	Found reaction identifiers
R-HSA-1640170	Cell Cycle	241	715	0.049262780763400855	1.11022e-16	9.65894e-15	345	435	0.03425196850393701	9606	Homo sapiens	ANKLE2;POP1;SMC4;SMC2;PSMD8;GOLGA2;CDC20;PSMD9;PSMD6;PSMD7;PSMD4;PPP2R1B;PSMD5;CLP1;PPP2R1A;PSMD2;AKT2;CDC27;RCC1;PSMD1;SKP2;PRKACA;TMPO;SKP1;NUP214;CSNK2A1;CSNK2A2;CSNK1D;CSNK1E;NUP93;DYNC1LI1;DYNC1LI2;ZW10;AKAP9;UBA52;OPTN;CDCA1;RPN1;NCAPG;NCAPH;CHTF8;POM121C;NUP88;TP53BP1;RCC2;PLK1;WAPL;DHFR;POLA1;POLA2;HIST1H4H;CC2D1A;FEN1;TCF25;NCAPG2;PHF8;TUBA1B;XPO1;EMD;SEC13;NUDC;RMI2;TUBB;TOP3A;KIF23;TUB…		R-HSA-375302;R-HSA-156673;R-HSA-156678;R-HSA-2562594;R-HSA-69127;R-HSA-156682;R-HSA-8961665;R-HSA-174088;R-HSA-187916;R-HSA-69140;R-HSA-912408;R-HSA-2545203;R-HSA-69142;R-HSA-69144;R-HSA-156699;R-HSA-174104;R-HSA-174105;R-HSA-174110;R-HSA-187934;R-HSA-912429;R-HSA-69152;R-HSA-380455;R-HSA-3000335;R-HSA-187937;R-HSA-174119;R-HSA-174122;R-HSA-9018017;R-HSA-174120;R-HSA-3000327;R-HSA-174121;R-HSA-75…
R-HSA-69306	DNA Replication	72	141	0.009714758164530797	1.11022e-16	9.65894e-15	42	47	0.003700787401574803	9606	Homo sapiens	FEN1;MCM7;UBE2D1;PSMD8;PSMD9;PSMD6;PSMD7;PSMD4;PSMD5;PSMD2;CDC27;PSMD1;SKP2;POLE;SKP1;RFC5;RFC3;ANAPC7;RFC1;LIG1;PSMA5;PSMA6;PSMA3;PSMA4;PSMA1;MCM3;MCM4;ANAPC5;MCM5;MCM6;UBA52;MCM2;PSMD10;PRIM2;PSMD12;PCNA;PSMD11;PSMD14;PSMD13;PRIM1;RPN1;CUL1;PSMA7;ORC5;POLD3;ORC4;ORC6;PSMB5;CDC45;PSMB2;POLD1;ORC2;POLD2;PSMB1;GINS1;UBE2C;GINS4;RPA1;RPA2;POLA1;PSMC5;POLA2;PSMC6;PSMC3;PSMC4;RPA3;PSMC1;CDK2;POLE3;PS…		R-HSA-68611;R-HSA-68610;R-HSA-69127;R-HSA-68615;R-HSA-69063;R-HSA-69005;R-HSA-68940;R-HSA-69068;R-HSA-176973;R-HSA-68944;R-HSA-68688;R-HSA-69074;R-HSA-68946;R-HSA-68948;R-HSA-69140;R-HSA-69015;R-HSA-69142;R-HSA-68950;R-HSA-68825;R-HSA-69016;R-HSA-69144;R-HSA-69019;R-HSA-68954;R-HSA-68826;R-HSA-69152;R-HSA-68960;R-HSA-68712;R-HSA-176942;R-HSA-68849;R-HSA-68913;R-HSA-68595;R-HSA-68914;R-HSA-68917;R…
R-HSA-8953854	Metabolism of RNA	225	782	0.05387901336640485	1.11022e-16	9.65894e-15	134	187	0.014724409448818898	9606	Homo sapiens	LTV1;EIF4A2;EIF4A1;POP1;RTCB;HNRNPR;EPRS;CCAR1;PSMD8;LSM10;GLE1;PSMD9;PSMD6;PSMD7;PSMD4;PSMD5;CLP1;PPP2R1A;PSMD2;SAP130;PSMD1;PRKACA;NUP214;AQR;CSNK1D;CSNK1E;CRNKL1;SRRM1;WDR77;NUP93;DDX39A;XRN1;XRN2;CD2BP2;UBA52;SF1;ANP32A;CSTF3;RPN1;CSTF2;WDR61;POM121C;ERI1;PCBP1;PCBP2;CSTF1;DHX37;SYMPK;DHX38;NUP88;RBM10;UPF3B;KIAA0391;SNUPN;HNRNPL;QARS;LAS1L;HNRNPF;RNPS1;NOL12;TUT7;PRPF19;TFB1M;TRMT112;XPO1;PC…		R-HSA-428293;R-HSA-77069;R-HSA-77068;R-HSA-6793066;R-HSA-428296;R-HSA-77073;R-HSA-77585;R-HSA-191763;R-HSA-77584;R-HSA-77587;R-HSA-450580;R-HSA-158481;R-HSA-77586;R-HSA-429845;R-HSA-77589;R-HSA-77077;R-HSA-158484;R-HSA-77591;R-HSA-77590;R-HSA-77078;R-HSA-77593;R-HSA-77081;R-HSA-77592;R-HSA-77083;R-HSA-77594;R-HSA-77085;R-HSA-6790982;R-HSA-429860;R-HSA-927789;R-HSA-77090;R-HSA-450595;R-HSA-72231;R…
R-HSA-8953897	Cellular responses to external stimuli	179	708	0.04878048780487805	1.31839e-12	5.14172e-11	151	258	0.02031496062992126	9606	Homo sapiens	MRE11;NUP188;UBE2D3;NUDT2;UBE2D1;NR3C1;CCAR2;PSMD8;PSMD9;RPS6KA3;TUBB6;PSMD6;PSMD7;PSMD4;PSMD5;PSMD2;RPS6KA1;CDC27;PSMD1;ATP6V1E1;EIF2A;NUP214;ANAPC7;TUBA4A;EEF1A1;NUP93;DYNC1LI1;DYNC1LI2;ANAPC5;FKBP4;ATP6V0D1;UBA52;HIST1H2BA;FKBP5;ATP6V1A;PSMD10;VCP;PSMD12;PSMD11;PSMD14;PSMD13;MRPL18;RPN1;CUL1;HSPH1;BAG5;POM121C;BAG2;BAG1;EP400;NUP88;ATP6V1C1;ATP6V1F;HSPA9;CBX8;HSPA8;NUP155;HSPA5;UBE2C;HSPA4;ASN…		R-HSA-3790137;R-HSA-8979082;R-HSA-5324632;R-HSA-3790130;R-HSA-4793925;R-HSA-3240765;R-HSA-3240766;R-HSA-3785768;R-HSA-3371554;R-HSA-1234179;R-HSA-450325;R-HSA-1234177;R-HSA-9653894;R-HSA-1234183;R-HSA-9653893;R-HSA-9646468;R-HSA-5324617;R-HSA-450333;R-HSA-187934;R-HSA-3371567;R-HSA-3371537;R-HSA-5251955;R-HSA-8951723;R-HSA-5251959;R-HSA-3200023;R-HSA-5682044;R-HSA-5682020;R-HSA-5693540;R-HSA-5682…
R-HSA-5357801	Programmed Cell Death	60	197	0.013573101832713243	1.53715e-07	1.84459e-06	71	154	0.012125984251968504	9606	Homo sapiens	YWHAE;YWHAB;TRADD;PSMD8;PSMD9;PSMD6;CASP8;PSMD7;PSMD4;YWHAQ;PSMD5;PSMD2;C1QBP;AKT2;PSMD1;YWHAG;KPNA1;YWHAH;DBNL;CAD;YWHAZ;PSMA5;PSMA6;PSMA3;PSMA4;PSMA1;UBA52;CRK;KPNB1;PLEC;PSMD10;PSMD12;PSMD11;PSMD14;PSMD13;RPN1;XIAP;UACA;ADD1;PSMA7;PSMB5;PSMB2;PSMB1;MAPK1;RIPK1;FADD;MAPK3;MLKL;CDKN2A;STAT3;PSMC5;PSMC6;PSMC3;PSMC4;STK26;PSMC1;PSMC2;ACIN1;CYCS;TJP2		R-HSA-211715;R-HSA-139906;R-HSA-114306;R-HSA-211207;R-HSA-5218891;R-HSA-211206;R-HSA-114440;R-HSA-201608;R-HSA-351894;R-HSA-6804596;R-HSA-211734;R-HSA-5218906;R-HSA-5675456;R-HSA-5218905;R-HSA-5675470;R-HSA-211224;R-HSA-201630;R-HSA-9627056;R-HSA-2562564;R-HSA-211239;R-HSA-201637;R-HSA-9029667;R-HSA-211247;R-HSA-139952;R-HSA-114354;R-HSA-5357927;R-HSA-114361;R-HSA-5620975;R-HSA-350651;R-HSA-96270…
R-HSA-74160	Gene expression (Transcription)	344	1850	0.12746313903817005	9.88762e-07	1.08764e-05	562	996	0.0784251968503937	9606	Homo sapiens	SMARCB1;NOC2L;PSMD8;LSM10;PSMD9;PSMD6;PSMD7;PSMD4;TRIM28;PPP2R1B;PSMD5;CLP1;PPP2R1A;PSMD2;AKT2;SAP130;CDC27;PSMD1;PIP4K2C;SKP2;PRKACA;SKP1;NUP214;AQR;SMARCC1;CSNK2A1;CSNK2A2;MED4;SRRM1;NUP93;DDX39A;SCO2;UBA52;VPS28;SF1;CSTF3;CTR9;RPN1;CSTF2;NEDD4L;WDR61;BAZ2A;RTF1;RPAP2;POM121C;CSTF1;SYMPK;DHX38;NUP88;CRADD;INTS3;SETD1A;UPF3B;SMARCA2;SMARCA4;MOV10;AGO2;PAF1;HIST1H4H;RNPS1;CDK12;INTS11;ELL;MED16;M…		R-HSA-73729;R-HSA-8936584;R-HSA-5334097;R-HSA-5334099;R-HSA-8951951;R-HSA-73736;R-HSA-73739;R-HSA-9009282;R-HSA-8877192;R-HSA-6805620;R-HSA-9009309;R-HSA-9009308;R-HSA-8951966;R-HSA-8939667;R-HSA-73757;R-HSA-2187325;R-HSA-8939670;R-HSA-73758;R-HSA-8936599;R-HSA-9615501;R-HSA-8936616;R-HSA-8939688;R-HSA-8951977;R-HSA-6791235;R-HSA-9613494;R-HSA-8936621;R-HSA-73769;R-HSA-113705;R-HSA-870437;R-HSA-5…
R-HSA-73894	DNA Repair	90	368	0.025354829819484635	2.13817e-06	2.13817e-05	240	327	0.025748031496062994	9606	Homo sapiens	UFD1L;FEN1;MRE11;ELL;RIF1;PRPF19;TTC28;POLB;YY1;ALKBH5;SUMO1;SUMO3;RUVBL1;CDC27;SUMO2;PCLAF;TRIM25;TOPBP1;KPNA2;POLE;RFC5;AQR;RMI2;RFC3;PARP1;RFC1;LIG1;ADPRHL2;PARP2;ACTR5;TOP3A;ACTL6A;LIG3;CHD1L;ACTR8;MSH6;MSH2;FANCD2;TIMELESS;PPIE;UBA52;HIST1H2BA;INO80C;VCP;PCNA;USP10;PRKDC;PNKP;POLD3;POLR2B;POLR2C;POLD1;NSD2;POLD2;FLNA;PMS2;ASCC2;POLR2G;ASCC3;POLR2H;TP53BP1;POLR2I;FANCI;XRCC6;XRCC5;ASCC1;RPA1;…		R-HSA-6785126;R-HSA-5656148;R-HSA-5656158;R-HSA-5685341;R-HSA-5693533;R-HSA-6786155;R-HSA-5683801;R-HSA-3785768;R-HSA-6786166;R-HSA-6782069;R-HSA-5687360;R-HSA-5685838;R-HSA-6786171;R-HSA-5686900;R-HSA-5690996;R-HSA-5690997;R-HSA-5693566;R-HSA-5691006;R-HSA-5686398;R-HSA-5693564;R-HSA-5691000;R-HSA-9629372;R-HSA-5691001;R-HSA-5693561;R-HSA-9629373;R-HSA-5693542;R-HSA-5693540;R-HSA-5693539;R-HSA-5…
R-HSA-5653656	Vesicle-mediated transport	171	824	0.056772771117541684	2.70967e-06	2.70967e-05	169	251	0.019763779527559054	9606	Homo sapiens	TFRC;TACO1;GCC2;GOLGA2;GOLGA4;TUBB6;CLP1;RBMX2;AKT2;FTH1;KIF5B;GOLGA1;AP1S2;AP1S1;ARFIP2;KIF21A;AP2M1;SH3GL1;COG8;TRAPPC2L;COG7;COG5;COG4;AP1B1;TSC2;COG1;OCRL;CSNK1D;GAPVD1;TUBA4A;DYNC1LI1;DYNC1LI2;POR;ZW10;RAB35;UBA52;VPS25;OPTN;VPS28;COPB2;COPA;TSG101;COPB1;ARL1;HSP90B1;KLC4;SNX1;HSPH1;KLC2;SNX2;MYO6;CLTCL1;DVL2;PACSIN3;SEC31A;SNX6;TRAPPC3;HSPA8;TRAPPC1;SEC16A;TRAPPC4;DENND4C;TRAPPC5;ARPC4;TBCB…		R-HSA-8868230;R-HSA-1445143;R-HSA-5229132;R-HSA-1458463;R-HSA-8868236;R-HSA-1445149;R-HSA-8877451;R-HSA-1445144;R-HSA-2316347;R-HSA-8876191;R-HSA-8876190;R-HSA-8854173;R-HSA-8876188;R-HSA-8876454;R-HSA-8854182;R-HSA-6807877;R-HSA-2187266;R-HSA-6807875;R-HSA-8877475;R-HSA-8876193;R-HSA-6807872;R-HSA-8877998;R-HSA-8867756;R-HSA-8867754;R-HSA-350769;R-HSA-190519;R-HSA-432688;R-HSA-190520;R-HSA-22996…
R-HSA-392499	Metabolism of proteins	410	2354	0.16218823205181204	4.01441e-05	0.000281009	472	891	0.07015748031496064	9606	Homo sapiens	POP1;TRRAP;SMC6;EPRS;DCAF7;PSMD8;PSMD9;PSMD6;PSMD7;PSMD4;PSMD5;AKT2;PSMD2;PSMD1;ANKFY1;NUP214;CSNK2A1;CSNK2A2;HCFC1;NUP93;DYNC1LI1;DYNC1LI2;UBA52;SF1;SAR1A;CTBP1;PRKDC;MRPL18;MRPL19;RPN1;MRPL17;MRPL14;WDR61;MRPL15;MRPL13;MRPL11;MRPL20;POM121C;NUP88;MRPL27;MRPL23;MRPL24;MRPL21;MRPL22;WDR55;MRPL30;QARS;GIPC1;REL;FARSA;RAD18;ARF3;ARF4;ELL;TCF25;MRPL41;TRMT112;TUBA1B;RARS;ELOB;ELOC;IKBKG;RING1;ACTL6A…		R-HSA-8956040;R-HSA-688136;R-HSA-8956045;R-HSA-5660752;R-HSA-5660753;R-HSA-8850560;R-HSA-5696605;R-HSA-4755524;R-HSA-4755526;R-HSA-5696600;R-HSA-548890;R-HSA-3000383;R-HSA-72722;R-HSA-4755536;R-HSA-5665871;R-HSA-8956050;R-HSA-4551768;R-HSA-5696627;R-HSA-8850594;R-HSA-870437;R-HSA-3000348;R-HSA-71732;R-HSA-5696534;R-HSA-8956106;R-HSA-870479;R-HSA-379974;R-HSA-1791064;R-HSA-5691411;R-HSA-4551683;R-…
R-HSA-1852241	Organelle biogenesis and maintenance	75	335	0.02308116301501998	0.000218467	0.0013108	63	86	0.006771653543307087	9606	Homo sapiens	YWHAE;ARF4;CRTC3;TCF25;TFB1M;HSPB11;TUBB6;TUBA1B;PPP2R1A;TNPO1;PRKACA;GABPA;YWHAG;AZI1;CCT2;HSP90AA1;TUBB;CSNK1D;HAUS6;CSNK1E;HAUS5;TUBG1;POLRMT;CKAP5;TUBA4A;HAUS2;HAUS1;HCFC1;TUBB2A;TBL1XR1;AKAP9;TCP1;EXOC4;EXOC3;EXOC5;MAPRE1;CRK;EXOC2;EXOC1;HDAC3;DCTN2;TUBAL3;DCTN1;DCTN3;HDAC6;ATP5F1A;ATP5F1B;CCT8;PCNT;ATP5MG;CLASP1;CCT4;HSPA9;DYNC1H1;ATP5PD;MTX1;SEC16A;PLK1;GBF1;TUBB4B;MAPK14;ATP5F1C;RAB11A;TM…		R-HSA-5623508;R-HSA-5625424;R-HSA-5625426;R-HSA-5623519;R-HSA-5623513;R-HSA-5625421;R-HSA-2466367;R-HSA-5625416;R-HSA-5626699;R-HSA-5624949;R-HSA-5626228;R-HSA-1592249;R-HSA-5624948;R-HSA-1592250;R-HSA-5624951;R-HSA-1592251;R-HSA-1592252;R-HSA-5626227;R-HSA-5638014;R-HSA-1592240;R-HSA-5624956;R-HSA-1592241;R-HSA-5638012;R-HSA-1592243;R-HSA-5624953;R-HSA-5624952;R-HSA-1592246;R-HSA-5638009;R-HSA-5…
R-HSA-9612973	Autophagy	37	166	0.011437233016397961	0.00818742	0.0327497	73	108	0.008503937007874015	9606	Homo sapiens	VCP;HSP90AB1;TSG101;TUBAL3;TCF25;HDAC6;TUBB6;TUBA1B;PCNT;ATG3;DYNC1H1;HSPA8;HSP90AA1;CSNK2A1;TUBB;CSNK2A2;TSC2;TUBB4B;TUBA4A;MTOR;EEF1A1;DYNC1LI1;DYNC1LI2;TUBB2A;RHEB;PEX5;PGAM5;DYNLRB1;LAMTOR1;LAMTOR4;UBA52;CHMP7;SQSTM1;LAMTOR3;VPS28;LAMTOR5		R-HSA-9674131;R-HSA-9646354;R-HSA-9639698;R-HSA-9626256;R-HSA-5682388;R-HSA-9641111;R-HSA-9641109;R-HSA-5682896;R-HSA-5672017;R-HSA-5682011;R-HSA-9626242;R-HSA-9641089;R-HSA-5681987;R-HSA-9646347;R-HSA-9641096;R-HSA-9674127;R-HSA-5672010;R-HSA-9646348;R-HSA-9626253;R-HSA-5682377;R-HSA-9626034;R-HSA-9640114;R-HSA-8948139;R-HSA-9626038;R-HSA-9646390;R-HSA-9626039;R-HSA-5672817;R-HSA-9622840;R-HSA-9…
