# Supplementary material for: Chromatin Trapping of Factors Involved in DNA Replication and Repair Underlies Heat-Induced Radio- and Chemosensitization
Source: Cells. 2020 Jun 8;9(6):1423. doi: 10.3390/cells9061423 (PMC7349668; doi:10.3390/cells9061423)
Supplement: Supplementary file 1 [file cells-09-01423-s001.zip › SupplementaryTable3.xlsx]

## Sheet: Лист1
Significantly enriched Reactome pathway terms related to DNA repair in the list of proteins undergoing c-trapping in response to hyperthermia.
Pathway identifier	Pathway name	#Entities found	#Entities total	Entities ratio	Entities pValue	Entities FDR	#Reactions found	#Reactions total	Reactions ratio	Species identifier	Species name	Submitted entities found	Mapped entities	Found reaction identifiers
R-HSA-73894	DNA Repair	90	368	0.025354829819484635	2.1381689319088792E-6	2.1381689319088792E-5	240	327	0.025748031496062994	9606	Homo sapiens	UFD1L;FEN1;MRE11;ELL;RIF1;PRPF19;TTC28;POLB;YY1;ALKBH5;SUMO1;SUMO3;RUVBL1;CDC27;SUMO2;PCLAF;TRIM25;TOPBP1;KPNA2;POLE;RFC5;AQR;RMI2;RFC3;PARP1;RFC1;LIG1;ADPRHL2;PARP2;ACTR5;TOP3A;ACTL6A;LIG3;CHD1L;ACTR8;MSH6;MSH2;FANCD2;TIMELESS;PPIE;UBA52;HIST1H2BA;INO80C;VCP;PCNA;USP10;PRKDC;PNKP;POLD3;POLR2B;POLR2C;POLD1;NSD2;POLD2;FLNA;PMS2;ASCC2;POLR2G;ASCC3;POLR2H;TP53BP1;POLR2I;FANCI;XRCC6;XRCC5;ASCC1;RPA1;…		R-HSA-6785126;R-HSA-5656148;R-HSA-5656158;R-HSA-5685341;R-HSA-5693533;R-HSA-6786155;R-HSA-5683801;R-HSA-3785768;R-HSA-6786166;R-HSA-6782069;R-HSA-5687360;R-HSA-5685838;R-HSA-6786171;R-HSA-5686900;R-HSA-5690996;R-HSA-5690997;R-HSA-5693566;R-HSA-5691006;R-HSA-5686398;R-HSA-5693564;R-HSA-5691000;R-HSA-9629372;R-HSA-5691001;R-HSA-5693561;R-HSA-9629373;R-HSA-5693542;R-HSA-5693540;R-HSA-5693539;R-HSA-5…
R-HSA-5693532	DNA Double-Strand Break Repair	39	167	0.011506132010472648	0.003251330585342105	0.016256652926710524	92	107	0.008425196850393701	9606	Homo sapiens	FEN1;MRE11;PCNA;RIF1;PRKDC;TTC28;POLD3;SUMO1;POLD1;POLD2;SUMO2;CDC27;NSD2;TOPBP1;TP53BP1;KPNA2;POLE;RFC5;XRCC6;RMI2;RFC3;PARP1;RFC1;XRCC5;PARP2;TOP3A;RPA1;XRCC1;RPA2;LIG3;RAD50;PPP5C;ERCC1;RPA3;CDK2;POLE3;TIMELESS;CDK1;HIST1H4H;UBA52;HIST1H2BA		R-HSA-69891;R-HSA-5684052;R-HSA-5686483;R-HSA-5685341;R-HSA-5693533;R-HSA-5683930;R-HSA-5687640;R-HSA-5683801;R-HSA-3785768;R-HSA-5682629;R-HSA-5686469;R-HSA-5687360;R-HSA-5685838;R-HSA-5687758;R-HSA-5683405;R-HSA-5686900;R-HSA-5686642;R-HSA-75172;R-HSA-5687664;R-HSA-5684081;R-HSA-75174;R-HSA-5693566;R-HSA-5686398;R-HSA-5683967;R-HSA-5693564;R-HSA-5683964;R-HSA-5682044;R-HSA-5687675;R-HSA-5687673…
R-HSA-5693538	Homology Directed Repair	32	130	0.008956869229709246	0.0034128693910449037	0.01706434695522452	41	50	0.003937007874015748	9606	Homo sapiens	FEN1;MRE11;PCNA;POLD3;SUMO1;POLD1;POLD2;SUMO2;CDC27;NSD2;TOPBP1;TP53BP1;POLE;RFC5;RMI2;RFC3;PARP1;RFC1;PARP2;TOP3A;RPA1;XRCC1;RPA2;LIG3;RAD50;ERCC1;RPA3;CDK2;POLE3;TIMELESS;CDK1;HIST1H4H;UBA52;HIST1H2BA		R-HSA-5684887;R-HSA-5684052;R-HSA-5693589;R-HSA-5684882;R-HSA-5685011;R-HSA-5686483;R-HSA-5693584;R-HSA-5685341;R-HSA-5687640;R-HSA-5693593;R-HSA-5686469;R-HSA-5684096;R-HSA-5686657;R-HSA-5685838;R-HSA-5687758;R-HSA-5693580;R-HSA-5684108;R-HSA-5686410;R-HSA-5684875;R-HSA-5693620;R-HSA-5686642;R-HSA-5687664;R-HSA-5684081;R-HSA-5686398;R-HSA-5693564;R-HSA-5687484;R-HSA-5687675;R-HSA-5687673;R-HSA-5…
R-HSA-5685939	HDR through MMEJ (alt-NHEJ)	7	15	0.0010334849111202976	0.0069923616329861105	0.027969446531944442	8	8	6.299212598425197E-4	9606	Homo sapiens	RAD50;FEN1;MRE11;PARP1;PARP2;XRCC1;LIG3		R-HSA-5687653;R-HSA-5687664;R-HSA-5687484;R-HSA-5687675;R-HSA-5687640;R-HSA-5687464;R-HSA-5687673;R-HSA-5687465
R-HSA-5693567	HDR through Homologous Recombination (HRR) or Single Strand Annealing (SSA)	27	124	0.008543475265261127	0.027279644627370758	0.08183893388211227	33	42	0.003307086614173228	9606	Homo sapiens	MRE11;PCNA;POLD3;SUMO1;POLD1;POLD2;SUMO2;CDC27;NSD2;TOPBP1;TP53BP1;POLE;RFC5;RMI2;RFC3;RFC1;TOP3A;RPA1;RPA2;RAD50;ERCC1;RPA3;CDK2;POLE3;TIMELESS;CDK1;HIST1H4H;UBA52;HIST1H2BA		R-HSA-5684887;R-HSA-5684052;R-HSA-5693589;R-HSA-5684882;R-HSA-5685011;R-HSA-5686483;R-HSA-5693584;R-HSA-5685341;R-HSA-5693593;R-HSA-5686469;R-HSA-5684096;R-HSA-5686657;R-HSA-5685838;R-HSA-5687758;R-HSA-5693580;R-HSA-5684108;R-HSA-5686410;R-HSA-5684875;R-HSA-5693620;R-HSA-5686642;R-HSA-5684081;R-HSA-5686398;R-HSA-5693564;R-HSA-5693561;R-HSA-5693542;R-HSA-5684071;R-HSA-5685156;R-HSA-5693539;R-HSA-5…
R-HSA-5696398	Nucleotide Excision Repair	45	119	0.008198980294887694	1.615848721492341E-8	2.4237730822385117E-7	35	36	0.0028346456692913387	9606	Homo sapiens	INO80C;PCNA;ELL;PRPF19;POLD3;YY1;SUMO1;POLR2B;POLR2C;POLD1;SUMO3;RUVBL1;POLD2;SUMO2;CDC27;POLR2G;POLR2H;POLR2I;POLE;RFC5;AQR;RFC3;PARP1;RFC1;LIG1;PARP2;ACTR5;ACTL6A;RPA1;XRCC1;RPA2;GTF2H1;LIG3;GTF2H2;CHD1L;ACTR8;COPS4;COPS6;ERCC3;ERCC1;RPA3;POLE3;PPIE;TCEA1;COPS8;UBA52		R-HSA-109955;R-HSA-5696465;R-HSA-5696670;R-HSA-6781867;R-HSA-5696664;R-HSA-6790454;R-HSA-6782069;R-HSA-6782004;R-HSA-5689861;R-HSA-6782131;R-HSA-5696655;R-HSA-6782141;R-HSA-6782204;R-HSA-6782138;R-HSA-6781818;R-HSA-5690996;R-HSA-5690997;R-HSA-6782211;R-HSA-6782208;R-HSA-6781824;R-HSA-5691006;R-HSA-5691000;R-HSA-6781833;R-HSA-5691001;R-HSA-6790487;R-HSA-5690213;R-HSA-5689317;R-HSA-6782227;R-HSA-67…
R-HSA-5696399	Global Genome Nucleotide Excision Repair (GG-NER)	35	92	0.006338707454871159	5.244744255561429E-7	5.769218681117572E-6	19	20	0.0015748031496062992	9606	Homo sapiens	INO80C;PCNA;POLD3;YY1;SUMO1;POLD1;SUMO3;RUVBL1;POLD2;SUMO2;CDC27;POLE;RFC5;RFC3;PARP1;RFC1;LIG1;PARP2;ACTR5;ACTL6A;RPA1;XRCC1;RPA2;GTF2H1;LIG3;GTF2H2;CHD1L;ACTR8;COPS4;COPS6;ERCC3;ERCC1;RPA3;POLE3;COPS8;UBA52		R-HSA-5690996;R-HSA-109955;R-HSA-5690997;R-HSA-5696465;R-HSA-5696670;R-HSA-5691006;R-HSA-5696664;R-HSA-5691000;R-HSA-5691001;R-HSA-6790487;R-HSA-6790454;R-HSA-5690213;R-HSA-5689861;R-HSA-5689317;R-HSA-6782943;R-HSA-5690990;R-HSA-5696655;R-HSA-5690991;R-HSA-5690988
R-HSA-6781827	Transcription-Coupled Nucleotide Excision Repair (TC-NER)	33	85	0.005856414496348353	7.089338618371244E-7	7.798272480208368E-6	16	16	0.0012598425196850393	9606	Homo sapiens	PCNA;ELL;PRPF19;POLD3;POLR2B;POLR2C;POLD1;POLD2;CDC27;POLR2G;POLR2H;POLR2I;POLE;RFC5;AQR;RFC3;RFC1;LIG1;RPA1;XRCC1;RPA2;GTF2H1;LIG3;GTF2H2;COPS4;COPS6;ERCC3;ERCC1;RPA3;POLE3;PPIE;TCEA1;COPS8;UBA52		R-HSA-6782211;R-HSA-6782208;R-HSA-6781824;R-HSA-6781867;R-HSA-6781833;R-HSA-6782069;R-HSA-6782004;R-HSA-6782227;R-HSA-6782131;R-HSA-6782224;R-HSA-6781840;R-HSA-6782141;R-HSA-6782204;R-HSA-6782138;R-HSA-6782234;R-HSA-6781818
R-HSA-73884	Base Excision Repair	25	99	0.006821000413393965	0.0065560384560905405	0.026224153824362162	47	105	0.00826771653543307	9606	Homo sapiens	FEN1;PCNA;PNKP;POLB;POLD3;POLD1;POLD2;CDC27;FLNA;POLE;RFC5;RFC3;PARP1;RFC1;LIG1;ADPRHL2;PARP2;RPA1;XRCC1;RPA2;LIG3;APEX1;RPA3;POLE3;HIST1H4H;HIST1H2BA		R-HSA-5651792;R-HSA-5649873;R-HSA-73931;R-HSA-5651805;R-HSA-110349;R-HSA-5651739;R-HSA-5649883;R-HSA-73932;R-HSA-110351;R-HSA-110350;R-HSA-8952903;R-HSA-5649734;R-HSA-5651782;R-HSA-110353;R-HSA-110352;R-HSA-110355;R-HSA-110354;R-HSA-111253;R-HSA-110356;R-HSA-5649856;R-HSA-110359;R-HSA-110360;R-HSA-9629195;R-HSA-110363;R-HSA-5651789;R-HSA-110364;R-HSA-5651723;R-HSA-110368;R-HSA-110371;R-HSA-565182…
R-HSA-5358508	Mismatch Repair	12	23	0.0015846768637177897	1.8438410228571733E-4	0.001106304613714304	17	17	0.0013385826771653542	9606	Homo sapiens	PCNA;LIG1;RPA1;RPA2;MLH1;MSH6;POLD3;MSH2;RPA3;POLD1;CDC27;POLD2;PMS2		R-HSA-5358545;R-HSA-5358513;R-HSA-5358512;R-HSA-5358579;R-HSA-5358519;R-HSA-5358518;R-HSA-5358619;R-HSA-5358525;R-HSA-5444511;R-HSA-5358592;R-HSA-5358912;R-HSA-5358597;R-HSA-5358599;R-HSA-5358919;R-HSA-5444516;R-HSA-5444523;R-HSA-5358510
R-HSA-73893	DNA Damage Bypass	22	57	0.003927242662257131	5.0929995440984754E-5	3.565099680868933E-4	31	34	0.0026771653543307085	9606	Homo sapiens	UFD1L;RFC5;VCP;RFC3;PCNA;RFC1;USP10;RPA1;RPA2;ISG15;POLD3;NPLOC4;RPA3;POLD1;CDC27;POLE3;POLD2;PCLAF;TRIM25;UBA52;POLE;RAD18		R-HSA-5655892;R-HSA-5656148;R-HSA-5653780;R-HSA-5653840;R-HSA-5656158;R-HSA-5655965;R-HSA-5653786;R-HSA-5655835;R-HSA-5651992;R-HSA-5655193;R-HSA-5653766;R-HSA-5655170;R-HSA-5653838;R-HSA-5654989;R-HSA-5653770;R-HSA-5654986;R-HSA-5654985;R-HSA-5652151;R-HSA-110307;R-HSA-110308;R-HSA-110311;R-HSA-5653756;R-HSA-5653754;R-HSA-110317;R-HSA-110316;R-HSA-110319;R-HSA-5655481;R-HSA-5652005;R-HSA-5655466…
